# Supplementary material for: Reticular chemistry guided precise construction of zirconium-pentacarboxylate frameworks with 5-connected Zr6 clusters
Source: Chem Sci. 2024 Jan 23;15(9):3174–81. doi: 10.1039/d3sc05410a (PMC10901486; doi:10.1039/d3sc05410a)
Supplement: SC-015-D3SC05410A-s002 [file SC-015-D3SC05410A-s002.cif]

# Electronic Supplementary Material (ESI) for Chemical Science.
# This journal is © The Royal Society of Chemistry 2024

####################################################################### 
# 
# This file contains crystal structure data downloaded from the 
# Cambridge Structural Database (CSD) hosted by the Cambridge 
# Crystallographic Data Centre (CCDC).
# 
# Full information about CCDC data access policies and citation 
# guidelines are available at http://www.ccdc.cam.ac.uk/access/V1 
# 
# Audit and citation data items may have been added by the CCDC. 
# Please retain this information to preserve the provenance of 
# this file and to allow appropriate attribution of the data. 
# 
#######################################################################

data_230223li_lidz213717_1_0m
_database_code_depnum_ccdc_archive 'CCDC 2274419'
loop_
_audit_author_name
_audit_author_address
'Kang Zhou'
;Shenzhen Polytechnic
China
;
_audit_update_record             
;
2023-06-26 deposited with the CCDC.	2024-01-22 downloaded from the CCDC.
;
_audit_creation_date             2023-03-23
_audit_creation_method           
;
Olex2 1.3
(compiled 2020.11.12 svn.r5f609507 for OlexSys, GUI svn.r6408)
;
_shelx_SHELXL_version_number     2017/1
_chemical_name_common            ?
_chemical_name_systematic        HIAM-4040
_chemical_formula_moiety         'C33 H15 N2 O32 Zr6'
_chemical_formula_sum            'C33 H15 N2 O32 Zr6'
_chemical_formula_weight         1498.79
_chemical_absolute_configuration .
_chemical_melting_point          ?
loop_
_atom_type_symbol
_atom_type_description
_atom_type_scat_dispersion_real
_atom_type_scat_dispersion_imag
_atom_type_scat_source
C C 0.0137 0.0067 'International Tables Vol C Tables 4.2.6.8 and 6.1.1.4'
H H 0.0000 0.0000 'International Tables Vol C Tables 4.2.6.8 and 6.1.1.4'
N N 0.0241 0.0134 'International Tables Vol C Tables 4.2.6.8 and 6.1.1.4'
O O 0.0389 0.0241 'International Tables Vol C Tables 4.2.6.8 and 6.1.1.4'
Zr Zr -0.3750 1.7612 'International Tables Vol C Tables 4.2.6.8 and 6.1.1.4'

_shelx_space_group_comment       
;
The symmetry employed for this shelxl refinement is uniquely defined
by the following loop, which should always be used as a source of
symmetry information in preference to the above space-group names.
They are only intended as comments.
;
_space_group_crystal_system      orthorhombic
_space_group_IT_number           19
_space_group_name_H-M_alt        'P 21 21 21'
_space_group_name_Hall           'P 2ac 2ab'
loop_
_space_group_symop_operation_xyz
'x, y, z'
'-x+1/2, -y, z+1/2'
'-x, y+1/2, -z+1/2'
'x+1/2, -y+1/2, -z'

_cell_length_a                   13.5866(8)
_cell_length_b                   25.3514(14)
_cell_length_c                   28.7868(15)
_cell_angle_alpha                90
_cell_angle_beta                 90
_cell_angle_gamma                90
_cell_volume                     9915.3(10)
_cell_formula_units_Z            4
_cell_measurement_reflns_used    9024
_cell_measurement_temperature    193.00
_cell_measurement_theta_max      59.92
_cell_measurement_theta_min      3.21
_shelx_estimated_absorpt_T_max   0.712
_shelx_estimated_absorpt_T_min   0.649
_exptl_absorpt_coefficient_mu    3.645
_exptl_absorpt_correction_T_max  0.7518
_exptl_absorpt_correction_T_min  0.5941
_exptl_absorpt_correction_type   multi-scan
_exptl_absorpt_process_details   
;
SADABS-2016/2 (Bruker,2016/2) was used for absorption correction.
wR2(int) was 0.1448 before and 0.0975 after correction.
The Ratio of minimum to maximum transmission is 0.7902.
The \l/2 correction factor is Not present.
;
_exptl_absorpt_special_details   ?
_exptl_crystal_colour            ?
_exptl_crystal_density_diffrn    1.004
_exptl_crystal_density_meas      ?
_exptl_crystal_density_method    ?
_exptl_crystal_description       block
_exptl_crystal_F_000             2892
_exptl_crystal_size_max          0.13
_exptl_crystal_size_mid          0.12
_exptl_crystal_size_min          0.1
_exptl_transmission_factor_max   ?
_exptl_transmission_factor_min   ?
_diffrn_reflns_av_R_equivalents  0.0912
_diffrn_reflns_av_unetI/netI     0.0690
_diffrn_reflns_Laue_measured_fraction_full 0.995
_diffrn_reflns_Laue_measured_fraction_max 0.969
_diffrn_reflns_limit_h_max       16
_diffrn_reflns_limit_h_min       -15
_diffrn_reflns_limit_k_max       32
_diffrn_reflns_limit_k_min       -30
_diffrn_reflns_limit_l_max       36
_diffrn_reflns_limit_l_min       -31
_diffrn_reflns_number            76214
_diffrn_reflns_point_group_measured_fraction_full 0.996
_diffrn_reflns_point_group_measured_fraction_max 0.971
_diffrn_reflns_theta_full        53.594
_diffrn_reflns_theta_max         60.319
_diffrn_reflns_theta_min         2.020
_diffrn_ambient_temperature      193.0
_diffrn_detector_area_resol_mean 7.41
_diffrn_detector_type            'Bruker PHOTON II'
_diffrn_measured_fraction_theta_full 0.995
_diffrn_measured_fraction_theta_max 0.969
_diffrn_measurement_device       'four-circle diffractometer'
_diffrn_measurement_device_type  'Bruker APEX-II CCD'
_diffrn_measurement_method       '\f and \w scans'
_diffrn_measurement_specimen_support 'nylon loop'
_diffrn_radiation_type           GaK\a
_diffrn_radiation_wavelength     1.34139
_diffrn_source                   ?
_diffrn_source_current           2.85
_diffrn_source_power             0.1986735
_diffrn_source_voltage           69.71
_diffrn_standards_number         0
_reflns_Friedel_coverage         0.849
_reflns_Friedel_fraction_full    0.997
_reflns_Friedel_fraction_max     0.973
_reflns_number_gt                15820
_reflns_number_total             20916
_reflns_special_details          
;
 Reflections were merged by SHELXL according to the crystal
 class for the calculation of statistics and refinement.
 
 Structure factors included contributions from the .fab file.
 
 _reflns_Friedel_fraction is defined as the number of unique
 Friedel pairs measured divided by the number that would be
 possible theoretically, ignoring centric projections and
 systematic absences.
;
_reflns_threshold_expression     'I > 2\s(I)'
_computing_cell_refinement       'SAINT V8.40B (?, 2016)'
_computing_data_collection       'APEX4 V2022.10-1 (Bruker, 2022)'
_computing_data_reduction        'SAINT V8.40B (?, 2016)'
_computing_molecular_graphics    'Olex2 1.3 (Dolomanov et al., 2009)'
_computing_publication_material  'Olex2 1.3 (Dolomanov et al., 2009)'
_computing_structure_refinement  'SHELXL 2017/1 (Sheldrick, 2015)'
_computing_structure_solution    'SHELXT 2018/2 (Sheldrick, 2018)'
_refine_diff_density_max         0.438
_refine_diff_density_min         -0.651
_refine_diff_density_rms         0.070
_refine_ls_abs_structure_details 
;
 Refined as an inversion twin.
;
_refine_ls_abs_structure_Flack   0.515(10)
_refine_ls_extinction_coef       .
_refine_ls_extinction_method     none
_refine_ls_goodness_of_fit_ref   0.913
_refine_ls_hydrogen_treatment    constr
_refine_ls_matrix_type           full
_refine_ls_number_parameters     659
_refine_ls_number_reflns         20916
_refine_ls_number_restraints     0
_refine_ls_R_factor_all          0.0512
_refine_ls_R_factor_gt           0.0383
_refine_ls_restrained_S_all      0.913
_refine_ls_shift/su_max          0.002
_refine_ls_shift/su_mean         0.000
_refine_ls_structure_factor_coef Fsqd
_refine_ls_weighting_details     
'w=1/[\s^2^(Fo^2^)+(0.0390P)^2^] where P=(Fo^2^+2Fc^2^)/3'
_refine_ls_weighting_scheme      calc
_refine_ls_wR_factor_gt          0.0878
_refine_ls_wR_factor_ref         0.0920
_refine_special_details          
;
 Refined as a 2-component inversion twin.
;
_olex2_refinement_description    
;
1. Twinned data refinement
 Scales: 0.485(10)
 0.515(10)
2. Fixed Uiso
 At 1.2 times of:
  All C(H) groups
3.a Aromatic/amide H refined with riding coordinates:
 C3(H3), C5(H5), C7(H7), C10(H10), C11(H11), C17(H17), C18(H18), C20(H20),
 C21(H21), C24(H24), C26(H26), C28(H28), C31(H31), C32(H32), C33(H33)
;
_atom_sites_solution_hydrogens   geom
_atom_sites_solution_primary     dual
_atom_sites_solution_secondary   ?
loop_
_atom_site_label
_atom_site_type_symbol
_atom_site_fract_x
_atom_site_fract_y
_atom_site_fract_z
_atom_site_U_iso_or_equiv
_atom_site_adp_type
_atom_site_occupancy
_atom_site_site_symmetry_order
_atom_site_calc_flag
_atom_site_refinement_flags_posn
_atom_site_refinement_flags_adp
_atom_site_refinement_flags_occupancy
_atom_site_disorder_assembly
_atom_site_disorder_group
Zr1 Zr 0.36194(5) 0.22422(2) 0.79844(2) 0.04373(15) Uani 1 1 d . . . . .
Zr2 Zr 0.43058(5) 0.34149(2) 0.74338(2) 0.03570(13) Uani 1 1 d . . . . .
Zr3 Zr 0.59613(5) 0.28075(2) 0.81970(2) 0.04225(15) Uani 1 1 d . . . . .
Zr4 Zr 0.57469(5) 0.16435(2) 0.75434(2) 0.03511(13) Uani 1 1 d . . . . .
Zr5 Zr 0.64367(5) 0.28184(2) 0.69901(2) 0.04022(14) Uani 1 1 d . . . . .
Zr6 Zr 0.40993(5) 0.22522(2) 0.67755(2) 0.04145(15) Uani 1 1 d . . . . .
O1 O 0.9437(4) 0.35778(16) 0.34868(15) 0.0549(14) Uani 1 1 d . . . . .
O2 O 1.0389(4) 0.39805(16) 0.29643(14) 0.0433(12) Uani 1 1 d . . . . .
O3 O 1.0316(4) 0.59539(16) 0.29282(13) 0.0420(11) Uani 1 1 d . . . . .
O4 O 0.9171(4) 0.63315(15) 0.33911(15) 0.0506(13) Uani 1 1 d . . . . .
O5 O 0.6227(4) 0.64140(16) 0.67063(16) 0.0556(14) Uani 1 1 d . . . . .
O6 O 0.4978(4) 0.60229(16) 0.70500(14) 0.0445(12) Uani 1 1 d . . . . .
O7 O 0.5045(4) 0.40476(14) 0.70455(14) 0.0385(11) Uani 1 1 d . . . . .
O8 O 0.6485(4) 0.36925(16) 0.67970(16) 0.0501(12) Uani 1 1 d . . . . .
O9 O 1.3056(5) 0.28638(19) 0.64667(17) 0.0625(15) Uani 1 1 d . . . . .
O10 O 1.3235(4) 0.36108(18) 0.68889(16) 0.0505(13) Uani 1 1 d . . . . .
O11 O 0.7537(4) 0.2182(2) 0.6784(2) 0.0651(15) Uani 1 1 d . . . . .
O12 O 0.7113(4) 0.14333(17) 0.71847(18) 0.0504(12) Uani 1 1 d . . . . .
O13 O 0.2407(5) 0.2845(2) 0.8093(2) 0.0783(18) Uani 1 1 d . . . . .
O14 O 0.2885(4) 0.36177(18) 0.77816(17) 0.0508(12) Uani 1 1 d . . . . .
O15 O 0.6766(4) 0.14421(16) 0.81128(16) 0.0521(13) Uani 1 1 d . . . . .
O16 O 0.6857(5) 0.21681(19) 0.85685(18) 0.0731(19) Uani 1 1 d . . . . .
O17 O 0.4919(3) 0.30244(15) 0.67474(14) 0.0423(10) Uani 1 1 d . . . . .
O18 O 0.3706(3) 0.26708(15) 0.73699(13) 0.0414(10) Uani 1 1 d . . . . .
O19 O 0.4322(4) 0.30131(16) 0.81518(14) 0.0455(11) Uani 1 1 d . . . . .
O20 O 0.5729(4) 0.31552(14) 0.75545(13) 0.0433(11) Uani 1 1 d . . . . .
O21 O 0.5554(4) 0.21504(14) 0.69925(13) 0.0401(10) Uani 1 1 d . . . . .
O22 O 0.4056(4) 0.17152(15) 0.73964(13) 0.0412(10) Uani 1 1 d . . . . .
O23 O 0.5128(4) 0.21449(15) 0.80285(13) 0.0417(10) Uani 1 1 d . . . . .
O24 O 0.6784(4) 0.23654(15) 0.76374(15) 0.0469(11) Uani 1 1 d . . . . .
O25 O 0.7436(5) 0.3085(2) 0.8303(2) 0.085(2) Uani 1 1 d . . . . .
O26 O 0.7908(6) 0.3134(2) 0.7141(2) 0.087(2) Uani 1 1 d . . . . .
O27 O 0.6686(5) 0.2838(2) 0.62400(19) 0.0773(19) Uani 1 1 d . . . . .
O28 O 0.4475(5) 0.22993(18) 0.60295(15) 0.0661(17) Uani 1 1 d . . . . .
O29 O 0.2639(5) 0.1877(2) 0.6681(2) 0.0759(19) Uani 1 1 d . . . . .
O30 O 0.2238(5) 0.1861(2) 0.7837(3) 0.096(2) Uani 1 1 d . . . . .
O31 O 0.3365(6) 0.22870(19) 0.87428(17) 0.078(2) Uani 1 1 d . . . . .
O32 O 0.5610(5) 0.2825(2) 0.89362(15) 0.0747(18) Uani 1 1 d . . . . .
N1 N 0.9682(5) 0.4473(2) 0.51186(18) 0.0480(14) Uani 1 1 d . . . . .
N2 N 0.8900(4) 0.4529(2) 0.58127(17) 0.0480(14) Uani 1 1 d . . . . .
C1 C 0.5743(7) 0.6037(3) 0.6798(2) 0.0531(19) Uani 1 1 d . . . . .
C2 C 0.5994(7) 0.5526(3) 0.6576(2) 0.0509(19) Uani 1 1 d . . . . .
C3 C 0.6576(6) 0.5529(2) 0.6162(2) 0.051(2) Uani 1 1 d . . . . .
H3 H 0.674515 0.585123 0.601343 0.061 Uiso 1 1 calc R U . . .
C4 C 0.6890(5) 0.5046(3) 0.59801(18) 0.0479(15) Uani 1 1 d . . . . .
C5 C 0.6660(6) 0.4584(2) 0.6212(2) 0.0486(18) Uani 1 1 d . . . . .
H5 H 0.691859 0.426150 0.609633 0.058 Uiso 1 1 calc R U . . .
C6 C 0.6084(6) 0.4567(2) 0.6596(2) 0.0405(16) Uani 1 1 d . . . . .
C7 C 0.5753(5) 0.5046(2) 0.67821(17) 0.0454(14) Uani 1 1 d . . . . .
H7 H 0.535631 0.504399 0.705392 0.054 Uiso 1 1 calc R U . . .
C8 C 0.5829(6) 0.4058(2) 0.6828(2) 0.0413(16) Uani 1 1 d . . . . .
C9 C 0.7454(5) 0.5037(3) 0.55391(19) 0.0508(16) Uani 1 1 d . . . . .
C10 C 0.7112(6) 0.5305(3) 0.5156(2) 0.060(2) Uani 1 1 d . . . . .
H10 H 0.653859 0.551572 0.519011 0.072 Uiso 1 1 calc R U . . .
C11 C 0.7569(6) 0.5283(3) 0.4710(2) 0.061(2) Uani 1 1 d . . . . .
H11 H 0.729357 0.547373 0.445664 0.073 Uiso 1 1 calc R U . . .
C12 C 0.8430(4) 0.4980(3) 0.46435(16) 0.0396(12) Uani 1 1 d . . . . .
C13 C 0.8814(5) 0.4740(2) 0.5044(2) 0.0415(15) Uani 1 1 d . . . . .
C14 C 0.8323(5) 0.4759(2) 0.5475(2) 0.0444(16) Uani 1 1 d . . . . .
C15 C 0.9718(6) 0.4367(3) 0.5577(2) 0.0556(19) Uani 1 1 d . . . . .
C16 C 1.0521(5) 0.4095(3) 0.5828(2) 0.0531(18) Uani 1 1 d . . . . .
C17 C 1.0811(6) 0.4262(3) 0.6252(3) 0.065(2) Uani 1 1 d . . . . .
H17 H 1.047793 0.455220 0.638964 0.078 Uiso 1 1 calc R U . . .
C18 C 1.1563(7) 0.4030(3) 0.6490(2) 0.070(2) Uani 1 1 d . . . . .
H18 H 1.173206 0.415675 0.679008 0.084 Uiso 1 1 calc R U . . .
C19 C 1.2100(6) 0.3600(3) 0.6296(2) 0.0566(19) Uani 1 1 d . . . . .
C20 C 1.1767(7) 0.3430(3) 0.5866(2) 0.069(2) Uani 1 1 d . . . . .
H20 H 1.208140 0.313624 0.572514 0.082 Uiso 1 1 calc R U . . .
C21 C 1.0998(7) 0.3669(3) 0.5633(3) 0.073(3) Uani 1 1 d . . . . .
H21 H 1.079811 0.353960 0.533760 0.088 Uiso 1 1 calc R U . . .
C22 C 1.2876(7) 0.3331(3) 0.6567(2) 0.057(2) Uani 1 1 d . . . . .
C23 C 0.8925(5) 0.4975(3) 0.41990(17) 0.0430(13) Uani 1 1 d . . . . .
C24 C 0.9109(6) 0.5437(2) 0.3938(2) 0.0425(17) Uani 1 1 d . . . . .
H24 H 0.889391 0.576544 0.406065 0.051 Uiso 1 1 calc R U . . .
C25 C 0.9578(6) 0.5437(2) 0.35178(19) 0.0419(18) Uani 1 1 d . . . . .
C26 C 0.9856(4) 0.4968(3) 0.33191(18) 0.0425(13) Uani 1 1 d . . . . .
H26 H 1.018837 0.496452 0.302865 0.051 Uiso 1 1 calc R U . . .
C27 C 0.9645(6) 0.4492(2) 0.3550(2) 0.0458(19) Uani 1 1 d . . . . .
C28 C 0.9207(6) 0.4502(2) 0.39853(19) 0.0422(17) Uani 1 1 d . . . . .
H28 H 0.909559 0.417896 0.414325 0.051 Uiso 1 1 calc R U . . .
C29 C 0.9682(6) 0.5954(3) 0.3254(2) 0.0478(18) Uani 1 1 d . . . . .
C30 C 0.9834(6) 0.3977(2) 0.3324(2) 0.0399(16) Uani 1 1 d . . . . .
C31 C 0.2340(8) 0.3349(3) 0.7997(3) 0.073(3) Uani 1 1 d . . . . .
H31 H 0.177549 0.352221 0.811751 0.088 Uiso 1 1 calc R U . . .
C32 C 0.7083(8) 0.1687(4) 0.8457(3) 0.075(3) Uani 1 1 d . . . . .
H32 H 0.752738 0.150544 0.865578 0.090 Uiso 1 1 calc R U . . .
C33 C 0.7625(7) 0.1709(3) 0.6904(3) 0.066(2) Uani 1 1 d . . . . .
H33 H 0.815822 0.152687 0.676226 0.079 Uiso 1 1 calc R U . . .

loop_
_atom_site_aniso_label
_atom_site_aniso_U_11
_atom_site_aniso_U_22
_atom_site_aniso_U_33
_atom_site_aniso_U_23
_atom_site_aniso_U_13
_atom_site_aniso_U_12
Zr1 0.0643(4) 0.0226(2) 0.0442(3) -0.0018(2) 0.0123(3) -0.0010(3)
Zr2 0.0565(4) 0.0195(2) 0.0311(2) -0.00094(18) -0.0036(2) 0.0020(2)
Zr3 0.0717(4) 0.0208(2) 0.0343(3) -0.00189(19) -0.0139(3) 0.0029(3)
Zr4 0.0569(4) 0.0188(2) 0.0296(2) -0.00035(17) -0.0026(2) -0.0004(2)
Zr5 0.0577(4) 0.0212(2) 0.0418(3) 0.0031(2) 0.0050(3) 0.0007(3)
Zr6 0.0667(4) 0.0217(2) 0.0360(3) -0.00217(19) -0.0116(3) 0.0016(3)
O1 0.102(4) 0.025(2) 0.038(2) -0.0035(17) 0.017(3) -0.002(3)
O2 0.071(3) 0.024(2) 0.035(2) -0.0013(17) 0.000(2) -0.006(2)
O3 0.072(3) 0.032(2) 0.023(2) 0.0009(16) 0.007(2) 0.002(2)
O4 0.088(4) 0.0170(19) 0.047(2) 0.0077(17) 0.018(3) 0.012(2)
O5 0.090(4) 0.022(2) 0.054(3) -0.0070(19) 0.028(3) -0.006(2)
O6 0.074(4) 0.025(2) 0.034(2) -0.0104(17) 0.011(2) 0.008(2)
O7 0.064(3) 0.0155(18) 0.036(2) 0.0005(16) 0.003(2) -0.0008(19)
O8 0.070(3) 0.024(2) 0.056(3) 0.0064(19) 0.016(3) -0.002(2)
O9 0.092(4) 0.038(3) 0.058(3) -0.009(2) -0.035(3) 0.009(3)
O10 0.067(3) 0.034(2) 0.050(3) -0.003(2) -0.023(3) 0.016(2)
O11 0.070(4) 0.040(3) 0.084(4) -0.001(3) 0.032(3) 0.010(3)
O12 0.056(3) 0.028(2) 0.068(3) -0.007(2) 0.009(3) 0.010(2)
O13 0.082(4) 0.032(3) 0.121(5) 0.017(3) 0.018(4) 0.000(3)
O14 0.062(3) 0.034(2) 0.057(3) -0.002(2) -0.001(3) 0.007(3)
O15 0.088(4) 0.022(2) 0.047(3) 0.0012(18) -0.019(3) 0.002(2)
O16 0.129(6) 0.033(3) 0.057(3) -0.005(2) -0.039(3) 0.012(3)
O17 0.065(3) 0.024(2) 0.037(2) 0.0100(16) -0.002(2) 0.003(2)
O18 0.059(3) 0.029(2) 0.037(2) -0.0016(16) -0.006(2) -0.008(2)
O19 0.064(3) 0.026(2) 0.046(2) 0.0044(17) 0.005(2) 0.003(2)
O20 0.082(3) 0.0180(17) 0.030(2) 0.0017(15) -0.011(2) 0.000(2)
O21 0.070(3) 0.0178(18) 0.0323(19) 0.0066(15) 0.004(2) 0.007(2)
O22 0.061(3) 0.030(2) 0.032(2) 0.0039(16) -0.002(2) 0.013(2)
O23 0.077(3) 0.0208(19) 0.0277(19) -0.0005(16) -0.002(2) -0.002(2)
O24 0.071(3) 0.0189(18) 0.051(2) 0.0066(17) -0.004(2) 0.000(2)
O25 0.093(5) 0.055(4) 0.108(5) -0.010(3) -0.047(4) -0.006(3)
O26 0.106(5) 0.043(3) 0.113(5) 0.023(3) 0.009(4) -0.020(3)
O27 0.115(5) 0.052(3) 0.065(3) 0.009(3) 0.033(3) 0.009(4)
O28 0.133(5) 0.029(2) 0.036(2) -0.0043(18) -0.012(3) 0.004(3)
O29 0.097(5) 0.034(3) 0.097(4) -0.001(3) -0.035(4) 0.010(3)
O30 0.069(4) 0.044(3) 0.175(7) 0.008(4) 0.022(5) -0.007(3)
O31 0.156(6) 0.035(3) 0.045(3) -0.009(2) 0.048(3) 0.003(3)
O32 0.132(6) 0.062(3) 0.030(2) 0.003(2) -0.010(3) 0.016(4)
N1 0.062(4) 0.043(3) 0.039(3) 0.007(2) -0.002(3) 0.004(3)
N2 0.063(4) 0.052(3) 0.029(3) 0.006(2) 0.005(2) 0.024(3)
C1 0.085(6) 0.037(4) 0.038(3) 0.002(3) 0.015(4) 0.009(4)
C2 0.080(6) 0.035(3) 0.038(3) 0.000(3) 0.012(4) -0.014(4)
C3 0.084(6) 0.023(3) 0.046(4) 0.003(2) 0.024(4) -0.003(3)
C4 0.076(4) 0.033(3) 0.035(3) 0.003(3) 0.010(3) 0.016(4)
C5 0.072(5) 0.026(3) 0.047(4) -0.009(3) 0.005(4) 0.005(3)
C6 0.066(5) 0.018(3) 0.038(3) 0.001(2) 0.005(3) 0.004(3)
C7 0.083(4) 0.027(3) 0.027(2) -0.004(2) 0.016(3) -0.002(4)
C8 0.069(5) 0.018(3) 0.037(3) -0.003(2) 0.007(4) 0.000(3)
C9 0.083(4) 0.035(3) 0.035(3) 0.005(3) 0.016(3) 0.019(4)
C10 0.084(6) 0.049(4) 0.048(4) 0.009(3) 0.014(4) 0.032(4)
C11 0.090(6) 0.051(4) 0.041(4) 0.029(3) 0.018(4) 0.028(4)
C12 0.060(4) 0.032(3) 0.026(2) 0.003(3) 0.008(2) 0.012(4)
C13 0.057(4) 0.030(3) 0.038(3) 0.000(2) 0.005(3) 0.011(3)
C14 0.065(4) 0.031(3) 0.037(3) 0.008(2) 0.009(3) 0.010(3)
C15 0.066(5) 0.064(5) 0.036(4) 0.004(3) 0.001(3) 0.015(4)
C16 0.061(5) 0.056(4) 0.043(4) -0.010(3) -0.008(3) 0.015(4)
C17 0.074(5) 0.063(5) 0.058(4) -0.015(4) -0.013(4) 0.030(5)
C18 0.102(7) 0.064(5) 0.043(4) -0.016(3) -0.016(4) 0.015(5)
C19 0.066(5) 0.054(4) 0.050(4) 0.001(3) -0.023(4) 0.013(4)
C20 0.090(6) 0.067(5) 0.049(4) -0.019(4) -0.007(4) 0.018(5)
C21 0.108(7) 0.062(5) 0.051(4) -0.014(4) -0.020(4) 0.039(5)
C22 0.095(6) 0.025(3) 0.051(4) -0.006(3) -0.034(4) 0.001(4)
C23 0.071(4) 0.028(3) 0.030(2) 0.000(3) 0.008(2) 0.008(4)
C24 0.071(5) 0.023(3) 0.034(3) 0.002(2) 0.002(3) -0.002(3)
C25 0.085(6) 0.019(3) 0.021(3) 0.003(2) 0.001(3) 0.003(3)
C26 0.067(4) 0.028(3) 0.033(3) 0.002(3) 0.007(2) 0.007(4)
C27 0.087(6) 0.016(3) 0.035(3) 0.003(2) 0.007(3) -0.003(3)
C28 0.080(5) 0.014(2) 0.033(3) 0.005(2) 0.011(3) -0.008(3)
C29 0.076(5) 0.033(3) 0.034(3) 0.008(3) -0.001(4) -0.012(4)
C30 0.066(5) 0.028(3) 0.025(3) 0.005(2) 0.004(3) 0.001(3)
C31 0.078(6) 0.041(4) 0.100(7) 0.009(4) 0.019(5) 0.015(4)
C32 0.100(7) 0.069(6) 0.058(5) 0.004(4) -0.027(5) 0.021(6)
C33 0.081(6) 0.027(3) 0.089(6) 0.012(4) 0.019(5) 0.009(4)

_geom_special_details            
;
 All esds (except the esd in the dihedral angle between two l.s. planes)
 are estimated using the full covariance matrix.  The cell esds are taken
 into account individually in the estimation of esds in distances, angles
 and torsion angles; correlations between esds in cell parameters are only
 used when they are defined by crystal symmetry.  An approximate (isotropic)
 treatment of cell esds is used for estimating esds involving l.s. planes.
;
loop_
_geom_bond_atom_site_label_1
_geom_bond_atom_site_label_2
_geom_bond_distance
_geom_bond_site_symmetry_2
_geom_bond_publ_flag
Zr1 Zr2 3.4958(7) . ?
Zr1 Zr3 3.5430(10) . ?
Zr1 Zr4 3.5030(9) . ?
Zr1 Zr6 3.5406(8) . ?
Zr1 O5 2.290(4) 3_646 ?
Zr1 O13 2.268(6) . ?
Zr1 O18 2.079(4) . ?
Zr1 O19 2.228(4) . ?
Zr1 O22 2.236(4) . ?
Zr1 O23 2.068(5) . ?
Zr1 O30 2.153(7) . ?
Zr1 O31 2.213(5) . ?
Zr2 Zr3 3.5010(8) . ?
Zr2 Zr5 3.5071(9) . ?
Zr2 Zr6 3.5155(7) . ?
Zr2 O3 2.202(4) 2_665 ?
Zr2 O7 2.198(4) . ?
Zr2 O10 2.196(4) 1_455 ?
Zr2 O14 2.235(5) . ?
Zr2 O17 2.362(4) . ?
Zr2 O18 2.063(4) . ?
Zr2 O19 2.304(4) . ?
Zr2 O20 2.072(5) . ?
Zr3 Zr4 3.5120(7) . ?
Zr3 Zr5 3.5339(8) . ?
Zr3 O4 2.260(4) 2_665 ?
Zr3 O16 2.292(5) . ?
Zr3 O19 2.291(5) . ?
Zr3 O20 2.073(4) . ?
Zr3 O23 2.083(4) . ?
Zr3 O24 2.259(5) . ?
Zr3 O25 2.145(7) . ?
Zr3 O32 2.181(5) . ?
Zr4 Zr5 3.5053(7) . ?
Zr4 Zr6 3.5041(8) . ?
Zr4 O2 2.208(4) 4_456 ?
Zr4 O6 2.194(4) 3_646 ?
Zr4 O12 2.189(5) . ?
Zr4 O15 2.206(5) . ?
Zr4 O21 2.058(4) . ?
Zr4 O22 2.343(5) . ?
Zr4 O23 2.067(4) . ?
Zr4 O24 2.326(4) . ?
Zr5 Zr6 3.5395(9) . ?
Zr5 O8 2.286(4) . ?
Zr5 O11 2.277(5) . ?
Zr5 O17 2.239(5) . ?
Zr5 O20 2.072(4) . ?
Zr5 O21 2.075(4) . ?
Zr5 O24 2.239(4) . ?
Zr5 O26 2.197(7) . ?
Zr5 O27 2.186(5) . ?
Zr6 O1 2.282(4) 4_456 ?
Zr6 O9 2.281(5) 1_455 ?
Zr6 O17 2.254(4) . ?
Zr6 O18 2.083(4) . ?
Zr6 O21 2.089(5) . ?
Zr6 O22 2.248(4) . ?
Zr6 O28 2.211(5) . ?
Zr6 O29 2.216(7) . ?
O1 C30 1.238(8) . ?
O2 C30 1.280(7) . ?
O3 C29 1.273(8) . ?
O4 C29 1.247(9) . ?
O5 C1 1.190(9) . ?
O6 C1 1.268(9) . ?
O7 C8 1.235(8) . ?
O8 C8 1.288(8) . ?
O9 C22 1.244(8) . ?
O10 C22 1.265(8) . ?
O11 C33 1.254(8) . ?
O12 C33 1.276(9) . ?
O13 C31 1.310(9) . ?
O14 C31 1.182(10) . ?
O15 C32 1.247(10) . ?
O16 C32 1.298(10) . ?
N1 C13 1.376(8) . ?
N1 C15 1.348(8) . ?
N2 C14 1.378(8) . ?
N2 C15 1.366(9) . ?
C1 C2 1.486(9) . ?
C2 C3 1.430(9) . ?
C2 C7 1.392(8) . ?
C3 H3 0.9500 . ?
C3 C4 1.398(9) . ?
C4 C5 1.385(9) . ?
C4 C9 1.483(7) . ?
C5 H5 0.9500 . ?
C5 C6 1.354(10) . ?
C6 C7 1.403(8) . ?
C6 C8 1.493(8) . ?
C7 H7 0.9500 . ?
C9 C10 1.376(9) . ?
C9 C14 1.388(9) . ?
C10 H10 0.9500 . ?
C10 C11 1.428(9) . ?
C11 H11 0.9500 . ?
C11 C12 1.414(9) . ?
C12 C13 1.403(8) . ?
C12 C23 1.446(7) . ?
C13 C14 1.409(8) . ?
C15 C16 1.479(10) . ?
C16 C17 1.351(10) . ?
C16 C21 1.379(10) . ?
C17 H17 0.9500 . ?
C17 C18 1.364(11) . ?
C18 H18 0.9500 . ?
C18 C19 1.425(10) . ?
C19 C20 1.387(10) . ?
C19 C22 1.478(10) . ?
C20 H20 0.9500 . ?
C20 C21 1.381(11) . ?
C21 H21 0.9500 . ?
C23 C24 1.414(8) . ?
C23 C28 1.400(8) . ?
C24 H24 0.9500 . ?
C24 C25 1.367(9) . ?
C25 C26 1.372(8) . ?
C25 C29 1.522(8) . ?
C26 H26 0.9500 . ?
C26 C27 1.407(8) . ?
C27 C28 1.386(9) . ?
C27 C30 1.483(8) . ?
C28 H28 0.9500 . ?
C31 H31 0.9500 . ?
C32 H32 0.9500 . ?
C33 H33 0.9500 . ?

loop_
_geom_angle_atom_site_label_1
_geom_angle_atom_site_label_2
_geom_angle_atom_site_label_3
_geom_angle
_geom_angle_site_symmetry_1
_geom_angle_site_symmetry_3
_geom_angle_publ_flag
Zr2 Zr1 Zr3 59.649(16) . . ?
Zr2 Zr1 Zr4 89.09(2) . . ?
Zr2 Zr1 Zr6 59.945(15) . . ?
Zr4 Zr1 Zr3 59.790(17) . . ?
Zr4 Zr1 Zr6 59.666(16) . . ?
Zr6 Zr1 Zr3 90.09(2) . . ?
O5 Zr1 Zr2 158.69(14) 3_646 . ?
O5 Zr1 Zr3 102.81(15) 3_646 . ?
O5 Zr1 Zr4 70.63(13) 3_646 . ?
O5 Zr1 Zr6 111.84(12) 3_646 . ?
O13 Zr1 Zr2 71.55(14) . . ?
O13 Zr1 Zr3 110.83(16) . . ?
O13 Zr1 Zr4 160.24(15) . . ?
O13 Zr1 Zr6 105.36(17) . . ?
O13 Zr1 O5 129.05(19) . 3_646 ?
O18 Zr1 Zr2 32.31(11) . . ?
O18 Zr1 Zr3 83.39(12) . . ?
O18 Zr1 Zr4 82.62(13) . . ?
O18 Zr1 Zr6 31.76(11) . . ?
O18 Zr1 O5 143.59(16) . 3_646 ?
O18 Zr1 O13 78.9(2) . . ?
O18 Zr1 O19 72.63(15) . . ?
O18 Zr1 O22 69.72(15) . . ?
O18 Zr1 O30 96.6(2) . . ?
O18 Zr1 O31 145.20(17) . . ?
O19 Zr1 Zr2 40.33(10) . . ?
O19 Zr1 Zr3 39.00(12) . . ?
O19 Zr1 Zr4 96.01(13) . . ?
O19 Zr1 Zr6 97.32(11) . . ?
O19 Zr1 O5 132.92(18) . 3_646 ?
O19 Zr1 O13 72.0(2) . . ?
O19 Zr1 O22 125.03(17) . . ?
O22 Zr1 Zr2 95.40(10) . . ?
O22 Zr1 Zr3 97.71(13) . . ?
O22 Zr1 Zr4 41.24(12) . . ?
O22 Zr1 Zr6 37.96(10) . . ?
O22 Zr1 O5 73.89(15) . 3_646 ?
O22 Zr1 O13 134.4(2) . . ?
O23 Zr1 Zr2 82.23(11) . . ?
O23 Zr1 Zr3 31.53(10) . . ?
O23 Zr1 Zr4 32.10(10) . . ?
O23 Zr1 Zr6 83.03(11) . . ?
O23 Zr1 O5 77.08(18) . 3_646 ?
O23 Zr1 O13 142.30(19) . . ?
O23 Zr1 O18 93.36(17) . . ?
O23 Zr1 O19 70.52(16) . . ?
O23 Zr1 O22 73.29(16) . . ?
O23 Zr1 O30 145.3(2) . . ?
O23 Zr1 O31 95.8(2) . . ?
O30 Zr1 Zr2 121.63(19) . . ?
O30 Zr1 Zr3 176.74(18) . . ?
O30 Zr1 Zr4 116.96(18) . . ?
O30 Zr1 Zr6 88.3(2) . . ?
O30 Zr1 O5 75.2(2) . 3_646 ?
O30 Zr1 O13 72.3(2) . . ?
O30 Zr1 O19 144.1(2) . . ?
O30 Zr1 O22 79.3(2) . . ?
O30 Zr1 O31 94.7(3) . . ?
O31 Zr1 Zr2 116.44(13) . . ?
O31 Zr1 Zr3 87.09(19) . . ?
O31 Zr1 Zr4 120.58(19) . . ?
O31 Zr1 Zr6 176.28(15) . . ?
O31 Zr1 O5 71.20(18) . 3_646 ?
O31 Zr1 O13 73.5(2) . . ?
O31 Zr1 O19 78.97(18) . . ?
O31 Zr1 O22 144.95(17) . . ?
Zr1 Zr2 Zr3 60.847(17) . . ?
Zr1 Zr2 Zr5 91.069(17) . . ?
Zr1 Zr2 Zr6 60.660(16) . . ?
Zr3 Zr2 Zr5 60.564(17) . . ?
Zr3 Zr2 Zr6 91.193(17) . . ?
Zr5 Zr2 Zr6 60.532(17) . . ?
O3 Zr2 Zr1 112.79(11) 2_665 . ?
O3 Zr2 Zr3 76.36(11) 2_665 . ?
O3 Zr2 Zr5 110.85(14) 2_665 . ?
O3 Zr2 Zr6 167.48(12) 2_665 . ?
O3 Zr2 O14 75.23(19) 2_665 . ?
O3 Zr2 O17 139.72(17) 2_665 . ?
O3 Zr2 O19 74.89(15) 2_665 . ?
O7 Zr2 Zr1 166.68(12) . . ?
O7 Zr2 Zr3 110.27(13) . . ?
O7 Zr2 Zr5 75.65(12) . . ?
O7 Zr2 Zr6 111.98(11) . . ?
O7 Zr2 O3 72.04(15) . 2_665 ?
O7 Zr2 O14 117.05(17) . . ?
O7 Zr2 O17 73.70(14) . . ?
O7 Zr2 O19 140.74(17) . . ?
O10 Zr2 Zr1 109.85(14) 1_455 . ?
O10 Zr2 Zr3 166.71(12) 1_455 . ?
O10 Zr2 Zr5 112.59(13) 1_455 . ?
O10 Zr2 Zr6 75.62(12) 1_455 . ?
O10 Zr2 O3 116.86(16) 1_455 2_665 ?
O10 Zr2 O7 76.95(19) 1_455 . ?
O10 Zr2 O14 72.30(19) 1_455 . ?
O10 Zr2 O17 74.38(16) 1_455 . ?
O10 Zr2 O19 138.34(19) 1_455 . ?
O14 Zr2 Zr1 76.23(12) . . ?
O14 Zr2 Zr3 112.03(13) . . ?
O14 Zr2 Zr5 167.30(13) . . ?
O14 Zr2 Zr6 111.44(13) . . ?
O14 Zr2 O17 140.89(18) . . ?
O14 Zr2 O19 73.04(17) . . ?
O17 Zr2 Zr1 96.71(10) . . ?
O17 Zr2 Zr3 96.55(10) . . ?
O17 Zr2 Zr5 39.06(11) . . ?
O17 Zr2 Zr6 39.26(10) . . ?
O18 Zr2 Zr1 32.59(11) . . ?
O18 Zr2 Zr3 84.71(12) . . ?
O18 Zr2 Zr5 84.23(13) . . ?
O18 Zr2 Zr6 32.20(11) . . ?
O18 Zr2 O3 144.51(16) . 2_665 ?
O18 Zr2 O7 143.36(15) . . ?
O18 Zr2 O10 83.19(17) . 1_455 ?
O18 Zr2 O14 84.78(18) . . ?
O18 Zr2 O17 71.43(15) . . ?
O18 Zr2 O19 71.32(15) . . ?
O18 Zr2 O20 95.35(16) . . ?
O19 Zr2 Zr1 38.74(11) . . ?
O19 Zr2 Zr3 40.22(12) . . ?
O19 Zr2 Zr5 97.36(12) . . ?
O19 Zr2 Zr6 96.53(10) . . ?
O19 Zr2 O17 124.18(14) . . ?
O20 Zr2 Zr1 84.42(11) . . ?
O20 Zr2 Zr3 32.38(11) . . ?
O20 Zr2 Zr5 32.19(11) . . ?
O20 Zr2 Zr6 84.18(10) . . ?
O20 Zr2 O3 84.52(17) . 2_665 ?
O20 Zr2 O7 83.72(17) . . ?
O20 Zr2 O10 144.06(18) . 1_455 ?
O20 Zr2 O14 143.53(17) . . ?
O20 Zr2 O17 71.22(15) . . ?
O20 Zr2 O19 72.55(17) . . ?
Zr2 Zr3 Zr1 59.504(17) . . ?
Zr2 Zr3 Zr4 88.857(17) . . ?
Zr2 Zr3 Zr5 59.804(16) . . ?
Zr4 Zr3 Zr1 59.538(17) . . ?
Zr4 Zr3 Zr5 59.668(15) . . ?
Zr5 Zr3 Zr1 89.854(19) . . ?
O4 Zr3 Zr1 111.24(15) 2_665 . ?
O4 Zr3 Zr2 71.31(12) 2_665 . ?
O4 Zr3 Zr4 159.61(11) 2_665 . ?
O4 Zr3 Zr5 104.48(12) 2_665 . ?
O4 Zr3 O16 127.58(17) 2_665 . ?
O4 Zr3 O19 73.58(18) 2_665 . ?
O16 Zr3 Zr1 105.74(17) . . ?
O16 Zr3 Zr2 160.91(13) . . ?
O16 Zr3 Zr4 72.52(12) . . ?
O16 Zr3 Zr5 111.54(15) . . ?
O19 Zr3 Zr1 37.74(10) . . ?
O19 Zr3 Zr2 40.51(10) . . ?
O19 Zr3 Zr4 94.60(11) . . ?
O19 Zr3 Zr5 96.89(10) . . ?
O19 Zr3 O16 134.7(2) . . ?
O20 Zr3 Zr1 83.19(14) . . ?
O20 Zr3 Zr2 32.37(15) . . ?
O20 Zr3 Zr4 82.34(10) . . ?
O20 Zr3 Zr5 31.49(12) . . ?
O20 Zr3 O4 78.34(15) . 2_665 ?
O20 Zr3 O16 142.9(2) . . ?
O20 Zr3 O19 72.83(18) . . ?
O20 Zr3 O23 93.01(16) . . ?
O20 Zr3 O24 69.50(16) . . ?
O20 Zr3 O25 97.4(2) . . ?
O20 Zr3 O32 145.9(2) . . ?
O23 Zr3 Zr1 31.28(13) . . ?
O23 Zr3 Zr2 81.91(12) . . ?
O23 Zr3 Zr4 32.06(12) . . ?
O23 Zr3 Zr5 82.92(11) . . ?
O23 Zr3 O4 142.5(2) . 2_665 ?
O23 Zr3 O16 80.03(19) . . ?
O23 Zr3 O19 69.01(16) . . ?
O23 Zr3 O24 72.71(16) . . ?
O23 Zr3 O25 143.6(2) . . ?
O23 Zr3 O32 97.2(2) . . ?
O24 Zr3 Zr1 96.92(12) . . ?
O24 Zr3 Zr2 95.08(11) . . ?
O24 Zr3 Zr4 40.70(11) . . ?
O24 Zr3 Zr5 38.02(10) . . ?
O24 Zr3 O4 134.01(17) . 2_665 ?
O24 Zr3 O16 73.68(18) . . ?
O24 Zr3 O19 123.61(16) . . ?
O25 Zr3 Zr1 174.82(17) . . ?
O25 Zr3 Zr2 123.03(17) . . ?
O25 Zr3 Zr4 115.39(18) . . ?
O25 Zr3 Zr5 88.06(19) . . ?
O25 Zr3 O4 73.9(2) . 2_665 ?
O25 Zr3 O16 70.7(2) . . ?
O25 Zr3 O19 147.3(2) . . ?
O25 Zr3 O24 78.6(2) . . ?
O25 Zr3 O32 93.4(3) . . ?
O32 Zr3 Zr1 88.89(19) . . ?
O32 Zr3 Zr2 117.56(17) . . ?
O32 Zr3 Zr4 121.47(15) . . ?
O32 Zr3 Zr5 177.34(17) . . ?
O32 Zr3 O4 73.83(19) . 2_665 ?
O32 Zr3 O16 71.1(2) . . ?
O32 Zr3 O19 80.7(2) . . ?
O32 Zr3 O24 144.52(18) . . ?
Zr1 Zr4 Zr3 60.672(17) . . ?
Zr1 Zr4 Zr5 90.980(17) . . ?
Zr1 Zr4 Zr6 60.700(18) . . ?
Zr5 Zr4 Zr3 60.477(15) . . ?
Zr6 Zr4 Zr3 91.198(17) . . ?
Zr6 Zr4 Zr5 60.658(17) . . ?
O2 Zr4 Zr1 111.62(14) 4_456 . ?
O2 Zr4 Zr3 167.14(12) 4_456 . ?
O2 Zr4 Zr5 111.52(11) 4_456 . ?
O2 Zr4 Zr6 75.94(12) 4_456 . ?
O2 Zr4 O22 73.74(16) 4_456 . ?
O2 Zr4 O24 140.74(17) 4_456 . ?
O6 Zr4 Zr1 75.35(13) 3_646 . ?
O6 Zr4 Zr3 110.73(12) 3_646 . ?
O6 Zr4 Zr5 166.32(13) 3_646 . ?
O6 Zr4 Zr6 111.44(14) 3_646 . ?
O6 Zr4 O2 74.97(16) 3_646 4_456 ?
O6 Zr4 O15 73.70(19) 3_646 . ?
O6 Zr4 O22 73.26(17) 3_646 . ?
O6 Zr4 O24 140.72(16) 3_646 . ?
O12 Zr4 Zr1 167.36(13) . . ?
O12 Zr4 Zr3 112.76(13) . . ?
O12 Zr4 Zr5 76.46(12) . . ?
O12 Zr4 Zr6 110.56(14) . . ?
O12 Zr4 O2 72.55(19) . 4_456 ?
O12 Zr4 O6 117.22(18) . 3_646 ?
O12 Zr4 O15 76.2(2) . . ?
O12 Zr4 O22 139.88(17) . . ?
O12 Zr4 O24 74.51(17) . . ?
O15 Zr4 Zr1 110.43(14) . . ?
O15 Zr4 Zr3 75.18(11) . . ?
O15 Zr4 Zr5 111.50(13) . . ?
O15 Zr4 Zr6 166.36(11) . . ?
O15 Zr4 O2 117.68(16) . 4_456 ?
O15 Zr4 O22 140.15(18) . . ?
O15 Zr4 O24 73.46(16) . . ?
O21 Zr4 Zr1 84.47(12) . . ?
O21 Zr4 Zr3 84.19(11) . . ?
O21 Zr4 Zr5 32.14(13) . . ?
O21 Zr4 Zr6 32.60(13) . . ?
O21 Zr4 O2 84.79(15) . 4_456 ?
O21 Zr4 O6 143.29(19) . 3_646 ?
O21 Zr4 O12 84.06(18) . . ?
O21 Zr4 O15 142.86(19) . . ?
O21 Zr4 O22 71.79(17) . . ?
O21 Zr4 O23 94.86(15) . . ?
O21 Zr4 O24 71.06(16) . . ?
O22 Zr4 Zr1 38.99(10) . . ?
O22 Zr4 Zr3 96.48(10) . . ?
O22 Zr4 Zr5 96.56(10) . . ?
O22 Zr4 Zr6 39.24(9) . . ?
O23 Zr4 Zr1 32.12(13) . . ?
O23 Zr4 Zr3 32.34(12) . . ?
O23 Zr4 Zr5 83.86(11) . . ?
O23 Zr4 Zr6 84.00(12) . . ?
O23 Zr4 O2 142.95(19) . 4_456 ?
O23 Zr4 O6 84.15(16) . 3_646 ?
O23 Zr4 O12 144.40(18) . . ?
O23 Zr4 O15 84.01(18) . . ?
O23 Zr4 O22 71.06(16) . . ?
O23 Zr4 O24 71.57(17) . . ?
O24 Zr4 Zr1 96.71(12) . . ?
O24 Zr4 Zr3 39.30(12) . . ?
O24 Zr4 Zr5 38.93(11) . . ?
O24 Zr4 Zr6 96.54(11) . . ?
O24 Zr4 O22 123.64(15) . . ?
Zr2 Zr5 Zr3 59.632(16) . . ?
Zr2 Zr5 Zr6 59.850(17) . . ?
Zr3 Zr5 Zr6 90.25(2) . . ?
Zr4 Zr5 Zr2 88.866(19) . . ?
Zr4 Zr5 Zr3 59.855(15) . . ?
Zr4 Zr5 Zr6 59.655(16) . . ?
O8 Zr5 Zr2 72.19(12) . . ?
O8 Zr5 Zr3 104.59(12) . . ?
O8 Zr5 Zr4 160.39(12) . . ?
O8 Zr5 Zr6 112.11(14) . . ?
O11 Zr5 Zr2 160.37(14) . . ?
O11 Zr5 Zr3 111.72(14) . . ?
O11 Zr5 Zr4 72.05(13) . . ?
O11 Zr5 Zr6 104.85(15) . . ?
O11 Zr5 O8 127.20(18) . . ?
O17 Zr5 Zr2 41.65(11) . . ?
O17 Zr5 Zr3 98.06(11) . . ?
O17 Zr5 Zr4 95.38(10) . . ?
O17 Zr5 Zr6 38.16(10) . . ?
O17 Zr5 O8 73.99(17) . . ?
O17 Zr5 O11 133.51(19) . . ?
O20 Zr5 Zr2 32.20(13) . . ?
O20 Zr5 Zr3 31.51(11) . . ?
O20 Zr5 Zr4 82.52(10) . . ?
O20 Zr5 Zr6 83.56(14) . . ?
O20 Zr5 O8 78.72(15) . . ?
O20 Zr5 O11 143.16(18) . . ?
O20 Zr5 O17 73.82(17) . . ?
O20 Zr5 O21 93.77(17) . . ?
O20 Zr5 O24 69.91(15) . . ?
O20 Zr5 O26 96.7(2) . . ?
O20 Zr5 O27 146.82(19) . . ?
O21 Zr5 Zr2 82.74(12) . . ?
O21 Zr5 Zr3 83.38(11) . . ?
O21 Zr5 Zr4 31.84(11) . . ?
O21 Zr5 Zr6 31.90(12) . . ?
O21 Zr5 O8 143.95(18) . . ?
O21 Zr5 O11 78.59(19) . . ?
O21 Zr5 O17 70.07(16) . . ?
O21 Zr5 O24 72.57(16) . . ?
O21 Zr5 O26 145.3(2) . . ?
O21 Zr5 O27 96.4(2) . . ?
O24 Zr5 Zr2 95.28(13) . . ?
O24 Zr5 Zr3 38.41(11) . . ?
O24 Zr5 Zr4 40.75(11) . . ?
O24 Zr5 Zr6 97.26(12) . . ?
O24 Zr5 O8 133.92(16) . . ?
O24 Zr5 O11 73.43(18) . . ?
O24 Zr5 O17 124.99(17) . . ?
O26 Zr5 Zr2 121.46(18) . . ?
O26 Zr5 Zr3 88.52(18) . . ?
O26 Zr5 Zr4 117.57(15) . . ?
O26 Zr5 Zr6 177.18(15) . . ?
O26 Zr5 O8 70.7(2) . . ?
O26 Zr5 O11 73.3(2) . . ?
O26 Zr5 O17 144.58(19) . . ?
O26 Zr5 O24 80.2(2) . . ?
O27 Zr5 Zr2 118.53(17) . . ?
O27 Zr5 Zr3 178.16(18) . . ?
O27 Zr5 Zr4 120.63(15) . . ?
O27 Zr5 Zr6 88.60(19) . . ?
O27 Zr5 O8 74.53(19) . . ?
O27 Zr5 O11 70.0(2) . . ?
O27 Zr5 O17 80.1(2) . . ?
O27 Zr5 O24 143.23(19) . . ?
O27 Zr5 O26 92.7(3) . . ?
Zr2 Zr6 Zr1 59.395(15) . . ?
Zr2 Zr6 Zr5 59.617(16) . . ?
Zr4 Zr6 Zr1 59.634(16) . . ?
Zr4 Zr6 Zr2 88.751(17) . . ?
Zr4 Zr6 Zr5 59.687(17) . . ?
Zr5 Zr6 Zr1 89.803(19) . . ?
O1 Zr6 Zr1 110.83(11) 4_456 . ?
O1 Zr6 Zr2 159.29(13) 4_456 . ?
O1 Zr6 Zr4 70.98(12) 4_456 . ?
O1 Zr6 Zr5 104.55(15) 4_456 . ?
O9 Zr6 Zr1 105.88(14) 1_455 . ?
O9 Zr6 Zr2 71.93(12) 1_455 . ?
O9 Zr6 Zr4 160.42(12) 1_455 . ?
O9 Zr6 Zr5 110.48(15) 1_455 . ?
O9 Zr6 O1 128.52(17) 1_455 4_456 ?
O17 Zr6 Zr1 97.62(10) . . ?
O17 Zr6 Zr2 41.54(11) . . ?
O17 Zr6 Zr4 95.14(11) . . ?
O17 Zr6 Zr5 37.88(11) . . ?
O17 Zr6 O1 133.61(19) . 4_456 ?
O17 Zr6 O9 72.69(18) . 1_455 ?
O18 Zr6 Zr1 31.69(11) . . ?
O18 Zr6 Zr2 31.85(11) . . ?
O18 Zr6 Zr4 82.54(12) . . ?
O18 Zr6 Zr5 83.13(12) . . ?
O18 Zr6 O1 142.47(15) . 4_456 ?
O18 Zr6 O9 79.31(17) . 1_455 ?
O18 Zr6 O17 73.37(15) . . ?
O18 Zr6 O21 93.45(17) . . ?
O18 Zr6 O22 69.43(15) . . ?
O18 Zr6 O28 146.07(16) . . ?
O18 Zr6 O29 95.1(2) . . ?
O21 Zr6 Zr1 83.08(11) . . ?
O21 Zr6 Zr2 82.35(11) . . ?
O21 Zr6 Zr4 32.06(10) . . ?
O21 Zr6 Zr5 31.67(10) . . ?
O21 Zr6 O1 78.15(18) . 4_456 ?
O21 Zr6 O9 142.04(18) . 1_455 ?
O21 Zr6 O17 69.55(15) . . ?
O21 Zr6 O22 73.27(16) . . ?
O21 Zr6 O28 94.5(2) . . ?
O21 Zr6 O29 146.17(17) . . ?
O22 Zr6 Zr1 37.74(10) . . ?
O22 Zr6 Zr2 94.66(10) . . ?
O22 Zr6 Zr4 41.26(13) . . ?
O22 Zr6 Zr5 97.49(13) . . ?
O22 Zr6 O1 73.14(15) . 4_456 ?
O22 Zr6 O9 134.9(2) . 1_455 ?
O22 Zr6 O17 124.59(15) . . ?
O28 Zr6 Zr1 176.14(15) . . ?
O28 Zr6 Zr2 117.38(12) . . ?
O28 Zr6 Zr4 119.27(16) . . ?
O28 Zr6 Zr5 86.57(17) . . ?
O28 Zr6 O1 71.46(16) . 4_456 ?
O28 Zr6 O9 74.2(2) . 1_455 ?
O28 Zr6 O17 78.69(17) . . ?
O28 Zr6 O22 144.22(16) . . ?
O28 Zr6 O29 96.4(2) . . ?
O29 Zr6 Zr1 87.31(17) . . ?
O29 Zr6 Zr2 119.82(16) . . ?
O29 Zr6 Zr4 117.42(14) . . ?
O29 Zr6 Zr5 176.76(16) . . ?
O29 Zr6 O1 75.2(2) . 4_456 ?
O29 Zr6 O9 71.8(2) . 1_455 ?
O29 Zr6 O17 144.12(17) . . ?
O29 Zr6 O22 79.32(19) . . ?
C30 O1 Zr6 135.7(4) . 4_556 ?
C30 O2 Zr4 131.3(4) . 4_556 ?
C29 O3 Zr2 129.3(4) . 2_664 ?
C29 O4 Zr3 135.0(4) . 2_664 ?
C1 O5 Zr1 134.4(5) . 3_656 ?
C1 O6 Zr4 130.7(4) . 3_656 ?
C8 O7 Zr2 131.8(4) . . ?
C8 O8 Zr5 131.3(4) . . ?
C22 O9 Zr6 132.8(5) . 1_655 ?
C22 O10 Zr2 130.7(4) . 1_655 ?
C33 O11 Zr5 132.1(5) . . ?
C33 O12 Zr4 128.9(5) . . ?
C31 O13 Zr1 132.7(6) . . ?
C31 O14 Zr2 130.0(5) . . ?
C32 O15 Zr4 133.9(5) . . ?
C32 O16 Zr3 132.5(5) . . ?
Zr5 O17 Zr2 99.29(16) . . ?
Zr5 O17 Zr6 103.96(16) . . ?
Zr6 O17 Zr2 99.20(16) . . ?
Zr1 O18 Zr6 116.55(19) . . ?
Zr2 O18 Zr1 115.10(18) . . ?
Zr2 O18 Zr6 116.0(2) . . ?
Zr1 O19 Zr2 100.93(17) . . ?
Zr1 O19 Zr3 103.26(17) . . ?
Zr3 O19 Zr2 99.27(17) . . ?
Zr2 O20 Zr3 115.2(2) . . ?
Zr5 O20 Zr2 115.61(19) . . ?
Zr5 O20 Zr3 117.0(2) . . ?
Zr4 O21 Zr5 116.0(2) . . ?
Zr4 O21 Zr6 115.3(2) . . ?
Zr5 O21 Zr6 116.43(17) . . ?
Zr1 O22 Zr4 99.77(17) . . ?
Zr1 O22 Zr6 104.30(15) . . ?
Zr6 O22 Zr4 99.49(18) . . ?
Zr1 O23 Zr3 117.18(19) . . ?
Zr4 O23 Zr1 115.78(19) . . ?
Zr4 O23 Zr3 115.6(2) . . ?
Zr3 O24 Zr4 100.00(19) . . ?
Zr5 O24 Zr3 103.57(17) . . ?
Zr5 O24 Zr4 100.32(18) . . ?
C15 N1 C13 106.4(6) . . ?
C15 N2 C14 103.8(5) . . ?
O5 C1 O6 127.1(6) . . ?
O5 C1 C2 118.5(7) . . ?
O6 C1 C2 114.2(7) . . ?
C3 C2 C1 118.8(6) . . ?
C7 C2 C1 121.6(6) . . ?
C7 C2 C3 119.4(6) . . ?
C2 C3 H3 120.8 . . ?
C4 C3 C2 118.4(6) . . ?
C4 C3 H3 120.8 . . ?
C3 C4 C9 119.4(6) . . ?
C5 C4 C3 119.5(5) . . ?
C5 C4 C9 121.2(6) . . ?
C4 C5 H5 118.3 . . ?
C6 C5 C4 123.5(6) . . ?
C6 C5 H5 118.3 . . ?
C5 C6 C7 118.0(6) . . ?
C5 C6 C8 121.8(5) . . ?
C7 C6 C8 120.3(6) . . ?
C2 C7 C6 121.2(5) . . ?
C2 C7 H7 119.4 . . ?
C6 C7 H7 119.4 . . ?
O7 C8 O8 128.1(5) . . ?
O7 C8 C6 116.4(6) . . ?
O8 C8 C6 115.4(6) . . ?
C10 C9 C4 120.3(6) . . ?
C10 C9 C14 115.5(5) . . ?
C14 C9 C4 124.2(6) . . ?
C9 C10 H10 118.1 . . ?
C9 C10 C11 123.8(7) . . ?
C11 C10 H10 118.1 . . ?
C10 C11 H11 120.0 . . ?
C12 C11 C10 120.1(6) . . ?
C12 C11 H11 120.0 . . ?
C11 C12 C23 120.6(5) . . ?
C13 C12 C11 115.7(5) . . ?
C13 C12 C23 123.4(5) . . ?
N1 C13 C12 131.3(6) . . ?
N1 C13 C14 106.5(5) . . ?
C12 C13 C14 122.1(6) . . ?
N2 C14 C9 127.2(5) . . ?
N2 C14 C13 109.8(6) . . ?
C9 C14 C13 122.5(5) . . ?
N1 C15 N2 113.4(6) . . ?
N1 C15 C16 126.7(7) . . ?
N2 C15 C16 119.9(6) . . ?
C17 C16 C15 120.7(7) . . ?
C17 C16 C21 118.5(7) . . ?
C21 C16 C15 120.9(6) . . ?
C16 C17 H17 118.8 . . ?
C16 C17 C18 122.5(7) . . ?
C18 C17 H17 118.8 . . ?
C17 C18 H18 119.4 . . ?
C17 C18 C19 121.1(7) . . ?
C19 C18 H18 119.4 . . ?
C18 C19 C22 120.7(6) . . ?
C20 C19 C18 114.8(7) . . ?
C20 C19 C22 124.1(7) . . ?
C19 C20 H20 118.5 . . ?
C21 C20 C19 123.0(7) . . ?
C21 C20 H20 118.5 . . ?
C16 C21 C20 120.0(7) . . ?
C16 C21 H21 120.0 . . ?
C20 C21 H21 120.0 . . ?
O9 C22 O10 128.9(7) . . ?
O9 C22 C19 117.2(6) . . ?
O10 C22 C19 113.8(6) . . ?
C24 C23 C12 123.1(6) . . ?
C28 C23 C12 121.5(6) . . ?
C28 C23 C24 115.3(5) . . ?
C23 C24 H24 118.3 . . ?
C25 C24 C23 123.5(6) . . ?
C25 C24 H24 118.3 . . ?
C24 C25 C26 119.9(6) . . ?
C24 C25 C29 118.9(6) . . ?
C26 C25 C29 120.8(6) . . ?
C25 C26 H26 120.4 . . ?
C25 C26 C27 119.3(5) . . ?
C27 C26 H26 120.4 . . ?
C26 C27 C30 120.8(6) . . ?
C28 C27 C26 119.9(5) . . ?
C28 C27 C30 119.2(5) . . ?
C23 C28 H28 119.0 . . ?
C27 C28 C23 122.0(5) . . ?
C27 C28 H28 119.0 . . ?
O3 C29 C25 115.5(6) . . ?
O4 C29 O3 127.6(6) . . ?
O4 C29 C25 116.9(6) . . ?
O1 C30 O2 124.7(6) . . ?
O1 C30 C27 118.5(6) . . ?
O2 C30 C27 116.8(5) . . ?
O13 C31 H31 115.5 . . ?
O14 C31 O13 129.0(9) . . ?
O14 C31 H31 115.5 . . ?
O15 C32 O16 125.6(8) . . ?
O15 C32 H32 117.2 . . ?
O16 C32 H32 117.2 . . ?
O11 C33 O12 130.2(8) . . ?
O11 C33 H33 114.9 . . ?
O12 C33 H33 114.9 . . ?

loop_
_geom_torsion_atom_site_label_1
_geom_torsion_atom_site_label_2
_geom_torsion_atom_site_label_3
_geom_torsion_atom_site_label_4
_geom_torsion
_geom_torsion_site_symmetry_1
_geom_torsion_site_symmetry_2
_geom_torsion_site_symmetry_3
_geom_torsion_site_symmetry_4
_geom_torsion_publ_flag
Zr1 O5 C1 O6 17.2(14) 3_656 . . . ?
Zr1 O5 C1 C2 -167.4(5) 3_656 . . . ?
Zr1 O13 C31 O14 8.0(17) . . . . ?
Zr2 O3 C29 O4 -5.7(11) 2_664 . . . ?
Zr2 O3 C29 C25 177.3(4) 2_664 . . . ?
Zr2 O7 C8 O8 -5.4(10) . . . . ?
Zr2 O7 C8 C6 178.7(4) . . . . ?
Zr2 O10 C22 O9 -1.8(15) 1_655 . . . ?
Zr2 O10 C22 C19 174.6(5) 1_655 . . . ?
Zr2 O14 C31 O13 -0.7(16) . . . . ?
Zr3 O4 C29 O3 -1.6(12) 2_664 . . . ?
Zr3 O4 C29 C25 175.3(5) 2_664 . . . ?
Zr3 O16 C32 O15 -6.4(17) . . . . ?
Zr4 O2 C30 O1 7.3(11) 4_556 . . . ?
Zr4 O2 C30 C27 -171.3(5) 4_556 . . . ?
Zr4 O6 C1 O5 -4.1(12) 3_656 . . . ?
Zr4 O6 C1 C2 -179.7(5) 3_656 . . . ?
Zr4 O12 C33 O11 6.3(15) . . . . ?
Zr4 O15 C32 O16 -0.1(16) . . . . ?
Zr5 O8 C8 O7 13.4(10) . . . . ?
Zr5 O8 C8 C6 -170.7(4) . . . . ?
Zr5 O11 C33 O12 -0.2(16) . . . . ?
Zr6 O1 C30 O2 -17.3(12) 4_556 . . . ?
Zr6 O1 C30 C27 161.3(5) 4_556 . . . ?
Zr6 O9 C22 O10 -0.8(16) 1_655 . . . ?
Zr6 O9 C22 C19 -177.1(5) 1_655 . . . ?
O5 C1 C2 C3 -19.6(12) . . . . ?
O5 C1 C2 C7 154.6(8) . . . . ?
O6 C1 C2 C3 156.4(7) . . . . ?
O6 C1 C2 C7 -29.4(11) . . . . ?
N1 C13 C14 N2 2.7(8) . . . . ?
N1 C13 C14 C9 174.7(7) . . . . ?
N1 C15 C16 C17 140.0(9) . . . . ?
N1 C15 C16 C21 -39.5(13) . . . . ?
N2 C15 C16 C17 -41.2(12) . . . . ?
N2 C15 C16 C21 139.4(8) . . . . ?
C1 C2 C3 C4 173.8(8) . . . . ?
C1 C2 C7 C6 -173.0(8) . . . . ?
C2 C3 C4 C5 -2.1(11) . . . . ?
C2 C3 C4 C9 177.1(7) . . . . ?
C3 C2 C7 C6 1.1(11) . . . . ?
C3 C4 C5 C6 4.4(11) . . . . ?
C3 C4 C9 C10 -50.0(11) . . . . ?
C3 C4 C9 C14 131.7(8) . . . . ?
C4 C5 C6 C7 -3.7(12) . . . . ?
C4 C5 C6 C8 178.2(7) . . . . ?
C4 C9 C10 C11 -175.0(8) . . . . ?
C4 C9 C14 N2 -12.6(12) . . . . ?
C4 C9 C14 C13 177.0(7) . . . . ?
C5 C4 C9 C10 129.2(8) . . . . ?
C5 C4 C9 C14 -49.1(11) . . . . ?
C5 C6 C7 C2 0.9(10) . . . . ?
C5 C6 C8 O7 -152.8(7) . . . . ?
C5 C6 C8 O8 30.8(10) . . . . ?
C7 C2 C3 C4 -0.5(12) . . . . ?
C7 C6 C8 O7 29.2(10) . . . . ?
C7 C6 C8 O8 -147.2(6) . . . . ?
C8 C6 C7 C2 179.0(8) . . . . ?
C9 C4 C5 C6 -174.8(7) . . . . ?
C9 C10 C11 C12 -0.8(13) . . . . ?
C10 C9 C14 N2 169.0(7) . . . . ?
C10 C9 C14 C13 -1.4(11) . . . . ?
C10 C11 C12 C13 -3.8(11) . . . . ?
C10 C11 C12 C23 -177.1(7) . . . . ?
C11 C12 C13 N1 -171.6(7) . . . . ?
C11 C12 C13 C14 5.8(10) . . . . ?
C11 C12 C23 C24 44.8(10) . . . . ?
C11 C12 C23 C28 -131.4(8) . . . . ?
C12 C13 C14 N2 -175.3(6) . . . . ?
C12 C13 C14 C9 -3.3(11) . . . . ?
C12 C23 C24 C25 179.8(7) . . . . ?
C12 C23 C28 C27 177.2(7) . . . . ?
C13 N1 C15 N2 2.5(9) . . . . ?
C13 N1 C15 C16 -178.5(8) . . . . ?
C13 C12 C23 C24 -127.9(7) . . . . ?
C13 C12 C23 C28 55.9(10) . . . . ?
C14 N2 C15 N1 -0.8(9) . . . . ?
C14 N2 C15 C16 -179.8(7) . . . . ?
C14 C9 C10 C11 3.4(12) . . . . ?
C15 N1 C13 C12 174.6(7) . . . . ?
C15 N1 C13 C14 -3.1(8) . . . . ?
C15 N2 C14 C9 -172.7(7) . . . . ?
C15 N2 C14 C13 -1.2(8) . . . . ?
C15 C16 C17 C18 -178.5(8) . . . . ?
C15 C16 C21 C20 178.1(8) . . . . ?
C16 C17 C18 C19 1.2(15) . . . . ?
C17 C16 C21 C20 -1.4(14) . . . . ?
C17 C18 C19 C20 -2.8(13) . . . . ?
C17 C18 C19 C22 -176.5(8) . . . . ?
C18 C19 C20 C21 2.4(14) . . . . ?
C18 C19 C22 O9 153.8(9) . . . . ?
C18 C19 C22 O10 -23.0(12) . . . . ?
C19 C20 C21 C16 -0.3(15) . . . . ?
C20 C19 C22 O9 -19.2(14) . . . . ?
C20 C19 C22 O10 163.9(8) . . . . ?
C21 C16 C17 C18 0.9(14) . . . . ?
C22 C19 C20 C21 175.8(9) . . . . ?
C23 C12 C13 N1 1.4(12) . . . . ?
C23 C12 C13 C14 178.8(6) . . . . ?
C23 C24 C25 C26 3.1(12) . . . . ?
C23 C24 C25 C29 176.4(7) . . . . ?
C24 C23 C28 C27 0.7(10) . . . . ?
C24 C25 C26 C27 0.6(10) . . . . ?
C24 C25 C29 O3 163.9(7) . . . . ?
C24 C25 C29 O4 -13.4(11) . . . . ?
C25 C26 C27 C28 -3.4(10) . . . . ?
C25 C26 C27 C30 173.2(8) . . . . ?
C26 C25 C29 O3 -22.9(10) . . . . ?
C26 C25 C29 O4 159.8(7) . . . . ?
C26 C27 C28 C23 2.8(12) . . . . ?
C26 C27 C30 O1 -163.4(7) . . . . ?
C26 C27 C30 O2 15.2(11) . . . . ?
C28 C23 C24 C25 -3.7(10) . . . . ?
C28 C27 C30 O1 13.3(12) . . . . ?
C28 C27 C30 O2 -168.1(7) . . . . ?
C29 C25 C26 C27 -172.6(8) . . . . ?
C30 C27 C28 C23 -174.0(7) . . . . ?

_smtbx_masks_special_details     ?
loop_
_smtbx_masks_void_nr
_smtbx_masks_void_average_x
_smtbx_masks_void_average_y
_smtbx_masks_void_average_z
_smtbx_masks_void_volume
_smtbx_masks_void_count_electrons
_smtbx_masks_void_content
1 -0.324 -0.885 -0.595 6493.9 1745.8 ?

_smtbx_masks_void_probe_radius   1.2
_smtbx_masks_void_truncation_radius 1.2
_shelx_res_file                  
;
TITL 230223li_lidz213717_1_0m_a.res in P2(1)2(1)2(1)
    230223li_lidz213717_1_0m.res
    created by SHELXL-2017/1 at 16:59:54 on 23-Mar-2023
REM Old TITL 230223Li_LIDZ213717_1_0m in P2(1)2(1)2(1)
REM SHELXT solution in P2(1)2(1)2(1): R1 0.197, Rweak 0.011, Alpha 0.027
REM <I/s> 0.569 for 42 systematic absences, Orientation as input
REM Flack x = 0.487 ( 0.006 ) from 6068 Parsons' quotients
REM Formula found by SHELXT: C41 N8 O32 Zr6
CELL 1.34139 13.5866 25.3514 28.7868 90 90 90
ZERR 4 0.0008 0.0014 0.0015 0 0 0
LATT -1
SYMM 0.5-X,-Y,0.5+Z
SYMM -X,0.5+Y,0.5-Z
SYMM 0.5+X,0.5-Y,-Z
SFAC C H N O Zr
DISP C 0.0137 0.0067 57.1
DISP H 0 0 0.6
DISP N 0.0241 0.0134 109.9
DISP O 0.0389 0.0241 193.4
DISP Zr -0.375 1.7612 13676.4
UNIT 132 60 8 128 24

L.S. 10
PLAN  114
SIZE 0.1 0.12 0.13
TEMP -80.15
CONF
list 4
MORE -1
ABIN
BOND $H
fmap 2 53
acta
TWIN -1 0 0 0 -1 0 0 0 -1 2
OMIT 3 0 3
OMIT 0 1 2
OMIT 1 1 2
OMIT 1 3 0
OMIT -1 1 2
OMIT 0 2 1
OMIT 1 4 1
OMIT -1 4 1
REM <olex2.extras>
REM <HklSrc "%.\\230223Li_LIDZ213717_1_0m.hkl">
REM </olex2.extras>

WGHT    0.039000
BASF   0.51473
FVAR       0.14114
ZR1   5    0.361938    0.224217    0.798437    11.00000    0.06432    0.02263 =
         0.04424   -0.00177    0.01228   -0.00105
ZR2   5    0.430583    0.341488    0.743381    11.00000    0.05648    0.01954 =
         0.03108   -0.00094   -0.00359    0.00198
ZR3   5    0.596129    0.280752    0.819702    11.00000    0.07170    0.02080 =
         0.03427   -0.00189   -0.01390    0.00287
ZR4   5    0.574692    0.164347    0.754339    11.00000    0.05694    0.01875 =
         0.02963   -0.00035   -0.00257   -0.00043
ZR5   5    0.643674    0.281841    0.699014    11.00000    0.05770    0.02117 =
         0.04178    0.00308    0.00500    0.00068
ZR6   5    0.409927    0.225218    0.677550    11.00000    0.06666    0.02168 =
         0.03600   -0.00217   -0.01159    0.00156
O1    4    0.943707    0.357782    0.348677    11.00000    0.10195    0.02489 =
         0.03797   -0.00347    0.01731   -0.00217
O2    4    1.038883    0.398048    0.296434    11.00000    0.07077    0.02418 =
         0.03499   -0.00126   -0.00045   -0.00557
O3    4    1.031573    0.595388    0.292816    11.00000    0.07157    0.03153 =
         0.02275    0.00090    0.00685    0.00232
O4    4    0.917051    0.633151    0.339111    11.00000    0.08779    0.01705 =
         0.04698    0.00768    0.01845    0.01178
O5    4    0.622680    0.641399    0.670626    11.00000    0.09043    0.02226 =
         0.05407   -0.00695    0.02781   -0.00553
O6    4    0.497777    0.602294    0.705001    11.00000    0.07437    0.02494 =
         0.03421   -0.01036    0.01095    0.00831
O7    4    0.504509    0.404760    0.704553    11.00000    0.06394    0.01546 =
         0.03618    0.00048    0.00302   -0.00084
O8    4    0.648471    0.369250    0.679703    11.00000    0.06966    0.02437 =
         0.05631    0.00643    0.01599   -0.00231
O9    4    1.305620    0.286384    0.646665    11.00000    0.09175    0.03807 =
         0.05782   -0.00900   -0.03499    0.00926
O10   4    1.323549    0.361080    0.688887    11.00000    0.06749    0.03445 =
         0.04962   -0.00340   -0.02308    0.01628
O11   4    0.753663    0.218241    0.678447    11.00000    0.07049    0.04048 =
         0.08447   -0.00104    0.03196    0.00974
O12   4    0.711265    0.143327    0.718469    11.00000    0.05575    0.02777 =
         0.06755   -0.00716    0.00914    0.00983
O13   4    0.240749    0.284486    0.809345    11.00000    0.08157    0.03172 =
         0.12147    0.01722    0.01811    0.00027
O14   4    0.288477    0.361770    0.778163    11.00000    0.06153    0.03421 =
         0.05674   -0.00156   -0.00069    0.00706
O15   4    0.676595    0.144207    0.811278    11.00000    0.08751    0.02192 =
         0.04679    0.00121   -0.01851    0.00184
O16   4    0.685686    0.216806    0.856849    11.00000    0.12903    0.03277 =
         0.05745   -0.00532   -0.03937    0.01228
O17   4    0.491879    0.302438    0.674738    11.00000    0.06516    0.02433 =
         0.03739    0.00996   -0.00230    0.00297
O18   4    0.370576    0.267077    0.736988    11.00000    0.05857    0.02914 =
         0.03653   -0.00158   -0.00598   -0.00815
O19   4    0.432228    0.301314    0.815176    11.00000    0.06423    0.02624 =
         0.04591    0.00444    0.00476    0.00279
O20   4    0.572940    0.315521    0.755455    11.00000    0.08227    0.01800 =
         0.02958    0.00171   -0.01119    0.00033
O21   4    0.555408    0.215039    0.699249    11.00000    0.07007    0.01785 =
         0.03226    0.00659    0.00390    0.00654
O22   4    0.405595    0.171521    0.739641    11.00000    0.06116    0.03029 =
         0.03223    0.00386   -0.00172    0.01350
O23   4    0.512791    0.214494    0.802849    11.00000    0.07653    0.02085 =
         0.02771   -0.00046   -0.00217   -0.00179
O24   4    0.678406    0.236540    0.763740    11.00000    0.07120    0.01889 =
         0.05069    0.00661   -0.00401    0.00010
O25   4    0.743597    0.308478    0.830274    11.00000    0.09345    0.05530 =
         0.10767   -0.01024   -0.04665   -0.00554
O26   4    0.790815    0.313414    0.714148    11.00000    0.10558    0.04311 =
         0.11343    0.02292    0.00871   -0.01969
O27   4    0.668561    0.283801    0.624004    11.00000    0.11550    0.05152 =
         0.06488    0.00940    0.03304    0.00868
O28   4    0.447544    0.229928    0.602955    11.00000    0.13292    0.02945 =
         0.03587   -0.00428   -0.01171    0.00354
O29   4    0.263950    0.187744    0.668083    11.00000    0.09726    0.03380 =
         0.09670   -0.00059   -0.03544    0.01003
O30   4    0.223784    0.186129    0.783660    11.00000    0.06937    0.04366 =
         0.17491    0.00762    0.02150   -0.00740
O31   4    0.336461    0.228700    0.874280    11.00000    0.15571    0.03477 =
         0.04479   -0.00916    0.04811    0.00283
O32   4    0.561033    0.282538    0.893616    11.00000    0.13203    0.06161 =
         0.03043    0.00301   -0.01017    0.01622
N1    3    0.968156    0.447307    0.511862    11.00000    0.06229    0.04299 =
         0.03876    0.00692   -0.00194    0.00394
N2    3    0.889960    0.452907    0.581266    11.00000    0.06306    0.05203 =
         0.02892    0.00565    0.00509    0.02369
C1    1    0.574261    0.603723    0.679819    11.00000    0.08468    0.03715 =
         0.03755    0.00157    0.01503    0.00912
C2    1    0.599386    0.552587    0.657553    11.00000    0.07985    0.03467 =
         0.03820    0.00042    0.01213   -0.01375
C3    1    0.657603    0.552884    0.616153    11.00000    0.08392    0.02303 =
         0.04581    0.00279    0.02437   -0.00316
AFIX  43
H3    2    0.674515    0.585123    0.601343    11.00000   -1.20000
AFIX   0
C4    1    0.689008    0.504582    0.598014    11.00000    0.07575    0.03304 =
         0.03497    0.00314    0.01044    0.01570
C5    1    0.665952    0.458362    0.621243    11.00000    0.07217    0.02615 =
         0.04734   -0.00873    0.00509    0.00519
AFIX  43
H5    2    0.691859    0.426150    0.609633    11.00000   -1.20000
AFIX   0
C6    1    0.608425    0.456663    0.659635    11.00000    0.06648    0.01755 =
         0.03757    0.00053    0.00498    0.00374
C7    1    0.575276    0.504633    0.678209    11.00000    0.08255    0.02684 =
         0.02676   -0.00389    0.01628   -0.00249
AFIX  43
H7    2    0.535631    0.504399    0.705392    11.00000   -1.20000
AFIX   0
C8    1    0.582921    0.405781    0.682842    11.00000    0.06875    0.01794 =
         0.03722   -0.00256    0.00711    0.00006
C9    1    0.745373    0.503705    0.553912    11.00000    0.08316    0.03464 =
         0.03471    0.00543    0.01585    0.01881
C10   1    0.711178    0.530467    0.515582    11.00000    0.08355    0.04908 =
         0.04830    0.00883    0.01376    0.03161
AFIX  43
H10   2    0.653859    0.551572    0.519011    11.00000   -1.20000
AFIX   0
C11   1    0.756871    0.528346    0.470955    11.00000    0.09030    0.05133 =
         0.04083    0.02873    0.01837    0.02778
AFIX  43
H11   2    0.729357    0.547373    0.445664    11.00000   -1.20000
AFIX   0
C12   1    0.843028    0.497960    0.464355    11.00000    0.06021    0.03207 =
         0.02646    0.00285    0.00802    0.01154
C13   1    0.881418    0.473992    0.504379    11.00000    0.05666    0.03004 =
         0.03789    0.00040    0.00533    0.01123
C14   1    0.832317    0.475876    0.547468    11.00000    0.06527    0.03078 =
         0.03726    0.00809    0.00900    0.01028
C15   1    0.971769    0.436671    0.557705    11.00000    0.06643    0.06394 =
         0.03645    0.00412    0.00065    0.01506
C16   1    1.052146    0.409520    0.582764    11.00000    0.06062    0.05603 =
         0.04278   -0.00955   -0.00751    0.01496
C17   1    1.081089    0.426217    0.625189    11.00000    0.07448    0.06328 =
         0.05806   -0.01458   -0.01306    0.03015
AFIX  43
H17   2    1.047793    0.455220    0.638964    11.00000   -1.20000
AFIX   0
C18   1    1.156329    0.402994    0.648992    11.00000    0.10184    0.06390 =
         0.04342   -0.01598   -0.01609    0.01531
AFIX  43
H18   2    1.173206    0.415675    0.679008    11.00000   -1.20000
AFIX   0
C19   1    1.210046    0.360017    0.629580    11.00000    0.06576    0.05420 =
         0.04985    0.00134   -0.02259    0.01310
C20   1    1.176678    0.343034    0.586575    11.00000    0.09013    0.06667 =
         0.04940   -0.01922   -0.00692    0.01802
AFIX  43
H20   2    1.208140    0.313624    0.572514    11.00000   -1.20000
AFIX   0
C21   1    1.099839    0.366899    0.563253    11.00000    0.10763    0.06175 =
         0.05069   -0.01381   -0.02047    0.03871
AFIX  43
H21   2    1.079811    0.353960    0.533760    11.00000   -1.20000
AFIX   0
C22   1    1.287610    0.333131    0.656693    11.00000    0.09492    0.02508 =
         0.05120   -0.00596   -0.03445    0.00138
C23   1    0.892542    0.497515    0.419900    11.00000    0.07082    0.02842 =
         0.02989    0.00040    0.00809    0.00792
C24   1    0.910855    0.543722    0.393777    11.00000    0.07057    0.02292 =
         0.03393    0.00176    0.00163   -0.00236
AFIX  43
H24   2    0.889391    0.576544    0.406065    11.00000   -1.20000
AFIX   0
C25   1    0.957810    0.543660    0.351777    11.00000    0.08493    0.01927 =
         0.02144    0.00292    0.00064    0.00324
C26   1    0.985642    0.496787    0.331909    11.00000    0.06682    0.02785 =
         0.03281    0.00192    0.00652    0.00716
AFIX  43
H26   2    1.018837    0.496452    0.302865    11.00000   -1.20000
AFIX   0
C27   1    0.964476    0.449210    0.355026    11.00000    0.08668    0.01560 =
         0.03514    0.00341    0.00688   -0.00337
C28   1    0.920743    0.450246    0.398527    11.00000    0.08004    0.01357 =
         0.03289    0.00546    0.01072   -0.00814
AFIX  43
H28   2    0.909559    0.417896    0.414325    11.00000   -1.20000
AFIX   0
C29   1    0.968174    0.595382    0.325395    11.00000    0.07615    0.03311 =
         0.03403    0.00833   -0.00075   -0.01184
C30   1    0.983438    0.397663    0.332385    11.00000    0.06622    0.02846 =
         0.02504    0.00469    0.00436    0.00118
C31   1    0.234050    0.334881    0.799720    11.00000    0.07823    0.04095 =
         0.09980    0.00938    0.01903    0.01508
AFIX  43
H31   2    0.177549    0.352221    0.811751    11.00000   -1.20000
AFIX   0
C32   1    0.708264    0.168676    0.845741    11.00000    0.09965    0.06882 =
         0.05776    0.00428   -0.02715    0.02111
AFIX  43
H32   2    0.752738    0.150544    0.865578    11.00000   -1.20000
AFIX   0
C33   1    0.762544    0.170895    0.690355    11.00000    0.08081    0.02741 =
         0.08901    0.01180    0.01887    0.00852
AFIX  43
H33   2    0.815822    0.152687    0.676226    11.00000   -1.20000
AFIX   0
HKLF 4


REM  230223li_lidz213717_1_0m_a.res in P2(1)2(1)2(1)
REM R1 =  0.0383 for   15820 Fo > 4sig(Fo)  and  0.0512 for all   20916 data
REM    659 parameters refined using      0 restraints

END

WGHT      0.0390      0.0000

REM Highest difference peak  0.438,  deepest hole -0.651,  1-sigma level  0.070
Q1    1   0.4367  0.3250  0.6578  11.00000  0.05    0.44
Q2    1   0.7153  0.3414  0.7449  11.00000  0.05    0.40
Q3    1   0.6153  0.1597  0.7596  11.00000  0.05    0.40
Q4    1   0.6364  0.4026  0.7019  11.00000  0.05    0.38
Q5    1   0.4625  0.3434  0.7441  11.00000  0.05    0.38
Q6    1   0.9329  0.3984  0.2591  11.00000  0.05    0.37
Q7    1   0.9388  0.6023  0.2605  11.00000  0.05    0.34
Q8    1   0.5210  0.3399  0.7201  11.00000  0.05    0.34
Q9    1   0.7956  0.3391  0.8530  11.00000  0.05    0.34
Q10   1   0.6430  0.5990  0.7021  11.00000  0.05    0.33
Q11   1   0.5463  0.2799  0.6584  11.00000  0.05    0.32
Q12   1   0.9067  0.4013  0.3207  11.00000  0.05    0.31
Q13   1   0.3990  0.3391  0.7423  11.00000  0.05    0.31
Q14   1   0.4326  0.4065  0.7351  11.00000  0.05    0.31
Q15   1   0.4651  0.2223  0.7968  11.00000  0.05    0.31
Q16   1   0.2992  0.3365  0.7399  11.00000  0.05    0.31
Q17   1   0.3440  0.3798  0.8024  11.00000  0.05    0.31
Q18   1   0.5998  0.2787  0.5832  11.00000  0.05    0.29
Q19   1   0.8111  0.3255  0.8388  11.00000  0.05    0.29
Q20   1   0.5180  0.4193  0.7383  11.00000  0.05    0.29
Q21   1   0.5547  0.2794  0.8225  11.00000  0.05    0.29
Q22   1   0.4979  0.2241  0.6989  11.00000  0.05    0.29
Q23   1   0.4340  0.2395  0.6589  11.00000  0.05    0.29
Q24   1   0.2809  0.1603  0.7571  11.00000  0.05    0.29
Q25   1   0.2768  0.1608  0.6542  11.00000  0.05    0.28
Q26   1   0.6472  0.3363  0.7596  11.00000  0.05    0.28
Q27   1   0.4783  0.3374  0.8489  11.00000  0.05    0.28
Q28   1   0.5216  0.2623  0.7012  11.00000  0.05    0.28
Q29   1   0.6401  0.1586  0.7038  11.00000  0.05    0.28
Q30   1   0.9082  0.5997  0.3186  11.00000  0.05    0.28
Q31   1   0.6117  0.3036  0.7324  11.00000  0.05    0.27
Q32   1   0.3995  0.3036  0.6994  11.00000  0.05    0.27
Q33   1   0.5740  0.4812  0.7579  11.00000  0.05    0.27
Q34   1   0.8584  0.2204  0.6788  11.00000  0.05    0.27
Q35   1   0.5744  0.1846  0.6777  11.00000  0.05    0.27
Q36   1   1.0075  0.3378  0.3417  11.00000  0.05    0.27
Q37   1   0.6346  0.2153  0.6993  11.00000  0.05    0.27
Q38   1   1.2351  0.2779  0.6981  11.00000  0.05    0.27
Q39   1   0.7674  0.3564  0.8343  11.00000  0.05    0.26
Q40   1   0.8467  0.3411  0.7417  11.00000  0.05    0.26
Q41   1   0.5030  0.1749  0.8389  11.00000  0.05    0.26
Q42   1   0.5743  0.5164  0.7592  11.00000  0.05    0.26
Q43   1   0.4981  0.3036  0.8404  11.00000  0.05    0.26
Q44   1   0.4499  0.2036  0.5817  11.00000  0.05    0.26
Q45   1   0.3139  0.2189  0.9044  11.00000  0.05    0.26
Q46   1   0.2850  0.2944  0.7602  11.00000  0.05    0.26
Q47   1   0.6977  0.1612  0.7594  11.00000  0.05    0.26
Q48   1   0.6389  0.3012  0.6149  11.00000  0.05    0.25
Q49   1   0.3185  0.1792  0.6600  11.00000  0.05    0.25
Q50   1   0.8653  0.4587  0.3605  11.00000  0.05    0.25
Q51   1   0.3402  0.2578  0.7559  11.00000  0.05    0.25
Q52   1   0.3570  0.2188  0.5979  11.00000  0.05    0.25
Q53   1   0.7002  0.2783  0.8373  11.00000  0.05    0.25
Q54   1   0.4822  0.1642  0.7806  11.00000  0.05    0.25
Q55   1   1.3837  0.2831  0.6788  11.00000  0.05    0.25
Q56   1   0.9672  0.3799  0.3808  11.00000  0.05    0.25
Q57   1   0.6815  0.2591  0.7251  11.00000  0.05    0.25
Q58   1   0.5989  0.1386  0.8051  11.00000  0.05    0.24
Q59   1   0.2175  0.1616  0.6552  11.00000  0.05    0.24
Q60   1   0.1879  0.2187  0.6762  11.00000  0.05    0.24
Q61   1   0.2369  0.2989  0.7973  11.00000  0.05    0.24
Q62   1   0.4588  0.3582  0.7031  11.00000  0.05    0.24
Q63   1   0.6229  0.1857  0.6650  11.00000  0.05    0.23
Q64   1   0.4991  0.2824  0.8036  11.00000  0.05    0.23
Q65   1   0.3620  0.3203  0.8409  11.00000  0.05    0.23
Q66   1   0.6055  0.2557  0.7390  11.00000  0.05    0.23
Q67   1   0.7518  0.2535  0.7125  11.00000  0.05    0.23
Q68   1   0.1430  0.2793  0.8183  11.00000  0.05    0.23
Q69   1   0.3642  0.2883  0.8011  11.00000  0.05    0.23
Q70   1   0.4221  0.1820  0.7583  11.00000  0.05    0.23
Q71   1   1.0382  0.4249  0.2986  11.00000  0.05    0.23
Q72   1   0.5376  0.1632  0.6971  11.00000  0.05    0.23
Q73   1   0.7685  0.2176  0.8032  11.00000  0.05    0.22
Q74   1   0.8055  0.2796  0.8266  11.00000  0.05    0.22
Q75   1   0.6352  0.6235  0.6193  11.00000  0.05    0.22
Q76   1   0.3056  0.2174  0.6744  11.00000  0.05    0.22
Q77   1   0.3545  0.1753  0.7386  11.00000  0.05    0.22
Q78   1   0.4603  0.2549  0.5796  11.00000  0.05    0.22
Q79   1   0.7064  0.2984  0.6590  11.00000  0.05    0.22
Q80   1   0.2829  0.2208  0.7785  11.00000  0.05    0.21
Q81   1   0.2780  0.2001  0.6385  11.00000  0.05    0.21
Q82   1   0.6488  0.2802  0.9088  11.00000  0.05    0.21
Q83   1   0.6879  0.3202  0.8276  11.00000  0.05    0.21
Q84   1   0.3306  0.1650  0.7458  11.00000  0.05    0.21
Q85   1   0.8955  0.5016  0.5607  11.00000  0.05    0.21
Q86   1   1.0226  0.4246  0.2584  11.00000  0.05    0.21
Q87   1   0.4856  0.2463  0.9140  11.00000  0.05    0.21
Q88   1   0.5125  0.2589  0.6157  11.00000  0.05    0.21
Q89   1   0.7605  0.2024  0.7379  11.00000  0.05    0.21
Q90   1   0.6024  0.2161  0.8240  11.00000  0.05    0.21
Q91   1   1.0626  0.6370  0.3076  11.00000  0.05    0.21
Q92   1   1.0807  0.6391  0.3153  11.00000  0.05    0.21
Q93   1   0.5837  0.2567  0.9021  11.00000  0.05    0.21
Q94   1   0.2008  0.1597  0.7584  11.00000  0.05    0.20
Q95   1   0.2176  0.1783  0.8062  11.00000  0.05    0.20
Q96   1   0.9029  0.1364  0.7580  11.00000  0.05    0.20
Q97   1   0.4214  0.2210  0.9022  11.00000  0.05    0.20
Q98   1   0.3605  0.3400  0.7938  11.00000  0.05    0.20
Q99   1   0.5319  0.2812  0.8841  11.00000  0.05    0.20
Q100  1   1.3864  0.3623  0.6963  11.00000  0.05    0.20
Q101  1   1.1433  0.5834  0.3017  11.00000  0.05    0.20
Q102  1   0.4736  0.6222  0.6593  11.00000  0.05    0.20
Q103  1   0.6451  0.3036  0.8625  11.00000  0.05    0.20
Q104  1   0.7560  0.2801  0.6033  11.00000  0.05    0.20
Q105  1   0.7745  0.5007  0.4231  11.00000  0.05    0.20
Q106  1   0.7138  0.1018  0.7419  11.00000  0.05    0.20
Q107  1   0.6858  0.2808  0.5860  11.00000  0.05    0.20
Q108  1   0.1267  0.2009  0.7801  11.00000  0.05    0.20
Q109  1   0.6609  0.1178  0.7538  11.00000  0.05    0.20
Q110  1   0.2668  0.3978  0.8191  11.00000  0.05    0.20
Q111  1   0.3027  0.2793  0.7948  11.00000  0.05    0.20
Q112  1   0.4943  0.3480  0.7776  11.00000  0.05    0.20
Q113  1   0.7042  0.2489  0.8807  11.00000  0.05    0.20
Q114  1   0.2284  0.2691  0.8136  11.00000  0.05    0.20
;
_shelx_res_checksum              73132
_shelx_fab_file                  
;
0 0 2 438.0640 20.3134
0 0 4 180.9434 -5.3855
0 0 6 -240.0046 -1.6747
0 0 8 -75.5264 3.9899
0 0 10 -69.4216 -1.0813
0 0 12 -20.5745 -5.1826
0 0 14 -15.5246 9.8137
0 0 16 -27.9603 -10.4820
0 0 18 3.3637 8.0317
0 0 20 10.3285 -5.1389
0 0 22 11.7172 3.6380
0 0 24 -3.1471 -3.8299
0 0 26 15.5085 4.2786
0 0 28 15.7013 -3.5113
0 0 30 -5.0336 1.4198
0 0 32 -5.1157 0.8650
0 0 34 11.9110 -1.7389
0 0 36 3.6124 0.6534
0 1 1 -0.8388 81.6045
0 1 2 -0.1860 85.9058
0 1 3 -0.5165 -6.9590
0 1 4 -0.9367 9.3851
0 1 5 0.7024 -18.8865
0 1 6 -0.4574 -73.0387
0 1 7 -0.4260 -6.4328
0 1 8 1.7169 6.8171
0 1 9 0.1321 -1.0640
0 1 10 -1.9641 3.4385
0 1 11 0.5666 -2.5154
0 1 12 1.2320 -10.6783
0 1 13 -1.1783 -1.7193
0 1 14 -0.0415 -3.6786
0 1 15 1.2826 8.2697
0 1 16 -0.8846 -8.0240
0 1 17 -1.0415 -7.1084
0 1 18 0.6527 -8.1348
0 1 19 0.6939 0.7460
0 1 20 0.2079 -1.0601
0 1 21 -0.5092 -0.6982
0 1 22 -1.5812 0.3747
0 1 23 0.6374 -8.4618
0 1 24 2.1105 -4.9003
0 1 25 -0.9381 2.2329
0 1 26 -2.1215 -2.0820
0 1 27 0.9422 3.7454
0 1 28 1.0665 8.1274
0 1 29 -0.4747 1.4374
0 1 30 -0.3133 -7.4064
0 1 31 -0.1352 -0.4063
0 1 32 0.0003 6.9238
0 1 33 0.5564 -5.2389
0 1 34 0.0352 -1.5153
0 1 35 -0.5281 2.0791
0 1 36 0.8609 -2.9174
0 1 37 0.0145 5.8432
0 2 0 31.2745 13.9999
0 2 1 81.9693 -0.2929
0 2 2 -237.4612 -8.9766
0 2 3 18.7663 0.5608
0 2 4 -11.9017 1.6066
0 2 5 -18.4110 0.2019
0 2 6 -47.1099 1.3968
0 2 7 -10.8602 0.1867
0 2 8 74.7078 -2.5344
0 2 9 19.6896 -0.4151
0 2 10 0.8112 1.4445
0 2 11 8.1503 0.5030
0 2 12 18.4229 1.0913
0 2 13 -49.5908 -0.4766
0 2 14 -12.7437 -3.1850
0 2 15 -3.2837 0.2390
0 2 16 21.2660 3.5468
0 2 17 2.5742 0.0690
0 2 18 14.9735 -2.5466
0 2 19 -1.0206 0.0138
0 2 20 -6.5382 1.3223
0 2 21 -0.3884 -0.3369
0 2 22 -3.4407 -0.7903
0 2 23 -6.8046 0.8126
0 2 24 -9.9546 1.0128
0 2 25 -10.4738 -1.0619
0 2 26 -22.1236 -1.4875
0 2 27 2.5714 1.0247
0 2 28 30.2992 1.2784
0 2 29 8.8088 -0.6323
0 2 30 10.0874 -0.3314
0 2 31 0.9073 0.3439
0 2 32 -0.1600 -0.5514
0 2 33 3.6445 -0.3099
0 2 34 -5.6331 0.9618
0 2 35 -2.3346 0.3887
0 2 36 -1.5903 -0.1044
0 2 37 -1.2577 -0.7092
0 3 1 -0.9607 56.4427
0 3 2 -0.6061 18.5335
0 3 3 -0.2152 1.9382
0 3 4 -0.2428 -26.4445
0 3 5 0.1587 1.2587
0 3 6 2.4989 64.0924
0 3 7 0.4532 -2.0851
0 3 8 -4.4329 -37.3399
0 3 9 -0.7587 12.3566
0 3 10 4.5816 29.0175
0 3 11 0.6124 -1.7217
0 3 12 -2.7603 -22.3653
0 3 13 -0.2484 8.6283
0 3 14 0.2482 -11.8563
0 3 15 -0.3095 17.8979
0 3 16 1.2876 0.1840
0 3 17 0.3709 -7.9603
0 3 18 -0.7069 -19.0618
0 3 19 -0.0559 -3.1157
0 3 20 -1.8223 6.7786
0 3 21 -0.3399 -4.8670
0 3 22 4.2547 9.2938
0 3 23 0.4434 -10.8689
0 3 24 -5.7547 10.7809
0 3 25 -0.3497 12.4057
0 3 26 5.3086 7.4144
0 3 27 0.1356 3.2393
0 3 28 -3.5379 38.5429
0 3 29 -0.0376 -7.7278
0 3 30 1.5997 4.5108
0 3 31 0.1554 3.5172
0 3 32 -0.6765 0.9202
0 3 33 -0.3046 2.7462
0 3 34 0.6641 -2.4126
0 3 35 0.4463 0.5914
0 3 36 -2.1391 2.9438
0 3 37 -0.1464 -0.3132
0 4 0 57.4313 -1.1304
0 4 1 -19.7072 -0.3236
0 4 2 -91.6319 -0.5986
0 4 3 11.0596 0.4511
0 4 4 58.7435 2.7100
0 4 5 21.4649 0.1861
0 4 6 -35.0743 -5.8415
0 4 7 8.0092 -0.6380
0 4 8 12.4424 7.5832
0 4 9 -16.6487 0.8565
0 4 10 -12.0382 -6.4133
0 4 11 -1.1361 -0.6190
0 4 12 -22.4520 3.2581
0 4 13 14.7412 0.1459
0 4 14 8.7875 -0.6347
0 4 15 2.8320 0.3880
0 4 16 8.1556 0.0261
0 4 17 -7.5693 -0.4578
0 4 18 -3.8280 -0.7722
0 4 19 5.6993 0.1736
0 4 20 0.5605 1.5777
0 4 21 -0.5093 0.3565
0 4 22 -3.2788 -1.7792
0 4 23 6.0409 -0.8155
0 4 24 1.6137 1.2497
0 4 25 1.7490 1.0008
0 4 26 2.7065 -0.6335
0 4 27 12.2824 -0.7246
0 4 28 7.1314 0.5582
0 4 29 -5.0254 0.3266
0 4 30 8.2487 -1.1308
0 4 31 -5.8736 -0.0322
0 4 32 -5.3211 1.6826
0 4 33 -3.0824 0.0351
0 4 34 2.7213 -1.6171
0 4 35 -2.9215 -0.1476
0 4 36 6.6201 1.1543
0 4 37 -10.0229 0.4398
0 5 1 -0.2762 -9.9368
0 5 2 0.6122 4.4603
0 5 3 0.0056 -30.7758
0 5 4 0.8993 -69.9618
0 5 5 0.3682 -2.3424
0 5 6 -2.9268 -35.1812
0 5 7 -0.7067 -25.3324
0 5 8 4.0786 37.7666
0 5 9 0.9887 19.9297
0 5 10 -3.2998 -39.1213
0 5 11 -0.9376 -10.7567
0 5 12 0.8349 51.2787
0 5 13 0.2394 -4.3380
0 5 14 2.2366 4.8755
0 5 15 0.2339 -4.5530
0 5 16 -4.0290 10.0649
0 5 17 -0.2859 -0.1740
0 5 18 3.2357 9.6097
0 5 19 -0.1113 -5.9042
0 5 20 -0.3788 4.7034
0 5 21 0.3946 7.9588
0 5 22 -2.7797 -6.0539
0 5 23 -0.6272 2.9879
0 5 24 4.4596 -3.9488
0 5 25 0.5219 4.2723
0 5 26 -4.1905 -19.7551
0 5 27 -0.3067 -2.7890
0 5 28 1.9748 -55.4613
0 5 29 0.2103 -4.7998
0 5 30 0.2858 -7.1170
0 5 31 -0.2558 -5.4658
0 5 32 -1.2791 5.8470
0 5 33 0.3967 1.9653
0 5 34 1.0991 0.7116
0 5 35 -0.3152 -5.3041
0 5 36 0.1474 -5.4575
0 6 0 124.2833 -0.8303
0 6 1 10.8404 -0.0215
0 6 2 -47.0846 1.7663
0 6 3 56.9468 0.3089
0 6 4 28.2683 -4.0958
0 6 5 -12.2378 -0.3033
0 6 6 -80.3022 6.5542
0 6 7 26.9159 0.7529
0 6 8 -22.6463 -7.9007
0 6 9 10.1982 -0.9772
0 6 10 -6.7462 6.7996
0 6 11 15.0664 0.7429
0 6 12 6.8767 -4.1688
0 6 13 6.0330 -0.1036
0 6 14 17.6434 2.1895
0 6 15 6.1704 -0.5015
0 6 16 -8.4507 -1.5695
0 6 17 -8.6878 0.7792
0 6 18 -2.2419 2.0406
0 6 19 -9.3293 -0.5431
0 6 20 10.5405 -2.4264
0 6 21 5.6063 0.0216
0 6 22 0.7411 2.2262
0 6 23 3.5811 0.5750
0 6 24 2.8053 -1.7153
0 6 25 1.3045 -0.8512
0 6 26 -7.5791 1.2133
0 6 27 -2.6450 0.5758
0 6 28 -8.2921 -1.2137
0 6 29 -0.9538 0.0624
0 6 30 -2.0056 1.6435
0 6 31 4.8281 -0.3540
0 6 32 4.8981 -1.9828
0 6 33 -0.3987 0.4991
0 6 34 -3.1448 1.8926
0 6 35 6.8009 -0.4545
0 6 36 4.3705 -1.5810
0 7 1 0.0165 -9.4799
0 7 2 -0.3762 25.4315
0 7 3 -0.0880 -31.5230
0 7 4 -0.0296 -26.1189
0 7 5 -0.2967 -12.2899
0 7 6 1.6701 -8.6778
0 7 7 0.7444 -17.1375
0 7 8 -3.0424 -2.1469
0 7 9 -0.7927 35.5253
0 7 10 2.5751 -27.0048
0 7 11 0.3766 9.9053
0 7 12 0.2839 13.2950
0 7 13 0.1987 14.3974
0 7 14 -4.4256 -4.0635
0 7 15 -0.7604 -17.2182
0 7 16 7.2647 12.6427
0 7 17 0.7337 10.4934
0 7 18 -6.4224 -12.2372
0 7 19 -0.3770 -2.9348
0 7 20 2.9307 17.8648
0 7 21 -0.0643 1.3541
0 7 22 0.8484 0.5415
0 7 23 0.3530 1.7405
0 7 24 -3.1969 1.6506
0 7 25 -0.5586 -4.7719
0 7 26 2.6410 3.9586
0 7 27 0.3002 -4.1015
0 7 28 0.1115 2.9799
0 7 29 0.0473 1.6291
0 7 30 -2.5480 -3.7035
0 7 31 -0.0991 0.6940
0 7 32 3.4975 0.6629
0 7 33 0.1516 13.6345
0 7 34 -3.4677 -6.2553
0 7 35 0.0180 2.3677
0 7 36 2.4131 -5.9540
0 8 0 -35.4195 -0.4542
0 8 1 -13.1398 -0.0026
0 8 2 -44.9577 0.1235
0 8 3 -20.2322 -0.0477
0 8 4 -8.4105 1.0741
0 8 5 -39.0959 0.1885
0 8 6 17.1946 -1.9589
0 8 7 21.4837 -0.2427
0 8 8 15.3163 2.1630
0 8 9 -14.8997 0.3932
0 8 10 14.0266 -1.4782
0 8 11 -7.2319 -0.2649
0 8 12 24.2861 0.7386
0 8 13 -6.6608 -0.0988
0 8 14 7.1944 -0.3238
0 8 15 -19.3561 0.6189
0 8 16 -2.1551 0.4738
0 8 17 20.3435 -0.9217
0 8 18 -3.0295 -0.7884
0 8 19 -0.1183 0.7734
0 8 20 2.4682 0.9783
0 8 21 -8.7525 -0.1979
0 8 22 -8.3899 -0.8503
0 8 23 -5.7402 -0.4923
0 8 24 -14.3904 0.4573
0 8 25 1.0614 0.7652
0 8 26 -5.3262 -0.1961
0 8 27 -33.3279 -0.3569
0 8 28 -0.7765 0.1744
0 8 29 8.6170 -0.3256
0 8 30 4.1940 -0.5413
0 8 31 -2.7407 0.7818
0 8 32 5.3283 0.7166
0 8 33 8.6901 -0.8314
0 8 34 -0.0470 -0.8912
0 8 35 0.7448 0.6832
0 8 36 -8.8589 0.5253
0 9 1 0.0042 -11.1960
0 9 2 0.8020 -21.6483
0 9 3 0.0397 -23.3508
0 9 4 -0.1736 28.3925
0 9 5 0.1559 33.3000
0 9 6 -1.6099 -4.0124
0 9 7 -0.3349 -4.6740
0 9 8 3.2530 17.9383
0 9 9 0.3867 20.8440
0 9 10 -2.7958 -25.1787
0 9 11 -0.1031 -43.9725
0 9 12 -0.3754 5.8592
0 9 13 -0.5519 7.6606
0 9 14 5.0179 11.5162
0 9 15 1.1439 -7.7044
0 9 16 -7.7548 11.5810
0 9 17 -1.3369 15.6707
0 9 18 6.8363 22.1728
0 9 19 0.9683 -6.6589
0 9 20 -3.0640 6.8195
0 9 21 -0.4216 3.6390
0 9 22 -0.8287 -0.2803
0 9 23 -0.2424 -2.6519
0 9 24 2.7988 -6.4818
0 9 25 0.4645 13.1261
0 9 26 -2.1324 -11.0391
0 9 27 -0.1558 1.2003
0 9 28 -0.4108 6.7205
0 9 29 -0.3832 5.6358
0 9 30 2.8086 -0.6335
0 9 31 0.6190 -4.2875
0 9 32 -3.7046 -5.1160
0 9 33 -0.6826 -4.5354
0 9 34 4.1252 4.3199
0 9 35 0.6312 -1.5084
0 10 0 9.9301 1.5148
0 10 1 20.9206 0.1204
0 10 2 -38.2033 -1.6971
0 10 3 21.9041 -0.5162
0 10 4 53.4910 2.8986
0 10 5 -10.6271 0.8082
0 10 6 -17.6152 -4.1529
0 10 7 23.6995 -0.7463
0 10 8 -19.3679 4.8629
0 10 9 -17.3650 0.6315
0 10 10 -5.4526 -4.3883
0 10 11 -4.5705 -0.5835
0 10 12 0.9187 3.3866
0 10 13 12.5705 0.7029
0 10 14 12.8206 -2.2545
0 10 15 3.8767 -1.0279
0 10 16 33.2619 1.6098
0 10 17 -4.3940 1.1711
0 10 18 4.2457 -1.4020
0 10 19 -0.7862 -0.9832
0 10 20 -8.0477 1.5116
0 10 21 4.5239 0.4151
0 10 22 2.6599 -1.5570
0 10 23 1.2374 0.2462
0 10 24 2.2823 1.3070
0 10 25 -3.9334 -0.6023
0 10 26 3.6058 -1.2478
0 10 27 6.1024 0.2926
0 10 28 -3.8119 1.1847
0 10 29 5.7724 0.3460
0 10 30 -3.0917 -1.0159
0 10 31 2.6093 -0.8702
0 10 32 -7.9144 0.7289
0 10 33 -6.1691 1.0655
0 10 34 -0.9439 -1.2115
0 10 35 -5.9451 -0.7096
0 11 1 0.1307 -2.9477
0 11 2 -0.5444 3.7451
0 11 3 -0.0735 4.8936
0 11 4 -0.2845 -13.4904
0 11 5 -0.2066 -12.6266
0 11 6 2.3600 -0.5383
0 11 7 0.4074 -15.1547
0 11 8 -3.7674 -23.7458
0 11 9 -0.3233 23.0574
0 11 10 3.2936 -10.9208
0 11 11 0.0510 3.7585
0 11 12 -0.4670 6.6588
0 11 13 0.5360 13.0337
0 11 14 -3.3289 5.0070
0 11 15 -1.1142 53.6317
0 11 16 5.4270 15.4210
0 11 17 1.2085 14.3888
0 11 18 -4.2171 -17.5830
0 11 19 -0.8820 -0.3743
0 11 20 1.2414 5.6189
0 11 21 0.2639 1.9961
0 11 22 2.0281 10.2249
0 11 23 0.2853 -0.2872
0 11 24 -4.0167 -4.7635
0 11 25 -0.6164 -0.0408
0 11 26 3.5111 -0.3040
0 11 27 0.2474 9.6407
0 11 28 -1.0085 2.1489
0 11 29 0.2198 -6.5685
0 11 30 -1.2896 -8.4282
0 11 31 -0.6320 -1.4520
0 11 32 2.3348 6.7157
0 11 33 0.6488 -0.4867
0 11 34 -2.4420 9.0563
0 11 35 -0.6836 0.1201
0 12 0 33.4608 0.7918
0 12 1 -9.0190 0.1772
0 12 2 -2.2650 0.6846
0 12 3 -9.4640 0.4674
0 12 4 14.5944 -3.6103
0 12 5 -19.0663 -1.1402
0 12 6 -25.2481 6.0735
0 12 7 -7.2077 1.3614
0 12 8 -6.1760 -6.8003
0 12 9 -9.5284 -1.2241
0 12 10 -5.6057 6.0103
0 12 11 -6.7967 0.8983
0 12 12 17.3786 -3.9469
0 12 13 16.9768 -0.6062
0 12 14 -7.3405 1.9913
0 12 15 -8.4340 0.6565
0 12 16 11.6932 -1.0296
0 12 17 0.1425 -0.9120
0 12 18 0.8156 1.1676
0 12 19 -12.1212 0.7565
0 12 20 7.3002 -1.6225
0 12 21 11.1178 -0.4056
0 12 22 0.2493 1.9113
0 12 23 0.2380 -0.2337
0 12 24 -0.6251 -1.8708
0 12 25 4.2139 0.6101
0 12 26 -2.8520 1.5734
0 12 27 -7.2162 -0.5089
0 12 28 -5.5163 -1.3769
0 12 29 -22.7748 0.0248
0 12 30 -6.0041 1.2624
0 12 31 -10.5682 0.5245
0 12 32 -7.6549 -1.4543
0 12 33 12.2455 -0.7800
0 12 34 -2.3933 2.1152
0 13 1 0.0665 14.6834
0 13 2 0.2381 21.0723
0 13 3 -0.1232 20.0195
0 13 4 0.6951 -9.3319
0 13 5 0.3342 -4.5495
0 13 6 -2.3606 -3.3213
0 13 7 -0.4773 -15.8793
0 13 8 3.6856 -4.5167
0 13 9 0.5313 10.2509
0 13 10 -3.5027 -1.1174
0 13 11 -0.4400 -7.5581
0 13 12 1.6926 5.6458
0 13 13 0.0403 0.4699
0 13 14 1.0152 15.1958
0 13 15 0.4846 -1.5177
0 13 16 -2.4841 -6.1748
0 13 17 -0.5270 -3.0278
0 13 18 1.7390 0.1179
0 13 19 0.1391 3.1798
0 13 20 0.7024 3.2919
0 13 21 0.3911 -0.7345
0 13 22 -3.3975 0.7795
0 13 23 -0.9307 -3.9814
0 13 24 4.8274 1.3171
0 13 25 1.0575 3.1073
0 13 26 -4.2761 -4.7429
0 13 27 -0.8749 -3.8504
0 13 28 2.4257 3.0821
0 13 29 0.4071 1.2768
0 13 30 -0.4017 -1.6442
0 13 31 0.0000 8.1673
0 13 32 -0.2237 1.1125
0 13 33 -0.3314 -2.0067
0 13 34 -0.3474 -6.7826
0 14 0 98.9033 -6.3265
0 14 1 7.0351 -1.7533
0 14 2 -29.8142 4.4263
0 14 3 -10.7643 0.7653
0 14 4 4.2986 -0.2037
0 14 5 0.0496 0.4084
0 14 6 -8.8756 -3.5498
0 14 7 -7.5218 -1.0941
0 14 8 2.7900 5.1197
0 14 9 -9.0386 0.9467
0 14 10 2.8946 -3.8649
0 14 11 6.6881 -0.2812
0 14 12 5.1918 1.1649
0 14 13 -1.1003 -0.3906
0 14 14 -6.7150 1.3519
0 14 15 -9.5719 0.5021
0 14 16 -10.0609 -2.2352
0 14 17 6.6345 -0.2354
0 14 18 -2.0770 1.6233
0 14 19 1.2931 0.0031
0 14 20 -0.9683 -0.5150
0 14 21 5.9466 -0.3192
0 14 22 0.2244 -0.2084
0 14 23 -0.6933 0.7190
0 14 24 -8.3744 0.1923
0 14 25 -3.6219 -1.0274
0 14 26 -3.3580 0.0436
0 14 27 -2.5556 0.8317
0 14 28 -2.8260 -0.0588
0 14 29 2.5381 -0.3305
0 14 30 2.5985 -0.2280
0 14 31 -1.1371 -0.2635
0 14 32 -3.7137 1.4187
0 14 33 4.7694 0.4858
0 15 1 -0.0579 -2.0003
0 15 2 -0.2915 -11.7408
0 15 3 0.2200 -9.6040
0 15 4 -0.1715 1.1328
0 15 5 -0.3123 1.3520
0 15 6 1.3339 1.8429
0 15 7 0.4346 -0.5600
0 15 8 -2.4809 18.2888
0 15 9 -0.4743 6.5261
0 15 10 2.8187 -9.7764
0 15 11 0.5674 -3.2694
0 15 12 -1.7848 0.5421
0 15 13 -0.4756 1.8534
0 15 14 -0.0029 -8.1632
0 15 15 0.2496 -1.1924
0 15 16 1.2498 2.5823
0 15 17 -0.1581 -6.5748
0 15 18 -0.8051 0.9240
0 15 19 0.3173 8.2639
0 15 20 -0.8369 -0.3787
0 15 21 -0.6636 2.3904
0 15 22 2.5303 -5.8684
0 15 23 1.0331 6.2241
0 15 24 -3.5078 -9.9929
0 15 25 -1.2322 -1.8848
0 15 26 3.0936 3.0858
0 15 27 1.0774 6.9849
0 15 28 -1.6003 7.8302
0 15 29 -0.5998 8.5676
0 15 30 0.3844 6.0697
0 15 31 0.1153 -0.4755
0 15 32 -0.3013 5.5881
0 15 33 0.1936 -1.7028
0 16 0 -44.0424 10.5605
0 16 1 8.6298 3.3510
0 16 2 20.8055 -8.4410
0 16 3 -16.0613 -2.1090
0 16 4 0.0100 3.6490
0 16 5 78.9820 0.5788
0 16 6 -20.9957 0.7923
0 16 7 -18.4988 0.4279
0 16 8 13.7272 -2.6922
0 16 9 2.5831 -0.5271
0 16 10 -7.8961 1.6629
0 16 11 -5.0191 -0.2436
0 16 12 -1.8237 1.3909
0 16 13 -2.9384 1.1475
0 16 14 8.5226 -4.0286
0 16 15 2.5591 -1.5295
0 16 16 -13.6046 4.8179
0 16 17 -2.3334 1.1737
0 16 18 1.6323 -3.9967
0 16 19 -1.8402 -0.9446
0 16 20 1.9703 2.5409
0 16 21 -0.8293 0.8812
0 16 22 -0.3494 -1.6465
0 16 23 -5.2665 -1.0195
0 16 24 4.2092 1.5615
0 16 25 -3.3156 1.1362
0 16 26 1.4279 -1.6744
0 16 27 -0.5673 -1.0201
0 16 28 0.8732 1.3867
0 16 29 -10.7657 0.4737
0 16 30 -9.7287 -0.6460
0 16 31 -2.7804 0.1667
0 16 32 -0.5989 -1.0140
0 17 1 0.0785 -6.7758
0 17 2 0.4775 6.5125
0 17 3 -0.1184 -12.6160
0 17 4 -0.4190 -2.6256
0 17 5 0.0484 4.2851
0 17 6 -0.0150 16.1973
0 17 7 0.0925 0.7826
0 17 8 0.5229 -6.3078
0 17 9 -0.1347 -3.1002
0 17 10 -0.7216 -2.9694
0 17 11 0.0336 -12.9450
0 17 12 0.2031 15.1558
0 17 13 0.2441 0.7542
0 17 14 0.6289 -12.0380
0 17 15 -0.3362 4.3577
0 17 16 -1.0083 -6.7404
0 17 17 0.2655 -1.2378
0 17 18 0.8086 -1.8267
0 17 19 -0.2009 -6.8189
0 17 20 -0.3616 0.8738
0 17 21 0.0925 4.9886
0 17 22 -0.2012 -5.0251
0 17 23 -0.1819 4.5542
0 17 24 0.3622 6.6639
0 17 25 0.4253 7.6612
0 17 26 -0.0971 7.2354
0 17 27 -0.4577 5.8327
0 17 28 -0.3337 10.5734
0 17 29 -0.0871 6.9921
0 17 30 0.7740 -1.0264
0 17 31 0.5837 -2.8562
0 18 0 33.0550 -9.7817
0 18 1 6.9901 -3.2577
0 18 2 -12.4508 7.6547
0 18 3 -8.5681 1.8677
0 18 4 5.3254 -2.9428
0 18 5 -8.4818 -0.2969
0 18 6 7.6326 -1.1818
0 18 7 1.6309 -0.7013
0 18 8 -12.7308 2.9304
0 18 9 2.3140 0.9068
0 18 10 -0.1586 -1.7407
0 18 11 0.6198 -0.1434
0 18 12 -9.3884 -1.3556
0 18 13 0.2246 -0.9264
0 18 14 -8.2656 3.9187
0 18 15 -10.7576 1.3505
0 18 16 11.9831 -4.4631
0 18 17 6.4631 -1.2515
0 18 18 -12.4935 3.4819
0 18 19 -6.0274 0.8529
0 18 20 7.7001 -2.1468
0 18 21 7.4028 -0.4865
0 18 22 -9.4179 1.3890
0 18 23 -0.4589 0.4121
0 18 24 -5.9530 -1.4276
0 18 25 0.5737 -0.5241
0 18 26 -10.3285 1.6816
0 18 27 14.4364 0.4994
0 18 28 1.4703 -1.5350
0 18 29 -13.4687 -0.1518
0 18 30 1.6714 0.3721
0 18 31 4.7127 -0.3571
0 19 1 0.0159 -5.4367
0 19 2 -0.5417 2.5312
0 19 3 -0.0566 -3.3890
0 19 4 0.8817 22.3080
0 19 5 0.2769 1.5675
0 19 6 -1.0738 -10.0423
0 19 7 -0.7275 -8.0783
0 19 8 1.2209 14.1060
0 19 9 1.0034 6.0477
0 19 10 -1.2562 -12.8161
0 19 11 -0.8442 -8.3726
0 19 12 1.0457 19.3111
0 19 13 0.3275 3.1512
0 19 14 -0.6704 -7.5740
0 19 15 0.1978 -6.5578
0 19 16 0.3113 5.2084
0 19 17 -0.2819 -0.5034
0 19 18 -0.4539 -0.6239
0 19 19 -0.1118 -6.7720
0 19 20 1.0941 5.0852
0 19 21 0.5890 9.5624
0 19 22 -1.7716 0.7775
0 19 23 -0.7726 5.7260
0 19 24 2.1687 9.0447
0 19 25 0.6470 -3.6334
0 19 26 -2.1491 12.3820
0 19 27 -0.7009 -6.4302
0 19 28 1.8593 5.3459
0 19 29 0.6491 2.8289
0 19 30 -1.5113 -4.5253
0 20 0 -3.7945 5.3394
0 20 1 17.9403 1.6746
0 20 2 11.7814 -3.7031
0 20 3 4.6079 -0.5198
0 20 4 -12.7324 -0.1380
0 20 5 10.9976 -1.0822
0 20 6 -4.6801 3.7677
0 20 7 -6.6622 2.1397
0 20 8 0.9610 -5.0536
0 20 9 -0.3896 -2.1585
0 20 10 -5.8256 3.7040
0 20 11 -15.2084 1.3293
0 20 12 7.2334 -0.9295
0 20 13 -1.2048 -0.1961
0 20 14 -2.5326 -1.3700
0 20 15 8.5262 -0.4638
0 20 16 3.5663 1.9108
0 20 17 0.8521 0.4495
0 20 18 3.5805 -1.0545
0 20 19 -2.8148 0.0054
0 20 20 1.9911 0.0193
0 20 21 1.9764 -0.4544
0 20 22 -1.4592 0.4059
0 20 23 -0.1877 0.6311
0 20 24 13.5250 -0.0251
0 20 25 3.9637 -0.3964
0 20 26 -5.3284 -0.4965
0 20 27 -0.1718 0.2608
0 20 28 5.8899 0.3259
0 20 29 -1.7064 -0.3391
0 21 1 0.0561 8.3600
0 21 2 0.3346 0.5813
0 21 3 0.0714 -1.3462
0 21 4 -0.8215 2.8720
0 21 5 -0.6127 -6.8523
0 21 6 1.5087 -4.3852
0 21 7 1.1176 3.0970
0 21 8 -1.9957 1.0776
0 21 9 -1.3640 9.8463
0 21 10 1.7779 0.7152
0 21 11 1.0048 -9.9509
0 21 12 -0.7359 -0.5513
0 21 13 -0.1888 9.4221
0 21 14 -0.6445 -10.2942
0 21 15 -0.5861 -17.3776
0 21 16 1.4571 7.3191
0 21 17 0.7325 -0.9549
0 21 18 -1.0127 -4.6147
0 21 19 -0.1392 -0.2939
0 21 20 -0.3843 -5.7221
0 21 21 -0.5506 3.8479
0 21 22 1.7884 -1.1264
0 21 23 0.9772 0.6459
0 21 24 -2.4641 17.3574
0 21 25 -1.2723 15.2695
0 21 26 2.6369 -6.8427
0 21 27 1.0119 0.5034
0 21 28 -1.8528 -7.0088
0 22 0 3.5345 -2.2298
0 22 1 2.5712 -0.4974
0 22 2 -4.1891 0.6201
0 22 3 -4.2258 -0.7429
0 22 4 -16.3854 2.6188
0 22 5 -8.5357 2.1235
0 22 6 16.6879 -5.2298
0 22 7 6.0445 -2.8876
0 22 8 -1.4243 6.0595
0 22 9 -15.7683 2.8100
0 22 10 8.3373 -4.8040
0 22 11 11.4572 -2.0237
0 22 12 -8.8328 2.5058
0 22 13 3.8504 0.9994
0 22 14 -1.8306 -0.8449
0 22 15 1.0571 -0.3020
0 22 16 -3.3940 0.5695
0 22 17 3.4496 0.2883
0 22 18 3.0563 -1.0867
0 22 19 0.2512 -0.5300
0 22 20 -1.2056 1.6702
0 22 21 -4.6033 0.9023
0 22 22 -5.9771 -1.6920
0 22 23 -2.0942 -1.0428
0 22 24 1.6849 1.1193
0 22 25 -0.3972 0.9308
0 22 26 3.0886 -0.6061
0 22 27 6.3691 -0.6439
0 23 1 -0.1574 -4.6999
0 23 2 0.1154 3.1944
0 23 3 0.0544 -15.6921
0 23 4 0.3452 -7.4436
0 23 5 0.4227 15.7283
0 23 6 -1.2776 -3.6590
0 23 7 -1.0777 -7.3638
0 23 8 1.9328 17.1201
0 23 9 1.2586 2.2243
0 23 10 -1.4380 -4.2272
0 23 11 -0.7266 3.1441
0 23 12 -0.2200 -4.0780
0 23 13 -0.5149 0.5833
0 23 14 2.2218 2.4215
0 23 15 1.5166 -4.2486
0 23 16 -3.3650 -13.4774
0 23 17 -1.6035 0.5047
0 23 18 2.9164 10.8824
0 23 19 1.0039 -3.5749
0 23 20 -1.3064 -7.3094
0 23 21 -0.1583 -0.6634
0 23 22 -0.5303 -7.0265
0 23 23 -0.8132 -1.9252
0 23 24 2.0177 -2.7350
0 23 25 1.2230 4.9444
0 23 26 -2.1103 -7.5344
0 24 0 2.5879 0.7544
0 24 1 6.2420 0.1866
0 24 2 1.9039 -0.0190
0 24 3 2.6692 0.3637
0 24 4 -2.1237 -1.7186
0 24 5 1.2755 -1.1442
0 24 6 -4.4458 3.2929
0 24 7 -3.5903 1.7398
0 24 8 -4.0086 -3.7554
0 24 9 5.1569 -1.8067
0 24 10 6.7264 3.0438
0 24 11 1.2381 1.2599
0 24 12 4.8968 -1.6426
0 24 13 -12.8374 -0.4550
0 24 14 -11.8726 0.6292
0 24 15 -2.1547 -0.0994
0 24 16 -2.1817 -0.5235
0 24 17 1.9395 0.2603
0 24 18 0.2868 1.2104
0 24 19 -2.8494 0.1363
0 24 20 4.4671 -1.6559
0 24 21 3.3998 -0.5409
0 24 22 3.7454 1.4386
0 24 23 1.2525 0.7729
0 24 24 -2.4960 -0.7787
0 24 25 8.0926 -0.7169
0 25 1 0.1614 1.1953
0 25 2 -0.2905 -5.6768
0 25 3 -0.2795 -16.4178
0 25 4 -0.0415 4.4655
0 25 5 -0.2922 14.1918
0 25 6 1.1011 2.4244
0 25 7 0.9166 -1.1899
0 25 8 -1.8134 -7.1085
0 25 9 -1.0948 5.1263
0 25 10 1.2591 1.4824
0 25 11 0.3751 -12.3777
0 25 12 0.6622 -4.3907
0 25 13 0.9685 0.0793
0 25 14 -2.9472 -7.4620
0 25 15 -2.1615 5.1572
0 25 16 4.2926 6.5628
0 25 17 2.4272 -8.7005
0 25 18 -4.0220 -5.1626
0 25 19 -1.7712 -6.6926
0 25 20 2.0025 1.4901
0 25 21 0.4489 11.5859
0 25 22 0.3468 3.7527
0 25 23 0.8109 -12.1698
0 25 24 -2.3358 3.1112
0 26 0 -4.4175 -1.0268
0 26 1 -4.2482 -0.7934
0 26 2 -5.8319 0.9259
0 26 3 4.3071 0.7661
0 26 4 3.3295 -0.6164
0 26 5 3.6552 -0.6735
0 26 6 -9.8652 0.3991
0 26 7 -3.1685 0.4756
0 26 8 7.7850 -0.4010
0 26 9 -1.8589 -0.3697
0 26 10 -15.3310 0.7201
0 26 11 -4.6671 0.5199
0 26 12 7.2957 -1.1016
0 26 13 3.3465 -0.9179
0 26 14 -2.2329 1.2277
0 26 15 -5.8501 1.3216
0 26 16 -6.5137 -0.6871
0 26 17 0.6668 -1.3039
0 26 18 -4.1181 0.1612
0 26 19 3.0513 0.8751
0 26 20 -0.3044 -0.1269
0 26 21 1.0065 -0.3126
0 26 22 3.8526 0.7454
0 27 1 -0.1111 -10.2103
0 27 2 0.2440 3.5030
0 27 3 0.1189 -7.1769
0 27 4 0.1402 3.6556
0 27 5 0.3227 7.4177
0 27 6 -1.0447 -6.4941
0 27 7 -0.8723 5.8843
0 27 8 1.8056 2.0148
0 27 9 1.0177 0.7753
0 27 10 -1.4561 -3.1199
0 27 11 -0.4405 1.8415
0 27 12 -0.1367 -7.1702
0 27 13 -0.7845 1.9235
0 27 14 2.3428 10.1368
0 27 15 2.1455 9.2299
0 27 16 -4.1006 1.4448
0 27 17 -2.5031 -11.5213
0 27 18 3.7955 7.0641
0 27 19 1.6134 -12.5495
0 27 20 -1.7330 7.9987
0 27 21 -0.2683 -1.3683
0 28 0 -9.5764 1.3935
0 28 1 1.0373 1.0408
0 28 2 5.7231 -1.6433
0 28 3 -5.2315 -1.3951
0 28 4 -2.3557 2.2019
0 28 5 1.9630 1.6160
0 28 6 1.0097 -2.7398
0 28 7 -2.2386 -1.7263
0 28 8 -6.5469 2.9735
0 28 9 -1.0204 1.7807
0 28 10 4.9729 -3.0234
0 28 11 9.4997 -1.6437
0 28 12 -2.1636 2.7280
0 28 13 -5.4972 1.5547
0 28 14 1.3717 -1.9381
0 28 15 0.4829 -1.5386
0 28 16 1.4053 1.0950
0 28 17 -3.5682 1.2956
0 28 18 6.6080 -1.1640
0 28 19 5.5239 -1.4230
0 29 1 0.1312 4.6612
0 29 2 -0.3345 -7.3344
0 29 3 -0.0893 3.2210
0 29 4 -0.0320 1.8160
0 29 5 -0.3255 0.0276
0 29 6 1.1083 7.0665
0 29 7 0.8862 1.1280
0 29 8 -2.1439 -1.8062
0 29 9 -1.1816 -1.9606
0 29 10 2.0780 4.2446
0 29 11 1.0712 8.1717
0 29 12 -0.9324 -1.6714
0 29 13 0.0229 -2.2186
0 29 14 -0.9953 0.5820
0 29 15 -1.1615 3.7251
0 29 16 3.1546 1.6313
0 29 17 1.9903 -4.8650
0 30 0 3.5091 0.0761
0 30 1 3.6129 0.1516
0 30 2 -1.3684 0.3227
0 30 3 2.3361 0.3585
0 30 4 2.9037 -1.2624
0 30 5 5.4535 -0.9556
0 30 6 2.9335 2.1436
0 30 7 -2.7835 1.4693
0 30 8 -3.9128 -3.0013
0 30 9 -2.8106 -1.3899
0 30 10 1.1472 2.7843
0 30 11 -0.6015 1.0492
0 30 12 4.9162 -1.7799
0 30 13 -2.9853 -0.4506
0 30 14 -3.6278 0.1903
0 30 15 -19.2664 -0.0098
0 31 1 -0.1609 -16.5299
0 31 2 0.4065 10.1481
0 31 3 0.2569 0.9308
0 31 4 -0.0319 2.9475
0 31 5 0.2507 -0.6168
0 31 6 -1.1553 2.5246
0 31 7 -1.1240 -4.6867
0 31 8 2.4849 11.4461
0 31 9 1.7097 -5.0532
0 31 10 -2.7322 7.3022
0 31 11 -1.4688 4.4367
0 31 12 1.4966 15.4109
0 32 0 5.8510 -5.6573
0 32 1 3.9764 -3.7652
0 32 2 1.5561 4.5641
0 32 3 -4.9300 2.5272
0 32 4 2.0504 -2.1649
0 32 5 -0.8126 -0.9537
0 32 6 2.2638 -0.3871
0 32 7 3.0892 -0.5653
0 32 8 -17.0193 2.1463
1 0 1 10.5058 -179.5246
1 0 2 -5.6189 -1.2526
1 0 3 -2.5539 151.8458
1 0 4 105.4695 1.7740
1 0 5 1.2180 108.3610
1 0 6 -58.7545 -2.8918
1 0 7 -1.1208 27.9268
1 0 8 -24.9758 1.9952
1 0 9 1.0608 -19.0028
1 0 10 -42.2560 -0.3454
1 0 11 -1.8146 8.8352
1 0 12 32.8746 0.5241
1 0 13 2.4991 30.6846
1 0 14 -20.7337 0.8684
1 0 15 -2.8570 -8.9927
1 0 16 -14.6612 -1.7593
1 0 17 2.4064 -7.8183
1 0 18 -11.3802 1.0452
1 0 19 -1.8077 -19.0700
1 0 20 10.5863 -0.6109
1 0 21 1.3769 -3.1173
1 0 22 17.7422 -0.4396
1 0 23 -1.0128 11.2140
1 0 24 5.5689 1.1851
1 0 25 1.0589 8.1834
1 0 26 12.7701 -1.0965
1 0 27 -1.4384 -28.6334
1 0 28 10.0969 0.4544
1 0 29 0.9544 -38.0585
1 0 30 27.6268 0.2219
1 0 31 -0.5736 -7.0656
1 0 32 1.9490 -0.5862
1 0 33 0.0498 -2.2153
1 0 34 0.0186 0.6095
1 0 35 0.4205 1.8079
1 0 36 -5.6632 -0.5655
1 0 37 0.2599 -2.9876
1 1 0 -1.7318 -113.7836
1 1 1 -125.3741 30.7604
1 1 2 41.2327 -132.3069
1 1 3 -9.9294 -25.1281
1 1 4 5.8570 54.5479
1 1 5 98.2060 -59.3756
1 1 6 27.2352 77.6706
1 1 7 -7.5137 -37.8671
1 1 8 10.6679 10.8921
1 1 9 12.5751 -4.1474
1 1 10 10.3627 -2.9082
1 1 11 -22.8601 -12.1132
1 1 12 -10.2108 4.8615
1 1 13 -23.4547 -9.2850
1 1 14 -1.3579 -0.4642
1 1 15 -11.4357 -3.2048
1 1 16 4.8261 -4.4338
1 1 17 3.6632 8.3392
1 1 18 26.0122 -8.9136
1 1 19 3.8714 -13.2775
1 1 20 6.1351 -7.8070
1 1 21 2.8274 -15.1006
1 1 22 12.8314 -7.3684
1 1 23 3.9882 8.0532
1 1 24 -3.5527 0.4010
1 1 25 2.6288 -9.5491
1 1 26 -0.8826 2.8380
1 1 27 7.5931 16.1816
1 1 28 -1.9384 -10.4443
1 1 29 -0.3063 3.5820
1 1 30 8.5906 -18.4920
1 1 31 1.7781 -7.2590
1 1 32 7.5439 -1.0155
1 1 33 4.4393 -4.3383
1 1 34 0.5445 -0.2045
1 1 35 1.0294 -2.3757
1 1 36 1.0286 -1.4219
1 1 37 -8.9907 -4.6293
1 2 0 -0.7342 121.5638
1 2 1 220.2284 47.4826
1 2 2 -50.0101 45.9355
1 2 3 -37.0313 9.4716
1 2 4 -33.1249 -2.7119
1 2 5 50.9394 17.7322
1 2 6 -18.6824 83.6150
1 2 7 -5.6337 -2.0402
1 2 8 26.4918 37.9636
1 2 9 -43.4267 -2.8724
1 2 10 -2.3826 -3.0390
1 2 11 -1.8644 2.0994
1 2 12 50.1760 -63.9452
1 2 13 45.1440 -11.6848
1 2 14 -0.1769 18.6571
1 2 15 -68.8634 -2.7765
1 2 16 -2.5000 15.3264
1 2 17 48.5173 -4.6560
1 2 18 -0.7671 -53.4077
1 2 19 -33.7685 0.3107
1 2 20 1.5513 10.8317
1 2 21 5.5121 20.3365
1 2 22 11.3575 5.4617
1 2 23 -4.6227 6.6776
1 2 24 -1.6724 -2.1352
1 2 25 19.4168 -1.0097
1 2 26 2.2674 20.0181
1 2 27 -15.0291 15.2169
1 2 28 -18.5584 12.0947
1 2 29 3.1998 -0.4429
1 2 30 -35.6295 -2.6007
1 2 31 7.7909 8.8233
1 2 32 -4.7016 9.5242
1 2 33 7.7238 2.1310
1 2 34 3.5252 -21.5235
1 2 35 20.0341 16.2874
1 2 36 10.1361 -1.1743
1 2 37 3.5335 8.0649
1 3 0 -2.7027 -206.2194
1 3 1 2.4777 42.0083
1 3 2 23.6568 -100.2291
1 3 3 34.8487 22.2886
1 3 4 -2.0810 -21.5952
1 3 5 -23.5668 1.2617
1 3 6 -7.5755 0.5853
1 3 7 32.0177 14.2589
1 3 8 -6.3958 2.2789
1 3 9 -37.8512 7.7375
1 3 10 12.2714 44.2474
1 3 11 33.1744 -23.0731
1 3 12 4.8609 2.6206
1 3 13 -6.4714 4.9999
1 3 14 -1.5477 28.1683
1 3 15 4.6158 22.7857
1 3 16 1.3414 -3.2300
1 3 17 12.9208 13.2715
1 3 18 -1.9107 -15.3020
1 3 19 1.0127 -7.7244
1 3 20 13.0531 8.7232
1 3 21 1.6526 38.4322
1 3 22 13.4315 9.2396
1 3 23 0.3496 -44.1207
1 3 24 2.6353 -1.1778
1 3 25 2.8794 4.7906
1 3 26 16.1882 -4.3548
1 3 27 -17.1837 -10.2293
1 3 28 -6.7882 -0.1328
1 3 29 5.5937 1.4691
1 3 30 -2.5525 -3.5051
1 3 31 4.5002 -7.9030
1 3 32 -7.6981 3.8597
1 3 33 -0.2539 3.5718
1 3 34 4.9005 -1.8198
1 3 35 -4.1233 -3.3245
1 3 36 8.7879 1.9362
1 3 37 -11.3339 1.4745
1 4 0 -1.2706 23.6204
1 4 1 4.0765 -3.6930
1 4 2 16.4086 79.8557
1 4 3 -108.9310 -26.6547
1 4 4 65.8141 -6.6277
1 4 5 50.1208 -17.8109
1 4 6 -7.0137 31.0028
1 4 7 -2.8491 34.6349
1 4 8 29.7688 -17.6527
1 4 9 16.5222 34.9778
1 4 10 0.0833 3.4685
1 4 11 -10.5830 -1.6939
1 4 12 9.3908 -11.0292
1 4 13 15.8910 21.0211
1 4 14 -12.8588 -12.3615
1 4 15 -27.2196 5.4902
1 4 16 1.5144 14.6676
1 4 17 11.9898 4.6104
1 4 18 28.0751 -48.1472
1 4 19 -25.3983 -2.5100
1 4 20 1.0378 0.0133
1 4 21 0.8715 -8.0303
1 4 22 1.8957 -21.5871
1 4 23 -1.1836 -12.7869
1 4 24 -2.1935 -30.9605
1 4 25 18.0221 -6.8350
1 4 26 7.3227 17.8119
1 4 27 -1.1009 1.3557
1 4 28 0.0137 -7.5242
1 4 29 7.9280 8.1905
1 4 30 -3.9193 -5.8616
1 4 31 -8.0393 -0.9932
1 4 32 3.6814 10.7714
1 4 33 -11.9431 -5.7340
1 4 34 6.6765 -9.1728
1 4 35 1.3983 -2.0802
1 4 36 -3.7779 -0.4879
1 5 0 8.2178 -18.8146
1 5 1 -28.4602 -24.1399
1 5 2 18.2397 109.3434
1 5 3 45.2349 -22.1585
1 5 4 27.9657 6.1891
1 5 5 -52.8279 -13.0674
1 5 6 7.9758 25.6056
1 5 7 -6.2767 14.5842
1 5 8 17.5492 -12.9156
1 5 9 36.0338 -40.0618
1 5 10 15.1945 -11.3794
1 5 11 2.4813 27.0179
1 5 12 39.3136 -7.0698
1 5 13 -4.1353 13.0985
1 5 14 -13.6648 11.1217
1 5 15 2.3927 -33.7302
1 5 16 22.5552 18.5970
1 5 17 -20.1155 43.6285
1 5 18 -2.6586 5.8490
1 5 19 23.8522 -50.2784
1 5 20 1.5376 9.8875
1 5 21 18.2622 14.8837
1 5 22 4.3307 -20.4037
1 5 23 -0.2556 13.1125
1 5 24 1.1231 5.0292
1 5 25 -8.7990 -21.9436
1 5 26 -1.8554 -3.4070
1 5 27 13.5547 21.5363
1 5 28 -0.2862 20.7591
1 5 29 3.6665 -8.1603
1 5 30 -2.9000 -11.4794
1 5 31 6.9114 -7.2365
1 5 32 -4.4079 -3.3256
1 5 33 2.8522 0.4805
1 5 34 -3.6183 2.5461
1 5 35 3.0353 -5.6160
1 5 36 -7.1854 10.5571
1 6 0 -0.5677 -67.0504
1 6 1 -54.1538 34.9173
1 6 2 25.3194 -18.5963
1 6 3 -43.1736 154.6786
1 6 4 33.5249 -9.0970
1 6 5 -30.3830 -5.8267
1 6 6 -10.2084 29.9154
1 6 7 13.7574 -12.4098
1 6 8 -19.1314 -28.6008
1 6 9 -10.7447 -37.4333
1 6 10 -16.2531 17.5455
1 6 11 47.2488 -14.6059
1 6 12 -1.7761 0.8274
1 6 13 -29.6680 10.9847
1 6 14 8.3752 3.4439
1 6 15 8.4980 -6.8793
1 6 16 -9.9392 -12.9729
1 6 17 -1.8088 7.5794
1 6 18 1.6404 10.0080
1 6 19 27.8493 0.9102
1 6 20 -5.4488 48.5844
1 6 21 -26.0480 5.9585
1 6 22 4.5203 9.7650
1 6 23 18.3454 8.9462
1 6 24 -5.3266 -21.5164
1 6 25 1.7959 8.4999
1 6 26 -0.1453 11.2306
1 6 27 8.6014 -7.2072
1 6 28 1.2944 -6.8416
1 6 29 1.2168 0.8596
1 6 30 -5.0075 0.2043
1 6 31 27.9246 4.4325
1 6 32 5.9508 -0.0713
1 6 33 -12.5331 -1.1016
1 6 34 6.8988 5.5023
1 6 35 5.7057 6.1931
1 6 36 4.4010 0.5816
1 7 0 -13.4973 -0.2868
1 7 1 -8.6631 -48.0318
1 7 2 -20.7429 37.4680
1 7 3 48.0407 -5.8452
1 7 4 16.6719 -24.1127
1 7 5 -39.3337 5.1485
1 7 6 -18.0028 -5.2238
1 7 7 34.9949 -8.2466
1 7 8 -1.6535 -18.9184
1 7 9 0.9251 22.1137
1 7 10 -11.6125 1.4645
1 7 11 4.1136 -4.3083
1 7 12 -0.6285 -8.3024
1 7 13 -26.5032 -10.5347
1 7 14 8.3296 8.0696
1 7 15 16.7443 16.1479
1 7 16 7.7695 -2.2264
1 7 17 1.3946 -31.9866
1 7 18 -17.7030 -9.1831
1 7 19 4.2878 2.8366
1 7 20 10.4647 -5.9750
1 7 21 3.6472 14.2586
1 7 22 -25.3008 -11.4546
1 7 23 -1.2170 -5.0962
1 7 24 -2.4808 5.3859
1 7 25 1.0689 -12.5430
1 7 26 12.0520 -8.9964
1 7 27 -0.2502 -8.7446
1 7 28 0.3994 7.7147
1 7 29 12.6620 -28.4105
1 7 30 4.8146 -1.6320
1 7 31 -6.3037 37.5230
1 7 32 -3.4374 3.5423
1 7 33 -2.6115 1.5975
1 7 34 4.1479 -3.0199
1 7 35 -0.7960 11.1047
1 7 36 -0.8960 5.8494
1 8 0 1.2405 9.0762
1 8 1 -19.5287 11.7259
1 8 2 -41.0232 3.3859
1 8 3 20.0872 -3.2120
1 8 4 -25.2999 -1.6036
1 8 5 31.3324 -18.2452
1 8 6 -10.5616 38.4831
1 8 7 -33.5164 -16.4076
1 8 8 -16.9679 -7.7642
1 8 9 48.5411 -10.2010
1 8 10 12.9859 9.5008
1 8 11 -35.2170 -4.6694
1 8 12 12.2377 4.8022
1 8 13 -13.5965 -4.8576
1 8 14 -12.3596 11.1999
1 8 15 40.7812 -14.6796
1 8 16 -14.4199 0.2712
1 8 17 -5.1490 -4.2775
1 8 18 -0.5914 -19.1235
1 8 19 -23.1188 6.6614
1 8 20 -1.1556 -12.6923
1 8 21 -9.0271 5.0974
1 8 22 7.5664 3.7867
1 8 23 6.8119 -11.6594
1 8 24 -8.2002 3.1457
1 8 25 -7.8141 -4.6619
1 8 26 -10.9636 1.4902
1 8 27 1.7970 -8.5792
1 8 28 -9.7804 8.3797
1 8 29 -1.5843 -3.4681
1 8 30 -3.6667 4.1607
1 8 31 6.8401 0.0388
1 8 32 -15.9767 8.3233
1 8 33 -2.3556 1.6800
1 8 34 -9.1223 -0.8853
1 8 35 -4.0841 -0.1353
1 8 36 -4.4815 -2.0902
1 9 0 14.5606 -19.3236
1 9 1 -24.4535 -17.2129
1 9 2 15.2720 13.5979
1 9 3 -7.6849 21.3762
1 9 4 17.7547 -29.5734
1 9 5 12.8686 1.3694
1 9 6 31.3179 4.6704
1 9 7 2.6288 -31.6389
1 9 8 53.8860 0.4510
1 9 9 -7.8396 -12.4014
1 9 10 18.1717 4.2553
1 9 11 2.4122 3.6626
1 9 12 -0.1915 -5.4098
1 9 13 0.2703 -5.2578
1 9 14 -3.2450 -3.3732
1 9 15 11.5597 -48.4995
1 9 16 -16.3003 -3.9078
1 9 17 -20.8755 72.7124
1 9 18 0.3613 -10.1828
1 9 19 -0.9027 -50.8698
1 9 20 -3.2083 -1.4803
1 9 21 -13.7867 -6.9966
1 9 22 15.0554 9.7887
1 9 23 -10.1878 -11.5454
1 9 24 -14.9765 5.3416
1 9 25 0.1118 -28.0218
1 9 26 18.2646 -8.1746
1 9 27 -18.3286 5.3359
1 9 28 -3.0108 2.6366
1 9 29 1.0034 -16.8748
1 9 30 -8.2483 3.2997
1 9 31 -1.0714 -18.4021
1 9 32 -0.3557 13.2361
1 9 33 3.9917 -9.9800
1 9 34 3.1515 0.4774
1 9 35 0.5393 -4.5151
1 10 0 0.0967 -1.3461
1 10 1 19.0478 -3.0276
1 10 2 -29.4336 -17.6317
1 10 3 -12.8932 -15.0220
1 10 4 16.3725 -30.2138
1 10 5 29.1188 -21.4061
1 10 6 11.5927 26.0743
1 10 7 -22.7568 8.5877
1 10 8 12.9122 9.4497
1 10 9 100.9754 20.9467
1 10 10 -30.3952 -6.9265
1 10 11 -6.4121 0.6948
1 10 12 -0.0665 1.8790
1 10 13 38.8477 7.7971
1 10 14 -21.6706 22.1178
1 10 15 3.7403 10.6769
1 10 16 -3.3141 10.2716
1 10 17 -25.1926 -12.5916
1 10 18 5.9093 29.3652
1 10 19 -20.5747 -4.5209
1 10 20 0.5315 9.9390
1 10 21 18.3677 2.8893
1 10 22 -2.3057 14.3265
1 10 23 12.4002 -1.4812
1 10 24 2.0059 6.3185
1 10 25 0.8267 6.8462
1 10 26 -11.3844 15.5003
1 10 27 7.1371 2.3620
1 10 28 -3.4199 -8.9237
1 10 29 9.5580 -2.3314
1 10 30 17.0790 12.4045
1 10 31 -5.0219 -1.8360
1 10 32 0.6385 -0.3656
1 10 33 6.5012 0.7739
1 10 34 7.9325 4.2170
1 10 35 -1.2342 0.2394
1 11 0 -11.1596 23.0567
1 11 1 -37.6424 14.2800
1 11 2 -7.3050 4.4602
1 11 3 -10.1680 38.1968
1 11 4 0.4489 4.3416
1 11 5 -4.7820 -5.0500
1 11 6 -24.2331 3.6844
1 11 7 2.4689 -38.0081
1 11 8 -10.4032 -1.0389
1 11 9 8.0645 2.5553
1 11 10 -9.5568 3.8181
1 11 11 9.1828 1.7619
1 11 12 -8.0839 -13.5242
1 11 13 12.1231 -9.1592
1 11 14 -0.7948 -0.2206
1 11 15 -20.0337 31.1491
1 11 16 7.8420 3.7012
1 11 17 10.7602 -53.4429
1 11 18 10.9856 7.3766
1 11 19 -10.7335 22.1507
1 11 20 15.1601 33.4983
1 11 21 8.1435 -4.9397
1 11 22 20.3368 12.0788
1 11 23 -0.5339 -18.1507
1 11 24 8.3609 -0.2185
1 11 25 -1.7719 32.9280
1 11 26 -1.1079 9.1008
1 11 27 -3.4112 5.7908
1 11 28 0.8548 -2.3229
1 11 29 19.3095 16.1135
1 11 30 -0.2397 2.1322
1 11 31 0.8362 26.2649
1 11 32 0.3902 -1.0942
1 11 33 0.9770 -2.3454
1 11 34 -1.2551 0.8033
1 11 35 3.3777 4.4021
1 12 0 -0.5202 -25.2516
1 12 1 4.1641 6.4139
1 12 2 -2.4462 11.3875
1 12 3 -8.3071 -13.1912
1 12 4 31.0210 44.9474
1 12 5 -49.4922 10.6171
1 12 6 -14.2238 -1.3560
1 12 7 -19.9793 -1.5551
1 12 8 -4.6120 -1.6476
1 12 9 -29.3168 -9.7525
1 12 10 -20.4981 -24.5965
1 12 11 16.8216 -9.7530
1 12 12 19.5410 3.3796
1 12 13 -33.5992 -14.6717
1 12 14 -13.4857 -2.3850
1 12 15 10.9975 4.1822
1 12 16 13.3523 -24.7705
1 12 17 24.8052 -8.1591
1 12 18 -5.2474 -5.9013
1 12 19 25.1778 13.8342
1 12 20 9.4692 -0.3530
1 12 21 -5.0789 4.3436
1 12 22 0.0024 0.8774
1 12 23 25.8938 11.6515
1 12 24 -0.8465 19.8198
1 12 25 -24.8617 7.5211
1 12 26 -3.2962 7.4443
1 12 27 12.4685 -2.2699
1 12 28 -2.3131 -15.2726
1 12 29 14.0857 -5.1630
1 12 30 0.5539 4.9779
1 12 31 -4.0640 0.4967
1 12 32 1.5363 -2.1128
1 12 33 6.1140 2.4947
1 12 34 6.1308 -4.7497
1 13 0 3.9697 3.9859
1 13 1 3.0723 4.9983
1 13 2 4.4127 -21.1720
1 13 3 2.4415 -10.3673
1 13 4 14.0835 1.6939
1 13 5 -4.0225 -8.7912
1 13 6 -9.1150 23.3093
1 13 7 -15.1472 29.5752
1 13 8 31.5578 2.3438
1 13 9 6.9740 -3.8117
1 13 10 -29.9778 -13.0349
1 13 11 -1.7530 29.7290
1 13 12 -8.3435 -4.9327
1 13 13 -5.4368 12.1662
1 13 14 0.8730 -4.4695
1 13 15 -8.6756 -0.1789
1 13 16 -7.4802 -1.7933
1 13 17 1.5428 3.5572
1 13 18 -9.4794 -26.7762
1 13 19 -1.4815 1.7380
1 13 20 -23.4999 -6.1634
1 13 21 -3.4707 4.4901
1 13 22 -1.4634 -2.0499
1 13 23 -6.1705 32.8869
1 13 24 -16.8256 -3.1732
1 13 25 -2.6950 -8.6275
1 13 26 0.0962 3.2541
1 13 27 -4.8387 15.2300
1 13 28 1.2110 -5.8246
1 13 29 -0.9982 -1.5099
1 13 30 -7.3883 -1.4615
1 13 31 -4.3113 -7.9465
1 13 32 13.1514 4.0511
1 13 33 -0.0099 -5.5333
1 13 34 -2.7668 5.7299
1 14 0 -0.1165 -8.4489
1 14 1 -116.4766 -29.2823
1 14 2 -45.0961 -7.5767
1 14 3 -49.5912 17.4720
1 14 4 -0.2181 -33.5951
1 14 5 -17.3343 11.8402
1 14 6 -23.1004 -23.1681
1 14 7 -15.2831 -4.5238
1 14 8 -7.9968 -8.1643
1 14 9 31.7519 -2.9693
1 14 10 -3.9064 4.5221
1 14 11 17.0532 2.9871
1 14 12 24.0882 6.4704
1 14 13 0.6347 4.7298
1 14 14 11.4038 18.7410
1 14 15 8.8514 -8.5706
1 14 16 7.7093 25.6593
1 14 17 20.2992 -22.2964
1 14 18 -2.5299 -24.7977
1 14 19 1.0416 -2.4571
1 14 20 2.3119 -18.9116
1 14 21 -23.6618 -2.1668
1 14 22 4.6527 -3.9863
1 14 23 9.1088 2.3753
1 14 24 -7.6664 21.9693
1 14 25 -0.3501 -0.2290
1 14 26 0.8596 -8.0044
1 14 27 -2.4037 -5.1740
1 14 28 -3.9649 7.7566
1 14 29 3.3758 1.7408
1 14 30 0.4904 -5.6854
1 14 31 -11.3273 -1.5722
1 14 32 -3.4459 1.7930
1 14 33 -0.5544 1.2920
1 15 0 0.5927 -1.9293
1 15 1 -26.1451 -6.3708
1 15 2 0.9724 12.8023
1 15 3 -21.9769 -4.6557
1 15 4 20.8930 -0.5670
1 15 5 15.7118 4.9409
1 15 6 13.8958 0.7416
1 15 7 13.1367 -22.9838
1 15 8 62.8250 2.5492
1 15 9 -3.5474 13.3112
1 15 10 10.2031 -1.3816
1 15 11 -12.2982 0.6151
1 15 12 1.4636 10.4623
1 15 13 4.7763 -4.1641
1 15 14 7.1360 -6.7233
1 15 15 2.2297 -0.8542
1 15 16 -12.4436 0.0923
1 15 17 -0.6181 7.5788
1 15 18 -7.2360 -14.8732
1 15 19 9.2474 22.9107
1 15 20 23.6891 3.9707
1 15 21 -1.4159 -9.4805
1 15 22 5.0269 0.0160
1 15 23 12.1834 -34.6728
1 15 24 -3.4945 2.3228
1 15 25 -0.6881 20.3667
1 15 26 0.8948 7.0304
1 15 27 1.3001 -3.4301
1 15 28 4.6599 2.4580
1 15 29 -9.8576 15.3415
1 15 30 -7.1622 11.7540
1 15 31 -8.0881 1.0284
1 15 32 -4.2645 -2.3123
1 15 33 -10.3338 1.3493
1 16 0 1.0816 2.1964
1 16 1 228.2088 47.6501
1 16 2 37.2749 11.0980
1 16 3 49.8021 7.5754
1 16 4 -4.2369 5.8284
1 16 5 -10.2696 -16.6815
1 16 6 1.4808 -21.7913
1 16 7 -41.2031 23.4153
1 16 8 4.5985 16.0971
1 16 9 -31.3338 9.6137
1 16 10 2.3928 6.9328
1 16 11 -0.8204 -6.3076
1 16 12 -12.3165 -31.3720
1 16 13 47.6447 -9.1744
1 16 14 9.6286 12.1728
1 16 15 45.0363 -8.6191
1 16 16 -6.3214 -1.4774
1 16 17 97.9752 3.2121
1 16 18 1.1877 -2.9232
1 16 19 -13.2291 7.3069
1 16 20 -3.2352 10.7038
1 16 21 16.8045 0.0296
1 16 22 20.4263 7.8636
1 16 23 14.7208 6.6953
1 16 24 -16.4799 27.7681
1 16 25 22.5727 16.2778
1 16 26 18.4518 -26.8019
1 16 27 -24.9033 -1.3741
1 16 28 8.5050 -4.5395
1 16 29 -5.6843 4.0024
1 16 30 3.2158 -17.6662
1 16 31 4.1623 1.1103
1 16 32 -0.3273 -2.8472
1 17 0 1.3305 -5.9714
1 17 1 2.3853 11.2093
1 17 2 -13.9089 0.5344
1 17 3 -2.1250 -14.2701
1 17 4 -36.2468 11.9328
1 17 5 -17.8220 -2.5464
1 17 6 -63.1522 -25.0270
1 17 7 7.3699 -17.8042
1 17 8 -19.7366 -10.2126
1 17 9 -6.4870 -0.7006
1 17 10 6.3023 4.8368
1 17 11 6.2674 1.2234
1 17 12 10.1032 10.5283
1 17 13 17.5104 4.2810
1 17 14 11.9255 -10.7415
1 17 15 11.3111 -12.7815
1 17 16 -7.9734 11.1757
1 17 17 -14.0024 14.2692
1 17 18 -9.2371 2.4503
1 17 19 4.6437 -11.8834
1 17 20 -1.3317 7.2828
1 17 21 -6.9009 1.8964
1 17 22 9.3642 0.4496
1 17 23 5.7798 -0.5370
1 17 24 2.9951 -1.0015
1 17 25 3.7288 -4.2368
1 17 26 4.1547 -7.2579
1 17 27 2.8153 -9.3615
1 17 28 2.1767 -6.1572
1 17 29 0.2745 -2.7914
1 17 30 -5.1307 5.3097
1 17 31 5.1329 -2.3298
1 18 0 -1.7905 -10.2394
1 18 1 -179.2147 -26.2612
1 18 2 5.0153 7.9981
1 18 3 6.8953 -14.1777
1 18 4 -4.7330 -7.0150
1 18 5 52.5473 -29.0799
1 18 6 -0.9656 13.7047
1 18 7 23.7255 -23.7254
1 18 8 3.2622 -30.1605
1 18 9 55.3936 3.4398
1 18 10 8.1347 -7.2461
1 18 11 5.7311 3.0758
1 18 12 -8.2299 -5.4733
1 18 13 -55.3519 7.3827
1 18 14 -6.6936 -27.3957
1 18 15 -77.2682 32.7134
1 18 16 -4.3079 -15.4644
1 18 17 -69.0996 9.0208
1 18 18 16.6381 -48.2758
1 18 19 -51.2044 24.1484
1 18 20 0.1544 1.5146
1 18 21 -19.6181 -1.0670
1 18 22 3.1131 -9.0933
1 18 23 6.7697 1.2500
1 18 24 -1.4878 0.7125
1 18 25 9.7082 11.3623
1 18 26 1.3883 8.9524
1 18 27 7.3332 -3.3999
1 18 28 2.1914 0.4294
1 18 29 13.3962 -5.8392
1 18 30 -6.7117 -1.6524
1 18 31 1.7242 -14.0671
1 19 0 -1.7601 -14.4694
1 19 1 -2.4802 -11.7123
1 19 2 25.2415 9.5688
1 19 3 -6.3752 -34.8659
1 19 4 23.4786 1.6298
1 19 5 -2.0162 -17.7225
1 19 6 -13.9157 -12.5344
1 19 7 -17.8509 27.0670
1 19 8 -17.9196 -11.9688
1 19 9 7.9466 -13.4922
1 19 10 -31.6912 -17.9578
1 19 11 0.8682 9.9904
1 19 12 -26.0616 -7.5482
1 19 13 -12.4309 20.9094
1 19 14 -3.0596 5.2166
1 19 15 -3.8523 4.8299
1 19 16 -3.3983 2.2423
1 19 17 -4.3445 4.1462
1 19 18 -8.5000 -1.0732
1 19 19 14.7399 -20.1151
1 19 20 -19.4921 0.1621
1 19 21 -1.3698 0.0565
1 19 22 -3.0366 -5.0610
1 19 23 0.0387 -12.1584
1 19 24 8.2216 12.2811
1 19 25 -10.5691 -8.0806
1 19 26 5.1373 -0.8259
1 19 27 2.2373 2.1009
1 19 28 -4.6031 -0.6102
1 19 29 3.1051 -2.0040
1 19 30 -3.4082 -1.1396
1 20 0 1.0223 -7.6465
1 20 1 50.9793 12.1381
1 20 2 10.6232 -10.6004
1 20 3 1.2523 10.1688
1 20 4 10.6945 26.6239
1 20 5 -9.7795 11.5260
1 20 6 -0.9159 8.7193
1 20 7 -44.0985 10.9996
1 20 8 -1.1942 21.6759
1 20 9 -68.8219 -7.3033
1 20 10 -5.9988 -11.9668
1 20 11 -30.0630 38.0373
1 20 12 22.6136 -2.0750
1 20 13 -25.4951 19.0816
1 20 14 2.4297 -22.1591
1 20 15 -33.0465 14.3954
1 20 16 3.5392 -32.5550
1 20 17 6.3468 -5.3310
1 20 18 3.4450 -35.7570
1 20 19 0.7759 -7.8513
1 20 20 -7.7164 0.1283
1 20 21 21.1496 -6.5390
1 20 22 -11.4025 -15.9122
1 20 23 -2.9212 2.6555
1 20 24 1.4165 -3.8751
1 20 25 -1.0316 -2.5489
1 20 26 -4.6309 -2.0331
1 20 27 3.6212 -0.4049
1 20 28 -15.4225 12.0895
1 20 29 -0.1477 -3.0614
1 21 0 -1.3993 -5.0772
1 21 1 -3.0482 1.1149
1 21 2 6.1567 3.5151
1 21 3 9.2300 8.5244
1 21 4 36.3019 7.2982
1 21 5 5.5112 -2.6834
1 21 6 33.0485 38.8178
1 21 7 4.6759 -6.9837
1 21 8 72.9413 -0.6765
1 21 9 11.3427 -56.8356
1 21 10 28.2787 14.6372
1 21 11 31.7902 -37.3696
1 21 12 -10.7830 1.2738
1 21 13 8.2750 -11.5425
1 21 14 16.6000 35.6936
1 21 15 13.0822 13.4272
1 21 16 3.8229 -3.0556
1 21 17 3.8189 15.5052
1 21 18 -2.0853 -13.3974
1 21 19 -1.3128 22.6195
1 21 20 20.4532 1.9470
1 21 21 -2.2217 20.4977
1 21 22 1.7062 -3.6752
1 21 23 -6.7866 -11.6207
1 21 24 -5.0896 0.0666
1 21 25 -7.2143 1.1648
1 21 26 0.3818 9.6802
1 21 27 -5.1723 -6.4806
1 21 28 -0.6085 2.5084
1 22 0 0.3101 3.3510
1 22 1 -44.3684 -6.6046
1 22 2 -20.2049 0.9832
1 22 3 3.2995 5.3506
1 22 4 -8.5172 3.1691
1 22 5 77.9782 12.3543
1 22 6 22.0882 2.3053
1 22 7 5.5099 8.1998
1 22 8 6.7815 13.0960
1 22 9 81.7561 2.1173
1 22 10 19.4862 20.4500
1 22 11 29.3558 4.6733
1 22 12 26.4167 22.7754
1 22 13 25.2186 13.7576
1 22 14 5.7051 -8.6532
1 22 15 -2.5446 -5.5265
1 22 16 -12.2418 18.9746
1 22 17 26.6836 4.9929
1 22 18 3.8593 -13.7242
1 22 19 -12.5153 -0.4026
1 22 20 10.1882 1.1371
1 22 21 8.8006 -2.4674
1 22 22 0.3831 -7.3061
1 22 23 -10.2403 -3.3779
1 22 24 11.5697 -5.8868
1 22 25 7.0007 -5.9149
1 22 26 1.9654 0.2150
1 22 27 -3.2302 -5.8146
1 23 0 6.3893 9.9056
1 23 1 -27.7354 4.4849
1 23 2 26.3712 5.9733
1 23 3 -4.6599 -6.1154
1 23 4 5.3587 -2.2822
1 23 5 -16.9587 9.5485
1 23 6 8.6757 12.3401
1 23 7 -4.1951 12.9011
1 23 8 -0.1268 -5.8144
1 23 9 3.4122 -13.8842
1 23 10 -27.8203 -20.6827
1 23 11 -4.6280 9.8390
1 23 12 -23.9450 -17.0204
1 23 13 3.2096 -7.0905
1 23 14 -22.6791 -4.6855
1 23 15 15.5158 -45.0269
1 23 16 -23.7440 -26.3513
1 23 17 7.2958 -25.4671
1 23 18 -6.9452 -2.0744
1 23 19 1.7842 -23.1809
1 23 20 3.9081 3.6555
1 23 21 1.4949 -1.8367
1 23 22 6.5001 11.8772
1 23 23 3.3889 3.3769
1 23 24 -1.6113 0.5769
1 23 25 -1.4531 -9.9135
1 23 26 2.3143 1.5532
1 24 0 -0.7457 0.4569
1 24 1 7.3833 -0.7527
1 24 2 1.1319 6.6177
1 24 3 -16.0917 -3.1558
1 24 4 -19.2022 15.8891
1 24 5 -35.7565 -0.3562
1 24 6 -1.1435 3.5767
1 24 7 -1.4975 -4.1132
1 24 8 15.0629 9.3713
1 24 9 8.2695 3.2698
1 24 10 -6.0580 -2.4889
1 24 11 6.9692 -2.3588
1 24 12 6.4521 2.1259
1 24 13 -3.3296 3.2677
1 24 14 2.0084 -0.5713
1 24 15 -4.0345 -5.6315
1 24 16 -0.0272 11.3065
1 24 17 -7.6914 -7.5565
1 24 18 2.1570 -5.3935
1 24 19 -1.8366 0.1683
1 24 20 16.4305 2.5600
1 24 21 -11.2126 6.9469
1 24 22 0.3786 -6.0902
1 24 23 -6.8257 3.1197
1 24 24 4.9661 2.8034
1 24 25 0.6132 5.4047
1 25 0 -9.5181 -7.2769
1 25 1 36.4683 -5.4410
1 25 2 -15.5436 2.6161
1 25 3 29.0005 -26.2823
1 25 4 -27.5269 -3.4767
1 25 5 18.4884 -33.8025
1 25 6 -1.5861 0.2640
1 25 7 24.6309 -16.9840
1 25 8 -18.5188 -3.2980
1 25 9 -12.1628 12.8100
1 25 10 8.9864 8.4381
1 25 11 -5.1577 12.7912
1 25 12 -11.4547 1.8723
1 25 13 -2.0778 3.9588
1 25 14 35.6383 21.0251
1 25 15 -23.5374 44.2435
1 25 16 21.5015 25.2516
1 25 17 13.3575 -37.4110
1 25 18 2.8534 6.8506
1 25 19 -7.8480 26.1481
1 25 20 -4.0932 -5.0206
1 25 21 1.8705 0.8635
1 25 22 4.8924 -2.1465
1 25 23 1.9684 3.0398
1 25 24 -0.6134 -4.8557
1 26 0 -0.0793 -5.4148
1 26 1 -5.3104 -1.2638
1 26 2 3.9112 12.3964
1 26 3 -0.7166 -7.5781
1 26 4 -8.5089 -3.7553
1 26 5 24.8389 -8.8319
1 26 6 -3.2793 5.3399
1 26 7 18.3406 -2.8585
1 26 8 -1.0065 0.1365
1 26 9 28.2396 -18.1436
1 26 10 -21.2825 -6.2916
1 26 11 3.5533 -5.4666
1 26 12 -7.9906 3.0138
1 26 13 -0.1568 5.4609
1 26 14 -11.7855 -8.0102
1 26 15 -6.2786 0.3568
1 26 16 1.9813 -6.8568
1 26 17 -1.2807 -4.1997
1 26 18 -12.0461 -8.8814
1 26 19 -0.4559 -5.9892
1 26 20 -3.3231 -8.8157
1 26 21 2.1317 2.0006
1 26 22 -5.7873 -3.4540
1 27 0 8.4423 8.5807
1 27 1 -29.3049 -1.6943
1 27 2 0.5000 -4.9028
1 27 3 -18.5979 9.4430
1 27 4 19.7892 6.6027
1 27 5 -14.4260 -11.8350
1 27 6 35.3123 -26.5868
1 27 7 -9.6213 6.3847
1 27 8 25.6956 20.1966
1 27 9 -1.0872 3.8411
1 27 10 7.4607 9.5791
1 27 11 1.7282 -5.2804
1 27 12 0.7937 -4.3024
1 27 13 2.2421 -4.5117
1 27 14 -7.3348 -5.4421
1 27 15 -3.4277 -3.8137
1 27 16 -1.0422 -2.2252
1 27 17 6.3925 -2.4576
1 27 18 5.5802 11.3471
1 27 19 -1.0140 -3.9358
1 27 20 -3.8929 -6.9518
1 27 21 5.7894 -3.7203
1 28 0 1.0487 5.6885
1 28 1 18.1285 5.1863
1 28 2 -0.1860 3.0006
1 28 3 -20.6434 -6.0540
1 28 4 -13.3673 -8.5450
1 28 5 17.9808 -1.9539
1 28 6 0.6235 -0.3122
1 28 7 -25.9153 4.5507
1 28 8 25.2087 10.7858
1 28 9 -27.3064 9.7268
1 28 10 18.2771 12.3389
1 28 11 -43.7382 -4.4519
1 28 12 3.8478 2.9797
1 28 13 2.7398 1.1443
1 28 14 11.5606 11.4061
1 28 15 -14.0131 0.7970
1 28 16 -2.0609 -2.1017
1 28 17 -9.7729 0.3639
1 28 18 2.4381 6.5037
1 28 19 -2.4075 -5.1267
1 29 0 -4.5487 -0.6416
1 29 1 9.6512 -4.1873
1 29 2 2.2319 3.7059
1 29 3 5.7729 -2.7189
1 29 4 -3.8082 6.2720
1 29 5 5.8630 0.0508
1 29 6 -20.9571 -4.5547
1 29 7 16.0845 -2.4291
1 29 8 -12.4847 -4.3648
1 29 9 5.5955 -3.6512
1 29 10 0.8811 1.6003
1 29 11 10.2963 -12.4853
1 29 12 3.7556 -3.3174
1 29 13 -5.3223 -1.7993
1 29 14 -2.6979 -6.9093
1 29 15 -3.5006 12.9350
1 29 16 -7.3839 -1.9148
1 29 17 5.1771 -1.3203
1 30 0 -0.7824 -4.5353
1 30 1 -8.8625 -5.4638
1 30 2 17.7732 1.0710
1 30 3 -11.0295 2.9190
1 30 4 9.6444 10.4322
1 30 5 16.4371 -3.1244
1 30 6 -8.4949 -3.7406
1 30 7 6.4428 2.5964
1 30 8 2.3326 6.2791
1 30 9 9.4093 -5.0911
1 30 10 3.5546 1.3998
1 30 11 31.6422 -3.3336
1 30 12 3.6163 -1.5655
1 30 13 24.6560 -8.7439
1 30 14 4.2430 -4.3113
1 30 15 6.4618 0.6714
1 31 0 1.2670 1.1597
1 31 1 -8.6805 3.6892
1 31 2 -6.8054 -0.4977
1 31 3 3.3720 -10.3997
1 31 4 2.0801 1.6715
1 31 5 -2.4696 1.3339
1 31 6 3.5061 0.0368
1 31 7 -9.3890 5.4487
1 31 8 3.9663 -0.5146
1 31 9 0.4065 -7.0885
1 31 10 5.3470 -0.9602
1 31 11 -6.7456 -0.3150
1 31 12 3.9608 3.5367
1 32 0 -1.7620 -3.0681
1 32 1 -27.6564 0.2797
1 32 2 -6.4884 -7.0817
1 32 3 -1.5797 1.7081
1 32 4 0.7621 2.9561
1 32 5 7.2014 0.1350
1 32 6 -7.6170 1.1670
1 32 7 -4.6527 -8.4620
1 32 8 -1.0195 0.3945
2 0 0 47.3426 -1.2887
2 0 1 -0.0021 -37.7434
2 0 2 46.3379 0.7931
2 0 3 -0.2411 35.9396
2 0 4 -44.7587 -2.2822
2 0 5 0.3460 -10.5562
2 0 6 -6.3123 2.7232
2 0 7 0.5866 -40.6810
2 0 8 -6.8429 -1.7433
2 0 9 -1.0487 45.4818
2 0 10 3.3015 2.2173
2 0 11 1.0314 5.0289
2 0 12 21.9764 -2.8719
2 0 13 0.3712 20.4427
2 0 14 7.0186 2.5614
2 0 15 -2.4480 -8.1463
2 0 16 -20.6853 -2.3640
2 0 17 2.4513 5.9094
2 0 18 -14.3144 1.3712
2 0 19 -1.9260 -29.8217
2 0 20 -2.5041 -0.9570
2 0 21 0.8306 -6.0121
2 0 22 -0.2059 0.7190
2 0 23 0.8045 3.3097
2 0 24 1.0109 -0.7479
2 0 25 -1.0990 1.5914
2 0 26 -10.2034 1.3714
2 0 27 0.5671 6.9821
2 0 28 -26.1122 -1.3352
2 0 29 0.4975 16.7930
2 0 30 -8.5675 0.9040
2 0 31 -1.1652 -25.3347
2 0 32 13.4177 -0.6099
2 0 33 1.0319 2.9074
2 0 34 3.6445 0.0462
2 0 35 -0.9871 1.5953
2 0 36 3.5247 0.1678
2 0 37 1.0231 8.8097
2 1 0 24.1945 -0.1550
2 1 1 126.1740 43.4784
2 1 2 17.2465 -53.5476
2 1 3 136.8553 -1.7797
2 1 4 6.9949 9.6979
2 1 5 15.5998 17.1842
2 1 6 -11.4530 6.5604
2 1 7 42.5556 -5.6016
2 1 8 -9.3673 22.1690
2 1 9 -6.4228 16.6993
2 1 10 24.6459 -23.9876
2 1 11 -11.7775 4.8510
2 1 12 5.3522 -20.5424
2 1 13 45.6364 3.4910
2 1 14 -18.5519 -16.4536
2 1 15 -25.3267 -9.1907
2 1 16 -12.4637 -12.6870
2 1 17 -12.8834 46.2027
2 1 18 -0.3069 -12.7365
2 1 19 -5.7614 -9.4518
2 1 20 10.6502 11.2077
2 1 21 13.9870 -0.2501
2 1 22 -6.3970 2.3216
2 1 23 2.1181 -8.3494
2 1 24 13.0796 -8.1886
2 1 25 5.3421 -5.7548
2 1 26 -13.1706 16.3106
2 1 27 -6.7344 -4.7804
2 1 28 -5.8201 6.5863
2 1 29 1.6914 -2.0646
2 1 30 1.3812 16.1844
2 1 31 10.2986 -2.0364
2 1 32 0.5353 4.8760
2 1 33 2.3534 -3.9781
2 1 34 -2.3034 -4.2572
2 1 35 2.5086 1.1262
2 1 36 -0.5567 -3.3436
2 1 37 -0.0410 -2.7699
2 2 0 -32.9098 0.9264
2 2 1 17.3643 -25.2533
2 2 2 162.7760 -32.7118
2 2 3 50.6175 -52.5241
2 2 4 2.6212 -9.0269
2 2 5 14.5852 31.4378
2 2 6 31.5405 -13.5710
2 2 7 35.9303 -39.3739
2 2 8 -34.7274 -36.7980
2 2 9 -8.1980 30.6765
2 2 10 -17.9598 41.5783
2 2 11 10.5075 18.9393
2 2 12 10.2254 -13.8224
2 2 13 -26.1210 23.1318
2 2 14 11.9085 -23.2331
2 2 15 7.0731 -4.9092
2 2 16 10.3684 22.0009
2 2 17 24.0524 0.2971
2 2 18 10.1076 -6.3698
2 2 19 -50.1950 -26.1988
2 2 20 1.1767 -12.1226
2 2 21 -11.7697 -0.2460
2 2 22 3.0705 13.5190
2 2 23 16.1840 -2.1916
2 2 24 -5.0364 -4.5736
2 2 25 -26.2296 -5.1776
2 2 26 1.4612 0.5899
2 2 27 -0.8698 -7.2465
2 2 28 -7.1951 1.3456
2 2 29 3.2961 -4.1873
2 2 30 0.0493 8.9358
2 2 31 3.1889 5.3189
2 2 32 5.3765 9.8261
2 2 33 1.8286 -1.6484
2 2 34 -3.2833 13.7603
2 2 35 -19.5654 -3.5521
2 2 36 2.8142 -2.4126
2 3 0 -20.7580 0.5425
2 3 1 -10.0089 -23.3341
2 3 2 -43.2428 25.6786
2 3 3 13.7696 -20.3555
2 3 4 -44.6983 13.5628
2 3 5 21.5631 20.1474
2 3 6 -19.6752 4.4677
2 3 7 22.5569 15.7884
2 3 8 -23.0416 -36.6496
2 3 9 -13.7877 -0.5841
2 3 10 0.2050 17.9088
2 3 11 -5.2829 6.3274
2 3 12 -11.2017 -14.4933
2 3 13 -15.3223 19.5051
2 3 14 -2.2208 19.4968
2 3 15 -2.5995 1.2750
2 3 16 40.0123 15.1437
2 3 17 9.6567 18.5228
2 3 18 -16.0454 -7.3113
2 3 19 -0.7395 5.2533
2 3 20 -18.3291 -13.6967
2 3 21 10.3006 -26.1154
2 3 22 40.1448 -16.5173
2 3 23 4.4164 -2.1564
2 3 24 -21.6336 12.8647
2 3 25 -1.4672 5.8298
2 3 26 12.1874 3.9796
2 3 27 -1.3616 -18.5953
2 3 28 -21.4440 2.8957
2 3 29 2.8724 5.5712
2 3 30 -5.2164 -3.3607
2 3 31 3.8280 -8.3007
2 3 32 -2.8904 -4.8205
2 3 33 -0.8414 3.3695
2 3 34 -0.4997 -1.5660
2 3 35 0.7035 3.7162
2 3 36 -4.1655 -7.2868
2 4 0 -123.5738 -2.5775
2 4 1 -62.3460 0.3783
2 4 2 21.3210 -13.8700
2 4 3 0.1699 0.7303
2 4 4 -36.9225 -42.3333
2 4 5 -0.5134 -41.4818
2 4 6 63.9422 -43.3025
2 4 7 20.0460 8.7756
2 4 8 8.6778 -48.5460
2 4 9 20.4721 5.7075
2 4 10 7.6737 -13.7830
2 4 11 -8.4753 -22.0308
2 4 12 -3.5912 -18.5201
2 4 13 21.7473 -23.0304
2 4 14 12.0213 25.3829
2 4 15 -18.2594 -2.9293
2 4 16 14.8447 -22.7624
2 4 17 34.7334 9.0397
2 4 18 -0.1060 23.6054
2 4 19 -42.5070 -8.3924
2 4 20 -19.2027 -10.7781
2 4 21 -10.1918 4.0310
2 4 22 -5.0782 -8.5510
2 4 23 -3.2036 5.2004
2 4 24 5.3466 0.7408
2 4 25 -55.4815 5.9024
2 4 26 1.8175 21.4151
2 4 27 -1.6060 5.7763
2 4 28 -1.3476 25.3936
2 4 29 -11.3859 -1.7108
2 4 30 -7.3030 -8.7905
2 4 31 -2.6866 -2.3348
2 4 32 -1.1236 -3.0083
2 4 33 9.7844 -2.2418
2 4 34 0.8208 -4.7246
2 4 35 -0.0467 -2.4347
2 4 36 3.2170 -3.1511
2 5 0 6.9989 -0.7082
2 5 1 27.4867 -46.5729
2 5 2 40.9213 -2.8348
2 5 3 0.0515 -6.7839
2 5 4 55.3653 -87.9252
2 5 5 -27.3020 -3.7242
2 5 6 76.1795 -9.9055
2 5 7 -32.4867 3.8552
2 5 8 5.7655 -13.9372
2 5 9 12.9865 -12.6093
2 5 10 -53.0143 13.1826
2 5 11 -1.8213 46.5854
2 5 12 -4.2992 -20.8125
2 5 13 10.3669 -14.9365
2 5 14 3.5945 2.1902
2 5 15 0.5472 42.3432
2 5 16 -24.2131 -26.1639
2 5 17 3.9535 -14.3930
2 5 18 12.4845 9.0524
2 5 19 -0.5967 -3.3947
2 5 20 -8.7898 -9.8869
2 5 21 8.4289 2.3183
2 5 22 -11.4998 -15.6613
2 5 23 -12.4101 8.5436
2 5 24 6.4091 -9.2562
2 5 25 -6.6896 -3.7477
2 5 26 -8.7751 -0.1634
2 5 27 -11.6186 -0.3259
2 5 28 3.0933 0.9516
2 5 29 2.0773 -4.5403
2 5 30 -5.8037 1.6617
2 5 31 4.7400 10.3991
2 5 32 -10.5464 2.0812
2 5 33 -3.2042 -1.3755
2 5 34 -6.4079 3.8969
2 5 35 -0.2879 -1.7912
2 5 36 4.4837 1.4754
2 6 0 -93.7686 -3.5255
2 6 1 -6.2774 4.0554
2 6 2 -44.6092 -25.1828
2 6 3 -12.1537 46.4101
2 6 4 -19.7687 -39.3852
2 6 5 9.1711 45.1755
2 6 6 -36.4872 77.5852
2 6 7 -72.6928 8.2676
2 6 8 -5.8890 -26.4561
2 6 9 -74.3932 -30.8857
2 6 10 11.6213 57.4370
2 6 11 -9.6511 -17.4853
2 6 12 5.5110 -34.8676
2 6 13 9.7808 -6.1104
2 6 14 8.2070 28.7227
2 6 15 17.7885 12.6897
2 6 16 -1.7915 -2.6126
2 6 17 17.4642 -3.8768
2 6 18 9.1733 41.3078
2 6 19 3.3116 21.7088
2 6 20 -0.2776 -26.5388
2 6 21 8.7630 2.5610
2 6 22 6.8779 32.2829
2 6 23 14.7692 -0.7917
2 6 24 7.1873 -9.2198
2 6 25 -24.9853 1.0905
2 6 26 1.3028 4.4645
2 6 27 5.4761 -0.9566
2 6 28 -12.1444 -1.6832
2 6 29 -15.6815 -23.9989
2 6 30 -1.4553 10.9328
2 6 31 -8.1203 -9.6594
2 6 32 9.7057 -16.4935
2 6 33 -4.5241 -6.4681
2 6 34 2.5466 3.6386
2 6 35 12.7459 5.5433
2 6 36 6.1698 -3.9405
2 7 0 18.4963 2.1155
2 7 1 105.7782 115.7554
2 7 2 41.6688 29.0236
2 7 3 5.7341 90.1564
2 7 4 13.5871 -32.3143
2 7 5 21.6917 -18.1008
2 7 6 -6.9857 20.0461
2 7 7 -55.8395 -33.8097
2 7 8 -54.2950 -39.5275
2 7 9 -22.0303 -26.3109
2 7 10 27.9967 19.7381
2 7 11 -5.3595 -53.4936
2 7 12 -2.1438 -4.6166
2 7 13 2.8914 -29.8410
2 7 14 -9.3293 53.2238
2 7 15 12.6181 -13.7374
2 7 16 67.4678 -13.9659
2 7 17 -1.5321 11.2001
2 7 18 -57.7591 22.8369
2 7 19 20.0229 65.2870
2 7 20 28.6304 -1.8550
2 7 21 4.4166 -18.7519
2 7 22 -5.4572 -9.5283
2 7 23 2.4818 16.5816
2 7 24 -3.8487 -3.5039
2 7 25 -3.8734 5.3740
2 7 26 1.4644 -8.2015
2 7 27 7.0130 -29.6919
2 7 28 -1.7685 8.1043
2 7 29 -4.2934 12.8604
2 7 30 -30.3660 2.2421
2 7 31 0.5364 -4.4818
2 7 32 19.5640 1.1515
2 7 33 3.3548 -5.7832
2 7 34 -13.9120 7.8830
2 7 35 -1.2649 -3.7640
2 7 36 8.1408 1.5954
2 8 0 -9.3129 2.8897
2 8 1 -5.0418 -21.6764
2 8 2 39.8013 32.7247
2 8 3 -26.5834 -10.5251
2 8 4 -12.5988 16.5971
2 8 5 -9.6571 3.0828
2 8 6 -9.2251 -24.7592
2 8 7 8.1137 -16.5495
2 8 8 -2.0802 10.1701
2 8 9 14.4380 2.7403
2 8 10 9.5887 -25.7322
2 8 11 1.3928 1.4493
2 8 12 -18.4588 -5.6415
2 8 13 -15.6467 -17.0815
2 8 14 1.7327 11.4979
2 8 15 -15.2803 7.8809
2 8 16 -0.1013 1.7584
2 8 17 -2.6701 -26.3598
2 8 18 8.1983 -0.5147
2 8 19 -17.3646 -9.2671
2 8 20 -1.3176 23.1492
2 8 21 -4.0219 12.8552
2 8 22 -2.7572 -2.3462
2 8 23 1.6424 10.5530
2 8 24 -5.4188 8.3567
2 8 25 -11.5857 10.8594
2 8 26 3.6196 4.1870
2 8 27 -1.5411 2.6217
2 8 28 -2.0066 -3.7026
2 8 29 9.3026 -1.6609
2 8 30 5.6300 1.7663
2 8 31 -0.8744 0.7193
2 8 32 1.9766 -4.1910
2 8 33 -3.6071 -1.1562
2 8 34 -2.4916 -2.5373
2 8 35 -4.8073 1.7969
2 9 0 -38.4163 -3.6073
2 9 1 23.7029 -128.8040
2 9 2 -7.9832 8.3103
2 9 3 -6.5102 -70.2197
2 9 4 -25.0836 -9.5946
2 9 5 18.2813 0.4076
2 9 6 -0.2262 8.6320
2 9 7 13.9551 43.3101
2 9 8 10.6312 3.5339
2 9 9 8.1591 3.7275
2 9 10 -14.0692 45.1954
2 9 11 -9.4719 2.5603
2 9 12 -28.4375 -1.8065
2 9 13 9.9584 -16.2845
2 9 14 1.2369 11.0917
2 9 15 3.7877 -1.3789
2 9 16 -63.5898 -19.1723
2 9 17 -6.5110 -11.8742
2 9 18 62.3325 15.9025
2 9 19 9.4173 -32.9174
2 9 20 -13.8462 -16.6779
2 9 21 -6.3736 -1.4882
2 9 22 -16.5488 0.3880
2 9 23 9.5420 -33.9897
2 9 24 3.5132 6.1046
2 9 25 -10.5193 16.0523
2 9 26 -28.3919 -8.5380
2 9 27 6.7962 -26.9738
2 9 28 -23.9267 -3.2873
2 9 29 -0.8306 -11.7844
2 9 30 22.4343 3.6203
2 9 31 -8.4040 1.0308
2 9 32 -3.3788 -3.5069
2 9 33 2.3217 -4.2323
2 9 34 -1.8738 -10.7107
2 9 35 1.8533 -2.2810
2 10 0 15.9849 4.9923
2 10 1 -11.9177 37.8280
2 10 2 71.1853 -32.7083
2 10 3 -1.6520 -11.2624
2 10 4 -13.3377 14.9914
2 10 5 -2.5286 0.0840
2 10 6 11.0359 -55.8448
2 10 7 15.0229 -14.5608
2 10 8 -9.4320 25.6388
2 10 9 4.7531 2.7202
2 10 10 1.2696 -29.9873
2 10 11 -5.8626 16.9505
2 10 12 -12.9147 38.6365
2 10 13 8.6034 -13.9578
2 10 14 9.7263 -19.7597
2 10 15 8.6765 -7.2695
2 10 16 12.3905 -4.7148
2 10 17 1.2800 -5.9815
2 10 18 5.0007 -7.4116
2 10 19 -31.3952 -23.7411
2 10 20 -7.3066 29.3422
2 10 21 -12.1851 2.1630
2 10 22 -6.4487 -17.8171
2 10 23 8.0047 6.5718
2 10 24 -10.3943 10.8031
2 10 25 -13.6170 5.4014
2 10 26 11.6503 9.9337
2 10 27 5.0566 4.9232
2 10 28 5.1947 5.3284
2 10 29 0.5036 4.2419
2 10 30 2.8980 1.4501
2 10 31 6.1685 -3.1129
2 10 32 0.0532 2.5246
2 10 33 2.8380 -1.5262
2 10 34 -0.3178 1.0110
2 10 35 -2.6237 -5.6487
2 11 0 -38.5069 3.1583
2 11 1 -5.7558 93.5625
2 11 2 1.9991 15.4489
2 11 3 -28.4629 72.4103
2 11 4 38.9656 2.0197
2 11 5 -3.0568 19.7305
2 11 6 32.3149 2.7974
2 11 7 4.6664 -34.9270
2 11 8 16.4271 10.3386
2 11 9 -4.5397 -0.8991
2 11 10 31.3692 0.1051
2 11 11 8.4401 -11.2738
2 11 12 24.4505 1.4678
2 11 13 3.1385 12.0050
2 11 14 9.7432 -1.9100
2 11 15 -1.0643 -13.0976
2 11 16 39.9244 12.0696
2 11 17 -12.4138 10.9975
2 11 18 -34.2200 -4.2650
2 11 19 -6.2951 14.1954
2 11 20 13.4540 0.5946
2 11 21 17.5101 -26.9807
2 11 22 3.1756 1.4519
2 11 23 19.6310 -11.5476
2 11 24 1.0224 9.6157
2 11 25 6.0450 -14.9548
2 11 26 41.2158 -2.2226
2 11 27 -0.4337 -7.8200
2 11 28 -12.1361 11.5602
2 11 29 2.4050 -1.0216
2 11 30 -9.6957 -0.4227
2 11 31 6.2783 -4.2936
2 11 32 3.8682 -4.3476
2 11 33 5.9430 4.7130
2 11 34 -2.1470 -0.9126
2 12 0 -23.7827 -4.2311
2 12 1 22.3693 -15.6676
2 12 2 10.2009 -27.2767
2 12 3 -5.0081 -15.9506
2 12 4 -21.5809 -17.0632
2 12 5 21.7895 19.2814
2 12 6 17.6558 30.9028
2 12 7 -61.2188 25.3441
2 12 8 -16.8668 -25.1612
2 12 9 -6.6351 15.5036
2 12 10 1.5512 10.0235
2 12 11 2.1754 -12.4507
2 12 12 -8.9973 -17.5702
2 12 13 4.0790 -39.1432
2 12 14 5.5077 25.5698
2 12 15 20.2702 3.0804
2 12 16 6.5187 2.0880
2 12 17 11.2089 5.0758
2 12 18 -3.4283 5.5656
2 12 19 -7.2982 -1.6197
2 12 20 6.6061 -9.7014
2 12 21 -5.7485 1.4377
2 12 22 4.8986 20.1358
2 12 23 5.2812 -0.0884
2 12 24 -14.4664 -28.2563
2 12 25 5.8207 7.4265
2 12 26 4.6468 12.7438
2 12 27 40.9933 6.4504
2 12 28 -4.4759 0.3121
2 12 29 -4.2817 -5.1451
2 12 30 3.2047 1.3591
2 12 31 1.6927 -0.7368
2 12 32 1.3472 4.0266
2 12 33 -1.3034 -4.6197
2 12 34 7.8517 -0.5178
2 13 0 -12.4199 -1.6623
2 13 1 17.9988 -49.5607
2 13 2 55.0430 -2.3566
2 13 3 4.5052 -18.7886
2 13 4 27.6366 0.1790
2 13 5 -5.7708 3.1439
2 13 6 -5.2204 -33.4521
2 13 7 5.7399 43.7787
2 13 8 -18.4186 -9.5586
2 13 9 -8.4598 -41.5398
2 13 10 -63.1276 -18.9508
2 13 11 -6.2343 39.7637
2 13 12 -4.2715 -7.9966
2 13 13 6.8814 -15.1975
2 13 14 16.5577 -6.0225
2 13 15 -2.6399 -3.7410
2 13 16 -1.5371 17.2327
2 13 17 3.4366 0.1081
2 13 18 8.5175 6.3921
2 13 19 -1.6802 9.7032
2 13 20 -18.0319 -7.7312
2 13 21 5.2280 10.4381
2 13 22 3.8002 -5.5463
2 13 23 -1.7841 -8.2914
2 13 24 77.9114 -12.7354
2 13 25 -0.8637 -7.5603
2 13 26 3.7329 2.2170
2 13 27 -1.9209 4.3096
2 13 28 4.7730 8.7041
2 13 29 3.3273 1.1113
2 13 30 -0.5373 1.4932
2 13 31 -10.3988 20.9004
2 13 32 -8.8845 -2.1637
2 13 33 -3.3115 -10.0018
2 14 0 0.3614 -2.9121
2 14 1 -3.8020 -21.2754
2 14 2 -3.6488 38.8120
2 14 3 -1.9560 36.3853
2 14 4 -18.5326 -4.6281
2 14 5 -26.8583 10.0262
2 14 6 -3.2833 -14.1494
2 14 7 11.6060 0.5006
2 14 8 9.1501 7.4057
2 14 9 19.6530 1.7980
2 14 10 27.0484 -4.4479
2 14 11 18.4848 0.9235
2 14 12 0.7471 -8.1868
2 14 13 3.6658 -2.2710
2 14 14 -7.1150 -0.4316
2 14 15 -48.0096 16.4471
2 14 16 -13.5466 -1.8448
2 14 17 14.7389 10.8792
2 14 18 -23.9536 28.6095
2 14 19 -16.0886 -9.4316
2 14 20 4.7238 -21.5500
2 14 21 -9.3860 4.9775
2 14 22 1.0802 -3.8499
2 14 23 -15.6124 -2.4763
2 14 24 10.7109 10.2767
2 14 25 -16.8841 -7.9200
2 14 26 11.5146 2.6647
2 14 27 -25.7162 -5.5044
2 14 28 1.6590 -2.9720
2 14 29 4.6550 12.2161
2 14 30 -1.4715 -2.3962
2 14 31 -9.3180 4.2357
2 14 32 -2.1651 7.4358
2 14 33 2.9877 1.4996
2 15 0 21.6510 0.4083
2 15 1 4.9347 -2.7125
2 15 2 -19.5207 -6.6349
2 15 3 6.6487 17.5813
2 15 4 -27.1801 24.2463
2 15 5 -7.4051 1.7056
2 15 6 9.1527 30.6552
2 15 7 -1.0960 61.2151
2 15 8 2.2263 17.6665
2 15 9 0.0566 -35.1380
2 15 10 9.3136 15.5351
2 15 11 -8.1679 31.9408
2 15 12 9.1595 -0.6455
2 15 13 -9.4923 4.5221
2 15 14 8.7430 1.0215
2 15 15 8.6752 -17.1012
2 15 16 5.2696 19.2164
2 15 17 1.9449 -9.7634
2 15 18 -34.4135 26.1052
2 15 19 -5.1871 31.5494
2 15 20 -19.4781 -9.5120
2 15 21 5.5011 -20.6287
2 15 22 31.7993 6.5933
2 15 23 -3.4527 17.6282
2 15 24 -10.5657 -11.5355
2 15 25 -5.4288 3.9116
2 15 26 -4.4899 -1.2587
2 15 27 2.2649 -0.0939
2 15 28 -20.2656 3.5585
2 15 29 1.8327 -1.5106
2 15 30 1.9515 7.5464
2 15 31 0.6664 4.8547
2 15 32 -3.6205 -0.1326
2 16 0 -26.2528 8.0437
2 16 1 -24.2564 35.6530
2 16 2 9.3325 -58.8226
2 16 3 11.0909 0.6388
2 16 4 5.7929 43.2728
2 16 5 -26.7294 -10.1740
2 16 6 -28.5432 47.2749
2 16 7 3.3991 -10.6292
2 16 8 1.2739 4.6653
2 16 9 -18.0913 4.8719
2 16 10 13.9112 3.4298
2 16 11 17.5137 16.0202
2 16 12 -7.0203 17.5439
2 16 13 -36.0390 27.7032
2 16 14 5.8767 -17.0783
2 16 15 16.8056 6.8442
2 16 16 20.8440 21.7279
2 16 17 -18.4227 -2.6446
2 16 18 -0.5843 -1.3710
2 16 19 12.6991 -0.1692
2 16 20 6.3030 9.1635
2 16 21 14.0200 1.6381
2 16 22 -14.5950 -2.1573
2 16 23 -6.6517 -3.5383
2 16 24 -18.8583 22.4450
2 16 25 27.9625 8.2041
2 16 26 5.7839 -27.0595
2 16 27 -15.3656 -9.9793
2 16 28 -4.5452 0.6914
2 16 29 22.4296 1.4400
2 16 30 0.3773 -0.9754
2 16 31 -11.4278 -0.0081
2 16 32 -8.6504 -6.2707
2 17 0 -4.0274 -0.5094
2 17 1 11.4133 -22.5504
2 17 2 -14.1113 -8.1932
2 17 3 -5.1807 -12.0688
2 17 4 11.0895 -13.1614
2 17 5 11.3903 -7.7223
2 17 6 12.1506 -9.7785
2 17 7 4.1108 32.3938
2 17 8 8.3827 -5.9133
2 17 9 1.6220 -13.3607
2 17 10 -8.1532 7.2116
2 17 11 -1.1896 -2.7665
2 17 12 -13.6958 7.0971
2 17 13 -4.6023 -24.6209
2 17 14 -24.7751 -10.8657
2 17 15 -5.4364 -19.5877
2 17 16 -11.9584 -20.0502
2 17 17 3.0806 2.5161
2 17 18 2.1055 2.8134
2 17 19 6.5591 5.8633
2 17 20 -3.1525 7.2500
2 17 21 -1.5266 -8.9999
2 17 22 5.0785 18.4200
2 17 23 8.1636 2.4411
2 17 24 0.1777 0.6820
2 17 25 7.1379 -3.2058
2 17 26 -2.3517 1.3850
2 17 27 7.3922 7.5427
2 17 28 6.3691 4.8311
2 17 29 -4.1585 -5.0552
2 17 30 2.9764 4.9242
2 17 31 -2.2250 6.7825
2 18 0 11.2768 -8.1384
2 18 1 -9.0137 -0.0617
2 18 2 2.9385 65.0916
2 18 3 10.1125 -5.6380
2 18 4 1.3625 -52.6021
2 18 5 1.1336 1.8398
2 18 6 1.6342 -19.3913
2 18 7 27.1198 7.7710
2 18 8 -18.9325 22.0949
2 18 9 -34.5588 -3.9070
2 18 10 -10.3039 9.2346
2 18 11 -24.1592 -25.4295
2 18 12 9.1611 -7.8340
2 18 13 9.5574 -4.8726
2 18 14 -2.7857 17.2099
2 18 15 36.3914 6.7263
2 18 16 3.8545 -12.4969
2 18 17 54.9428 -1.3120
2 18 18 -16.1710 2.0971
2 18 19 11.6997 -0.6815
2 18 20 15.2958 -11.1332
2 18 21 -7.4064 -11.0584
2 18 22 -0.7253 5.0358
2 18 23 -2.2149 3.6581
2 18 24 -7.2038 -0.1502
2 18 25 -15.5366 -4.3085
2 18 26 0.0941 -10.9198
2 18 27 2.0029 1.1655
2 18 28 3.5294 6.8085
2 18 29 6.9584 0.5492
2 18 30 9.4296 2.4683
2 19 0 6.1829 0.7568
2 19 1 -4.2722 23.5075
2 19 2 5.1079 8.0902
2 19 3 0.7632 -18.8306
2 19 4 4.3292 4.1466
2 19 5 12.0247 -33.0413
2 19 6 -11.5247 -6.4724
2 19 7 -10.3642 1.5833
2 19 8 9.2471 4.0938
2 19 9 -0.0767 -35.0555
2 19 10 -28.8715 -8.6620
2 19 11 -2.5571 32.3480
2 19 12 -8.1389 -17.0999
2 19 13 -5.6569 35.5835
2 19 14 -11.0024 -11.9633
2 19 15 2.0815 24.1730
2 19 16 -9.9534 -18.2167
2 19 17 -3.8618 19.5298
2 19 18 -29.9445 -16.6258
2 19 19 11.6219 -11.9308
2 19 20 -12.8536 -13.4986
2 19 21 -2.1138 7.5048
2 19 22 -8.6184 -1.5619
2 19 23 1.6071 -5.8501
2 19 24 -11.8885 -2.0977
2 19 25 8.8719 -20.1145
2 19 26 -0.3867 1.9356
2 19 27 0.8234 -3.0532
2 19 28 9.7001 -2.9823
2 19 29 -3.7127 -3.2828
2 19 30 -6.4214 -6.1619
2 20 0 9.4379 2.0328
2 20 1 -2.1531 2.8978
2 20 2 22.0383 -30.6773
2 20 3 -11.4013 -14.0331
2 20 4 11.5792 4.9528
2 20 5 0.8645 -6.4938
2 20 6 -4.0533 9.6239
2 20 7 -46.1047 1.3523
2 20 8 6.6646 -12.1877
2 20 9 5.9185 -0.7830
2 20 10 -34.0189 -2.0809
2 20 11 20.1554 5.2635
2 20 12 4.3846 -9.0621
2 20 13 9.2294 -7.5989
2 20 14 -10.5468 -24.8523
2 20 15 9.3239 10.2174
2 20 16 3.6413 1.6410
2 20 17 -39.2330 -10.3167
2 20 18 -0.6866 -10.5708
2 20 19 -13.3500 -3.8839
2 20 20 7.4036 -3.1031
2 20 21 2.8191 -15.7861
2 20 22 0.7900 1.3274
2 20 23 -20.5021 1.5820
2 20 24 10.2279 9.0083
2 20 25 -13.3366 5.4564
2 20 26 5.6931 2.5865
2 20 27 -14.8959 -1.4720
2 20 28 5.1764 -2.2167
2 20 29 9.7326 12.8151
2 21 0 -10.8423 0.5958
2 21 1 8.9630 21.4349
2 21 2 -0.8511 -0.1738
2 21 3 9.0135 26.9540
2 21 4 -10.9493 -12.3214
2 21 5 5.0816 -17.7739
2 21 6 14.4988 -16.5634
2 21 7 2.1968 34.3687
2 21 8 0.7734 -9.8242
2 21 9 -4.2268 -59.2343
2 21 10 -7.9330 -10.4140
2 21 11 12.0341 -30.6814
2 21 12 -0.6104 -11.1170
2 21 13 -8.4427 26.6670
2 21 14 27.2403 24.0222
2 21 15 12.3638 1.8488
2 21 16 9.3831 25.4967
2 21 17 -3.8793 0.3334
2 21 18 -10.8995 -3.7771
2 21 19 -12.1408 24.4473
2 21 20 17.3277 6.2240
2 21 21 -4.9418 1.1921
2 21 22 24.2348 -3.3035
2 21 23 -0.8114 11.8487
2 21 24 -6.9333 1.4468
2 21 25 -0.7838 -11.8157
2 21 26 8.6530 -4.6072
2 21 27 5.4392 3.8523
2 21 28 -8.6680 -3.7562
2 22 0 -1.7530 2.7759
2 22 1 -8.4113 -19.2859
2 22 2 -9.7093 27.3364
2 22 3 6.8654 10.1202
2 22 4 -0.4355 28.7688
2 22 5 -18.0409 35.8707
2 22 6 -17.8279 -66.0535
2 22 7 -54.1283 0.0625
2 22 8 25.8911 42.8006
2 22 9 -39.6099 4.6859
2 22 10 -2.5445 -21.5865
2 22 11 -29.4245 0.2900
2 22 12 -3.5032 7.0318
2 22 13 -7.1837 -1.1568
2 22 14 1.8996 -1.8963
2 22 15 -28.0269 -12.8756
2 22 16 -1.6912 44.5056
2 22 17 9.1579 15.1945
2 22 18 3.7167 -13.0371
2 22 19 14.2488 8.8114
2 22 20 -2.5776 15.8130
2 22 21 12.9562 -7.3558
2 22 22 1.0395 -14.1906
2 22 23 0.3907 -14.7991
2 22 24 7.3244 7.3110
2 22 25 -7.6161 -8.9276
2 22 26 0.8706 -7.1967
2 22 27 -3.9916 -2.2802
2 23 0 2.6550 -3.9736
2 23 1 10.3401 -76.8179
2 23 2 40.4910 32.7409
2 23 3 6.8631 -62.9581
2 23 4 -7.8251 -7.2791
2 23 5 -7.5724 -20.9632
2 23 6 9.3295 -6.6710
2 23 7 -6.9128 24.3851
2 23 8 -5.3512 -23.1149
2 23 9 10.2436 -1.1910
2 23 10 -23.0258 -23.8855
2 23 11 -10.0080 12.4847
2 23 12 2.2308 -2.6910
2 23 13 -2.4357 -7.5652
2 23 14 18.5776 -30.5147
2 23 15 6.2610 8.6293
2 23 16 -35.8064 4.3957
2 23 17 -6.7758 10.9306
2 23 18 13.9273 -27.9237
2 23 19 0.5259 -1.4279
2 23 20 -8.0266 -1.1236
2 23 21 1.1142 4.1037
2 23 22 -1.5654 -0.8112
2 23 23 -4.4692 1.8822
2 23 24 6.7844 1.0957
2 23 25 -1.7067 5.1587
2 23 26 8.4632 0.5941
2 24 0 0.8013 -1.2159
2 24 1 0.0268 5.2386
2 24 2 5.6167 -25.2027
2 24 3 -7.2007 -17.1000
2 24 4 5.9776 -27.3600
2 24 5 -7.4133 11.6466
2 24 6 0.5271 19.1831
2 24 7 -9.9968 8.2985
2 24 8 1.8753 -9.1635
2 24 9 -10.2348 3.2399
2 24 10 2.8955 11.0352
2 24 11 -10.1481 -2.9953
2 24 12 6.0674 1.7963
2 24 13 -17.7820 -0.0081
2 24 14 4.1257 13.6915
2 24 15 -15.8523 -31.2987
2 24 16 -0.0508 1.5116
2 24 17 0.3459 -5.6327
2 24 18 -3.4642 9.2223
2 24 19 -1.4291 -4.0495
2 24 20 -4.0000 -9.4506
2 24 21 0.2560 1.4402
2 24 22 2.9396 0.7947
2 24 23 1.9377 6.1350
2 24 24 0.7761 0.0439
2 24 25 1.6317 5.3620
2 25 0 -4.3514 6.3630
2 25 1 -23.3693 105.1648
2 25 2 11.0151 27.7008
2 25 3 -11.5908 56.1326
2 25 4 6.0514 10.2861
2 25 5 -31.1134 1.3971
2 25 6 -19.0670 19.7282
2 25 7 -2.9185 -34.9712
2 25 8 0.0832 -15.3155
2 25 9 -7.6372 9.8454
2 25 10 20.2465 8.7035
2 25 11 3.7376 -28.2418
2 25 12 16.2208 -14.0463
2 25 13 1.0845 30.1335
2 25 14 -23.9257 -40.0025
2 25 15 2.0061 -30.6204
2 25 16 23.0382 29.3061
2 25 17 9.2323 -29.3948
2 25 18 -29.7518 -12.3971
2 25 19 -1.4105 1.4850
2 25 20 2.2466 3.5826
2 25 21 4.6118 -6.5097
2 25 22 -0.2111 -4.9128
2 25 23 0.2220 6.7724
2 26 0 -11.7497 -2.8426
2 26 1 -0.7403 6.5525
2 26 2 3.9778 9.5267
2 26 3 14.7499 0.0444
2 26 4 -1.2259 1.7746
2 26 5 -15.8370 3.7253
2 26 6 -3.5603 -4.5327
2 26 7 10.1707 -9.7047
2 26 8 0.3393 -1.5289
2 26 9 0.6338 -0.3277
2 26 10 -4.5947 6.6874
2 26 11 0.8672 -2.5890
2 26 12 -0.4226 -10.6827
2 26 13 2.1858 -6.6930
2 26 14 -1.9070 3.4455
2 26 15 -3.7183 -2.6501
2 26 16 4.6472 7.4216
2 26 17 -4.8021 4.8289
2 26 18 2.0272 5.1826
2 26 19 0.3949 -1.2514
2 26 20 4.6217 3.4423
2 26 21 -1.6715 -5.4992
2 26 22 5.7346 5.1615
2 27 0 15.9301 -5.8620
2 27 1 9.4956 -55.9862
2 27 2 2.6689 10.2015
2 27 3 10.3139 -19.0735
2 27 4 11.3263 3.9644
2 27 5 22.5725 4.4221
2 27 6 -17.3197 7.1762
2 27 7 -6.0705 -1.1937
2 27 8 6.0397 -2.4308
2 27 9 8.0964 -6.9132
2 27 10 -3.7806 -8.9683
2 27 11 -1.1529 4.3325
2 27 12 1.7645 4.6454
2 27 13 -3.5953 -15.0945
2 27 14 2.5231 -9.7599
2 27 15 -2.6937 15.9499
2 27 16 -6.2745 27.7562
2 27 17 -7.2578 26.3318
2 27 18 5.4462 -6.9260
2 27 19 0.6630 9.0676
2 27 20 -4.0124 4.6908
2 28 0 -3.0568 3.5619
2 28 1 -4.6466 -1.7838
2 28 2 1.7501 -10.2036
2 28 3 4.4580 -9.9944
2 28 4 1.2568 15.3839
2 28 5 -15.4766 -0.1605
2 28 6 -4.6873 -11.2216
2 28 7 3.2457 0.1132
2 28 8 -5.0195 -2.1587
2 28 9 -1.4619 -2.9919
2 28 10 -4.5129 -9.4231
2 28 11 -5.0019 -0.1999
2 28 12 -0.2835 9.6933
2 28 13 -6.7936 14.2419
2 28 14 1.2912 -10.3378
2 28 15 -1.4461 0.4442
2 28 16 0.2127 3.3236
2 28 17 -3.5843 0.5451
2 28 18 -3.5579 5.2688
2 28 19 2.0607 -0.3613
2 29 0 -0.6799 3.5813
2 29 1 -3.8419 18.7451
2 29 2 -4.4742 -4.9339
2 29 3 -2.2443 6.0198
2 29 4 -4.7735 -0.1578
2 29 5 1.1400 9.9865
2 29 6 -4.8286 8.7068
2 29 7 0.3015 6.4781
2 29 8 -7.4602 1.6447
2 29 9 -1.7587 -1.2982
2 29 10 -2.0433 10.5474
2 29 11 1.9953 0.1341
2 29 12 2.8680 -3.6731
2 29 13 4.8414 2.6803
2 29 14 1.5990 -3.4551
2 29 15 -1.6754 -7.5670
2 29 16 5.0111 8.8847
2 30 0 15.9949 -0.5670
2 30 1 -2.9362 12.1778
2 30 2 -0.0410 -3.6389
2 30 3 -0.1524 -6.4391
2 30 4 1.0424 1.0555
2 30 5 1.8256 -2.9480
2 30 6 -1.3021 2.9674
2 30 7 -11.7748 9.1965
2 30 8 12.5234 3.3600
2 30 9 -4.9626 -1.5983
2 30 10 1.3393 6.7050
2 30 11 -3.6647 3.2371
2 30 12 -1.0066 -1.0365
2 30 13 -3.3780 4.2787
2 30 14 -2.9457 -3.6205
2 31 0 -0.1945 -0.8609
2 31 1 2.1184 6.6932
2 31 2 13.9643 10.9838
2 31 3 -0.1469 0.2513
2 31 4 2.1270 -0.4219
2 31 5 2.3840 -2.0650
2 31 6 1.4871 -12.3842
2 31 7 1.9426 -12.1973
2 31 8 1.3566 -3.1907
2 31 9 -7.9024 -3.3447
2 31 10 -3.5964 -4.6953
2 31 11 -6.8987 3.6732
2 32 0 7.5854 -2.3764
2 32 1 -0.8201 -1.3714
2 32 2 3.9627 12.3032
2 32 3 2.9619 -0.1471
2 32 4 -2.2033 -4.8234
2 32 5 -7.1573 6.5148
2 32 6 2.2237 -2.0851
2 32 7 -3.4824 7.5069
3 0 1 0.4417 -4.1467
3 0 2 -39.4543 0.9812
3 0 3 0.7122 68.1965
3 0 4 -40.5585 -1.7112
3 0 5 1.2236 -16.7575
3 0 6 25.8731 0.7290
3 0 7 -2.6771 54.1388
3 0 8 -36.2141 0.0346
3 0 9 2.7458 -18.9141
3 0 10 14.1685 -0.5616
3 0 11 -2.5272 15.2065
3 0 12 -2.5601 0.2499
3 0 13 1.2567 8.4867
3 0 14 -1.7700 1.1933
3 0 15 -0.3294 7.3523
3 0 16 -2.8403 -2.4319
3 0 17 -0.1646 9.7388
3 0 18 -7.3133 2.5139
3 0 19 0.3052 1.3095
3 0 20 2.4599 -1.8462
3 0 21 0.0128 -6.8817
3 0 22 4.3513 0.5403
3 0 23 -0.0688 -3.4828
3 0 24 37.6413 0.3136
3 0 25 0.3095 1.6980
3 0 26 12.0934 -0.0423
3 0 27 -0.5834 -11.3235
3 0 28 6.6672 -0.7577
3 0 29 0.5258 2.5197
3 0 30 -3.5641 1.5097
3 0 31 -0.6898 -3.5347
3 0 32 -21.8915 -1.4979
3 0 33 0.6118 4.8344
3 0 34 -6.7358 1.2454
3 0 35 -0.4459 10.4278
3 0 36 3.6022 -1.1917
3 1 0 -2.2959 -70.4907
3 1 1 -134.7225 7.4413
3 1 2 -5.0267 -54.6142
3 1 3 19.0700 4.1697
3 1 4 -17.1200 -68.3591
3 1 5 6.6976 -18.5016
3 1 6 -25.6200 61.7539
3 1 7 73.0448 -32.6045
3 1 8 4.6376 15.5865
3 1 9 -13.8597 -17.1323
3 1 10 -2.1013 13.3305
3 1 11 -19.3298 -17.3761
3 1 12 12.7529 20.3429
3 1 13 -4.7728 -19.9263
3 1 14 17.6804 -43.2326
3 1 15 14.3824 -1.0650
3 1 16 -3.4071 -4.6295
3 1 17 -12.6870 -2.4233
3 1 18 23.5412 -1.3284
3 1 19 -25.2520 7.1410
3 1 20 -23.2864 -13.0426
3 1 21 0.8080 -2.7841
3 1 22 -23.3998 -14.4395
3 1 23 14.0951 22.9378
3 1 24 7.1662 5.2022
3 1 25 -4.9661 -9.3257
3 1 26 3.7526 1.8802
3 1 27 24.3940 -1.7116
3 1 28 1.4193 10.5539
3 1 29 16.9770 -5.7713
3 1 30 -14.6187 8.9030
3 1 31 10.6024 -0.1636
3 1 32 2.6722 -3.1478
3 1 33 -2.3105 -0.7784
3 1 34 5.0422 -1.5913
3 1 35 -7.4500 0.8358
3 1 36 8.6421 1.0640
3 2 0 0.4135 13.6698
3 2 1 -110.7507 -59.5368
3 2 2 0.5851 -36.5225
3 2 3 -33.3749 -70.9348
3 2 4 -46.7425 -66.7000
3 2 5 4.4048 -67.5263
3 2 6 83.1463 -62.7918
3 2 7 5.1653 7.5328
3 2 8 14.6957 -37.9497
3 2 9 7.7088 0.2154
3 2 10 4.5258 20.3882
3 2 11 3.2871 0.7815
3 2 12 -13.6150 10.5596
3 2 13 23.6242 2.6906
3 2 14 -5.0294 7.8911
3 2 15 0.8396 -4.7454
3 2 16 1.5042 -17.4949
3 2 17 30.8361 4.2488
3 2 18 6.0461 24.2191
3 2 19 15.9167 -5.5317
3 2 20 2.4132 4.9107
3 2 21 -39.2171 -7.5628
3 2 22 -6.8774 1.1563
3 2 23 -6.8241 -3.9902
3 2 24 -2.6288 -16.4724
3 2 25 9.7817 18.8765
3 2 26 -5.2212 -7.4304
3 2 27 21.9965 -7.7062
3 2 28 10.6744 3.5996
3 2 29 13.9827 1.5806
3 2 30 2.0502 26.7702
3 2 31 16.3532 -6.1428
3 2 32 -3.6253 -2.5955
3 2 33 7.4200 -0.6139
3 2 34 0.7019 8.3274
3 2 35 -0.3555 -0.3945
3 2 36 6.1191 4.9317
3 3 0 2.7564 -10.8789
3 3 1 -42.5966 45.6990
3 3 2 28.4783 60.3326
3 3 3 -9.7259 -1.6550
3 3 4 -30.4475 -57.5755
3 3 5 -26.7041 10.5939
3 3 6 -37.1767 -13.8964
3 3 7 2.9859 -3.7715
3 3 8 26.8081 -1.4529
3 3 9 21.4422 19.7754
3 3 10 5.4638 22.6567
3 3 11 46.0692 26.2997
3 3 12 -8.1425 -0.7748
3 3 13 19.6424 2.7388
3 3 14 9.5833 -7.2894
3 3 15 2.6099 23.6809
3 3 16 -5.1258 5.1755
3 3 17 -4.3049 20.0084
3 3 18 -7.1808 5.4128
3 3 19 -16.0099 8.9515
3 3 20 -18.6794 3.3172
3 3 21 3.4758 11.0268
3 3 22 -33.9911 -5.6290
3 3 23 -1.7055 13.3602
3 3 24 -7.2267 -3.6550
3 3 25 6.4059 -14.2495
3 3 26 4.2750 -9.8337
3 3 27 3.0851 -8.0683
3 3 28 -5.7450 2.3973
3 3 29 -7.8363 2.1938
3 3 30 -9.2040 1.6469
3 3 31 3.2975 5.1411
3 3 32 -3.4879 5.8483
3 3 33 2.9814 3.6902
3 3 34 -0.8547 -0.0144
3 3 35 0.3882 -1.9252
3 3 36 2.9888 -2.6211
3 4 0 0.9519 -5.6977
3 4 1 3.3780 -16.7871
3 4 2 -29.7138 37.2773
3 4 3 30.0588 -91.8764
3 4 4 -11.3693 10.7997
3 4 5 0.8975 17.1107
3 4 6 2.6242 36.0630
3 4 7 -0.3343 -21.8071
3 4 8 -12.5027 56.7793
3 4 9 10.3096 10.0931
3 4 10 6.3346 -21.4153
3 4 11 -15.0693 -0.4983
3 4 12 -14.2137 20.9369
3 4 13 16.0686 -8.3497
3 4 14 4.3710 -10.1281
3 4 15 14.9346 6.5118
3 4 16 7.5613 -14.0931
3 4 17 -4.4320 5.0369
3 4 18 0.3203 6.1233
3 4 19 25.3838 1.7178
3 4 20 -5.4299 -4.0956
3 4 21 25.7988 6.7213
3 4 22 2.2483 25.5704
3 4 23 -7.1420 -11.1603
3 4 24 -11.4891 30.1230
3 4 25 8.5276 -5.5397
3 4 26 -6.7120 21.5238
3 4 27 -3.1182 14.5125
3 4 28 -2.5254 6.6926
3 4 29 18.9911 0.5859
3 4 30 9.1928 16.6306
3 4 31 -1.6460 -1.7157
3 4 32 0.7262 0.2324
3 4 33 5.9902 -7.3531
3 4 34 -7.7905 6.0551
3 4 35 -8.5343 -1.1760
3 4 36 0.4918 -6.3134
3 5 0 5.3329 11.1513
3 5 1 -43.5957 54.1113
3 5 2 9.3512 -4.0469
3 5 3 -16.2207 -56.4484
3 5 4 -19.0453 -12.1326
3 5 5 29.4697 10.8704
3 5 6 19.3201 13.2157
3 5 7 14.6017 -17.1998
3 5 8 34.7016 6.7746
3 5 9 -18.0014 36.3152
3 5 10 -17.5679 4.2906
3 5 11 -8.9976 29.4702
3 5 12 4.2813 1.2887
3 5 13 1.3755 -21.1504
3 5 14 -22.2686 -0.7556
3 5 15 -14.7461 -20.1614
3 5 16 -1.1630 1.7716
3 5 17 -1.2955 -9.7779
3 5 18 1.9640 -3.9670
3 5 19 -3.8427 -14.7244
3 5 20 12.8642 0.1529
3 5 21 7.7175 4.0625
3 5 22 45.8954 -7.9140
3 5 23 -6.7755 34.3663
3 5 24 25.7119 17.7014
3 5 25 -10.7602 16.1340
3 5 26 7.0028 5.5728
3 5 27 -14.1537 16.0029
3 5 28 17.3670 -1.3910
3 5 29 -17.3333 6.4475
3 5 30 -2.4936 -2.1524
3 5 31 -6.4381 -4.5982
3 5 32 3.6534 -0.3594
3 5 33 0.7412 1.4703
3 5 34 -7.2009 -0.0191
3 5 35 0.1002 6.6900
3 5 36 -4.2141 -2.8264
3 6 0 -1.6669 -32.6544
3 6 1 60.4317 37.0724
3 6 2 25.9343 41.4830
3 6 3 -9.9018 0.6877
3 6 4 7.0968 14.8003
3 6 5 -13.9559 36.0320
3 6 6 22.7689 -13.5123
3 6 7 40.8301 19.8098
3 6 8 -31.1304 -1.4421
3 6 9 -11.0011 8.7001
3 6 10 2.0406 0.4567
3 6 11 -14.9338 -19.9951
3 6 12 -0.6393 -4.9944
3 6 13 12.5613 -7.7361
3 6 14 9.1358 18.6053
3 6 15 -20.7413 4.1400
3 6 16 -0.6479 11.8644
3 6 17 16.0573 0.0338
3 6 18 -42.0654 0.8852
3 6 19 17.6605 -16.1280
3 6 20 -17.2547 -30.3666
3 6 21 -14.5230 -17.9056
3 6 22 -5.3511 1.1713
3 6 23 -9.0058 -0.6702
3 6 24 -7.5948 26.0204
3 6 25 -15.2494 -5.0095
3 6 26 -13.6724 30.5807
3 6 27 -0.6682 9.4006
3 6 28 -16.8578 22.2132
3 6 29 1.3956 -6.9474
3 6 30 -2.2952 15.6867
3 6 31 1.1221 2.8376
3 6 32 3.9015 -0.8773
3 6 33 4.2923 -6.3227
3 6 34 2.3348 8.2734
3 6 35 4.8118 5.8285
3 6 36 4.8531 -15.2936
3 7 0 -17.0444 21.8399
3 7 1 -38.9076 72.0073
3 7 2 -18.9047 -42.1215
3 7 3 -49.9103 -2.0860
3 7 4 -56.8371 42.1829
3 7 5 28.5817 29.1642
3 7 6 -22.6409 -11.4028
3 7 7 -9.8549 22.1499
3 7 8 -40.1278 -9.9506
3 7 9 -15.7657 24.4976
3 7 10 -3.8705 -13.0893
3 7 11 -16.0048 -47.2526
3 7 12 -12.2621 -14.5045
3 7 13 3.2133 -6.2236
3 7 14 41.7699 -2.7408
3 7 15 -0.6689 25.0358
3 7 16 -9.7244 -5.3069
3 7 17 -17.1820 -67.9187
3 7 18 13.3163 9.4213
3 7 19 8.7097 37.7759
3 7 20 38.0973 11.3491
3 7 21 23.7714 -12.0361
3 7 22 -3.0469 1.6943
3 7 23 5.8693 2.6953
3 7 24 1.7448 -5.3801
3 7 25 17.4032 -22.0727
3 7 26 43.7559 3.6979
3 7 27 7.8896 -6.6280
3 7 28 -17.1272 -8.4080
3 7 29 0.0812 -7.5647
3 7 30 19.9691 -6.3799
3 7 31 2.7332 2.6003
3 7 32 -2.9989 -0.1280
3 7 33 -7.1489 -11.7138
3 7 34 -9.2851 1.6738
3 7 35 1.0339 10.4621
3 8 0 1.4555 -10.7163
3 8 1 -6.4678 23.2882
3 8 2 5.9094 4.7737
3 8 3 -14.1307 1.8891
3 8 4 -28.9809 -32.5819
3 8 5 22.6353 17.7608
3 8 6 -11.3497 0.3311
3 8 7 -20.2812 -2.2330
3 8 8 -16.0776 0.1737
3 8 9 26.0634 -0.1558
3 8 10 12.1394 -0.1961
3 8 11 -19.7947 -9.8437
3 8 12 1.8685 0.9200
3 8 13 -11.1148 20.6820
3 8 14 2.9543 -7.8861
3 8 15 -19.5738 4.6946
3 8 16 11.1239 -9.3544
3 8 17 7.2361 -15.2629
3 8 18 -0.0414 -8.3203
3 8 19 -9.3676 -17.3261
3 8 20 -2.0619 6.5254
3 8 21 26.7567 -6.8776
3 8 22 0.2589 -1.1906
3 8 23 -6.8605 19.7769
3 8 24 -1.1536 -14.9963
3 8 25 5.6674 2.9327
3 8 26 10.1935 -17.1756
3 8 27 6.1294 -2.7369
3 8 28 1.4819 2.1460
3 8 29 3.4485 -4.6664
3 8 30 -1.9604 -15.2163
3 8 31 -4.9587 1.0544
3 8 32 2.8071 -2.5863
3 8 33 -0.5394 -1.2803
3 8 34 4.9469 4.2464
3 8 35 1.9271 4.9435
3 9 0 19.7252 45.3226
3 9 1 9.7732 53.8874
3 9 2 31.6314 14.6490
3 9 3 -5.2740 -4.3763
3 9 4 -0.9862 5.8636
3 9 5 15.2977 -5.0719
3 9 6 11.9732 -22.4168
3 9 7 0.1047 31.2595
3 9 8 27.2396 -18.5050
3 9 9 -5.2571 15.7031
3 9 10 9.2083 -6.0930
3 9 11 1.2402 2.5817
3 9 12 -1.0173 11.1811
3 9 13 -4.7275 -15.6817
3 9 14 -10.4566 -6.0131
3 9 15 -7.7868 3.1659
3 9 16 32.1567 -4.3018
3 9 17 -5.3526 20.5948
3 9 18 49.9335 7.8864
3 9 19 1.6454 1.5778
3 9 20 -13.9646 10.6189
3 9 21 -10.7951 19.4897
3 9 22 2.9362 -5.9063
3 9 23 -2.5179 -0.5572
3 9 24 -19.3420 -25.3111
3 9 25 6.6764 -17.0293
3 9 26 43.6598 18.6435
3 9 27 7.3918 -23.2051
3 9 28 -8.8872 7.2529
3 9 29 -16.1117 25.6109
3 9 30 -13.8155 0.3850
3 9 31 3.0971 -17.7967
3 9 32 -5.4020 -3.9585
3 9 33 -1.2456 10.1034
3 9 34 2.4288 -4.0357
3 9 35 -8.0943 3.1286
3 10 0 -0.4323 -25.1058
3 10 1 16.4873 -7.3429
3 10 2 25.9267 5.0135
3 10 3 0.1850 -27.8911
3 10 4 -33.4593 -15.6488
3 10 5 73.3544 -0.7930
3 10 6 4.5932 12.8340
3 10 7 -10.0879 -4.1635
3 10 8 -8.9789 -28.4157
3 10 9 31.3459 3.6407
3 10 10 1.8220 -7.2359
3 10 11 -35.8039 5.6623
3 10 12 -2.7076 2.0241
3 10 13 -5.6878 -8.2028
3 10 14 20.1866 -14.0727
3 10 15 14.2013 -11.8030
3 10 16 -3.3163 13.0367
3 10 17 -10.5192 -0.0696
3 10 18 19.4704 -13.9604
3 10 19 -13.2651 -0.1523
3 10 20 1.6931 28.7072
3 10 21 15.6526 -21.4309
3 10 22 2.8455 9.2069
3 10 23 -11.2752 -25.5763
3 10 24 -4.4566 -40.2869
3 10 25 0.1805 -1.1125
3 10 26 -10.5060 -24.9781
3 10 27 0.0108 4.3267
3 10 28 -2.7229 11.5095
3 10 29 7.1210 5.9878
3 10 30 1.4617 2.4881
3 10 31 9.5196 -2.0392
3 10 32 2.2872 8.0224
3 10 33 0.8498 -3.8254
3 10 34 2.5528 -6.8264
3 11 0 -10.2240 -14.9794
3 11 1 21.7341 -7.2870
3 11 2 -25.2626 -8.3008
3 11 3 10.2536 6.2630
3 11 4 9.5682 5.1070
3 11 5 -21.6952 1.4692
3 11 6 26.5470 -4.2385
3 11 7 -15.4846 23.3243
3 11 8 -50.7911 -0.5292
3 11 9 8.6336 15.7703
3 11 10 27.7865 7.3390
3 11 11 -2.6047 -9.2417
3 11 12 -3.6454 4.1742
3 11 13 -7.1996 -10.0953
3 11 14 25.1863 -2.6677
3 11 15 1.1851 8.2442
3 11 16 -21.8568 1.0848
3 11 17 -5.0925 -32.3273
3 11 18 -20.8705 11.1702
3 11 19 6.5141 17.7792
3 11 20 2.3534 4.0672
3 11 21 0.1109 0.7958
3 11 22 -11.9815 4.8745
3 11 23 7.3347 3.5793
3 11 24 0.1473 -2.5523
3 11 25 10.9270 38.7264
3 11 26 -16.6356 -13.4610
3 11 27 -2.2889 -11.3768
3 11 28 -17.4496 -3.8679
3 11 29 -4.5308 -7.3992
3 11 30 7.9697 -0.1730
3 11 31 -2.5048 1.0932
3 11 32 0.6360 -1.2134
3 11 33 1.3964 -4.2942
3 11 34 5.1000 -4.0160
3 12 0 -0.4176 30.9461
3 12 1 -93.0513 -41.9044
3 12 2 28.3282 -17.0293
3 12 3 -26.8070 -6.4367
3 12 4 -1.7189 25.7631
3 12 5 17.4799 4.8310
3 12 6 3.2925 -5.0873
3 12 7 -1.1189 10.2096
3 12 8 0.0465 8.6109
3 12 9 11.2857 26.3134
3 12 10 5.5510 -6.7322
3 12 11 -11.2202 -8.2748
3 12 12 -2.9795 -21.6613
3 12 13 -17.9095 -0.0335
3 12 14 -7.4909 3.6387
3 12 15 29.9468 16.3237
3 12 16 -3.1110 10.7319
3 12 17 2.4311 10.2349
3 12 18 5.2761 -19.1283
3 12 19 33.7134 2.6624
3 12 20 -0.1414 -3.3021
3 12 21 -22.9374 5.2992
3 12 22 5.4618 17.3337
3 12 23 1.9077 -9.3752
3 12 24 4.2957 -17.4740
3 12 25 -17.9536 24.1244
3 12 26 -1.3849 49.6017
3 12 27 -1.2089 -6.1324
3 12 28 1.5846 2.3301
3 12 29 4.9348 2.6478
3 12 30 -5.7029 16.6394
3 12 31 8.5742 -5.0583
3 12 32 2.4500 1.5916
3 12 33 3.2939 9.6721
3 12 34 -5.1260 -0.0490
3 13 0 1.0572 -6.4146
3 13 1 1.5391 2.0876
3 13 2 -29.4485 -18.5805
3 13 3 2.2104 -37.6287
3 13 4 -9.7740 0.1977
3 13 5 14.7532 12.8218
3 13 6 10.0419 7.4562
3 13 7 0.6515 -4.1342
3 13 8 29.4552 4.3658
3 13 9 -2.2909 -0.4464
3 13 10 17.7151 -3.0640
3 13 11 -18.0974 4.9450
3 13 12 8.9307 0.5049
3 13 13 -4.0286 -10.5862
3 13 14 -2.7981 -22.0203
3 13 15 -2.3097 15.8288
3 13 16 -11.8347 -13.4300
3 13 17 5.7674 -28.4643
3 13 18 -15.4359 -0.3832
3 13 19 7.8959 -13.0987
3 13 20 -5.7984 -9.7011
3 13 21 8.4706 -4.7810
3 13 22 18.6457 -1.0361
3 13 23 14.6088 19.7154
3 13 24 23.4623 -0.5442
3 13 25 -8.5240 -12.8470
3 13 26 1.8849 -3.5214
3 13 27 -3.1759 3.7614
3 13 28 -5.2671 -2.3262
3 13 29 2.1317 7.7070
3 13 30 -2.9959 -1.4970
3 13 31 -7.3069 9.6165
3 13 32 10.5300 4.4852
3 13 33 0.7398 0.4170
3 14 0 1.4485 6.9748
3 14 1 40.2665 0.2107
3 14 2 -6.3750 -13.8325
3 14 3 54.4189 6.0499
3 14 4 5.7303 -15.8290
3 14 5 3.8251 -3.2438
3 14 6 2.0198 -17.5932
3 14 7 -61.9770 -4.6451
3 14 8 2.3128 -31.6527
3 14 9 -11.1720 -7.3206
3 14 10 2.5078 -6.8319
3 14 11 5.7288 -1.2654
3 14 12 -10.2205 12.7529
3 14 13 -11.2707 6.1604
3 14 14 -19.4149 -21.3419
3 14 15 -0.5374 8.5134
3 14 16 3.8169 31.2232
3 14 17 -47.6984 -9.9563
3 14 18 0.3060 -3.2888
3 14 19 -1.3379 2.4277
3 14 20 -30.2616 -7.1240
3 14 21 -4.2019 0.3440
3 14 22 -0.5269 8.2320
3 14 23 -15.6329 13.1877
3 14 24 2.9102 -38.0910
3 14 25 -2.9630 4.3796
3 14 26 5.1328 -8.2072
3 14 27 2.3308 1.4211
3 14 28 1.2565 -9.5888
3 14 29 -4.2950 -3.1726
3 14 30 11.3019 -19.3420
3 14 31 -7.8713 2.8946
3 14 32 6.0658 3.9052
3 14 33 -4.0520 7.3470
3 15 0 1.0662 17.9155
3 15 1 -12.5044 -11.3820
3 15 2 40.3926 5.4986
3 15 3 8.1234 18.6511
3 15 4 35.1861 7.0261
3 15 5 24.5102 24.4177
3 15 6 -24.2055 -9.3419
3 15 7 19.2017 -7.7969
3 15 8 22.1707 1.7642
3 15 9 -15.0878 -0.0576
3 15 10 -6.7901 0.8082
3 15 11 -9.7344 -2.2899
3 15 12 -11.8213 2.1753
3 15 13 -4.3384 1.4925
3 15 14 -0.8343 18.7711
3 15 15 4.1348 16.9388
3 15 16 18.9374 9.6151
3 15 17 -5.0259 -16.3503
3 15 18 47.9615 14.3716
3 15 19 -3.7758 -6.0933
3 15 20 51.7212 -4.7903
3 15 21 -16.5483 18.7056
3 15 22 1.6253 -6.4601
3 15 23 7.7093 0.5499
3 15 24 21.1886 1.9077
3 15 25 4.2122 8.5805
3 15 26 20.3247 15.6886
3 15 27 0.2126 -6.9975
3 15 28 -3.0535 1.6549
3 15 29 4.0143 1.1198
3 15 30 3.0231 -2.2292
3 15 31 -2.3020 -0.2430
3 15 32 -3.7853 -2.8792
3 16 0 -1.4674 -0.4022
3 16 1 6.1248 3.8907
3 16 2 -18.5717 18.7610
3 16 3 -77.6090 15.9424
3 16 4 -1.8703 -28.8765
3 16 5 14.7725 -5.5620
3 16 6 -10.6418 5.1772
3 16 7 19.7125 2.4116
3 16 8 2.5851 17.1726
3 16 9 21.7101 10.0518
3 16 10 -5.0877 45.9923
3 16 11 23.1153 15.0885
3 16 12 -0.0215 1.1739
3 16 13 62.7695 15.1197
3 16 14 -1.3907 -4.4385
3 16 15 3.0438 -7.9722
3 16 16 18.0111 -64.9221
3 16 17 -21.5958 -34.0830
3 16 18 4.4774 2.6777
3 16 19 -7.8275 -11.0523
3 16 20 10.1145 -26.4090
3 16 21 4.6711 1.6420
3 16 22 -10.7589 0.3097
3 16 23 -4.2249 8.5624
3 16 24 -9.1614 7.1984
3 16 25 9.7039 8.6477
3 16 26 2.4237 5.2462
3 16 27 -7.0976 5.5062
3 16 28 3.4247 9.6030
3 16 29 3.7182 -2.3034
3 16 30 5.5212 -12.5337
3 16 31 3.4865 -6.3408
3 17 0 1.7467 2.9442
3 17 1 -3.7652 -9.4596
3 17 2 -2.1652 -4.9078
3 17 3 5.2607 46.9270
3 17 4 -4.8447 2.2920
3 17 5 -1.2418 -7.0262
3 17 6 -2.8071 -3.7605
3 17 7 -15.4644 -14.2855
3 17 8 -1.8412 -1.5473
3 17 9 5.9894 -0.3861
3 17 10 -12.7485 4.5058
3 17 11 13.7531 14.5612
3 17 12 -1.8095 4.2925
3 17 13 7.7488 9.0617
3 17 14 -9.2778 -5.8642
3 17 15 -14.1345 15.7093
3 17 16 -8.4558 0.5451
3 17 17 -16.0115 2.9905
3 17 18 18.5346 10.6792
3 17 19 -25.7487 -3.1127
3 17 20 -1.4348 -4.6076
3 17 21 -11.2818 2.7223
3 17 22 -11.5493 4.0786
3 17 23 -2.5755 -5.0670
3 17 24 -1.1331 3.6165
3 17 25 -2.1042 -3.3828
3 17 26 -18.5532 -0.2784
3 17 27 -3.2075 -4.1039
3 17 28 -3.7096 -6.0415
3 17 29 0.0388 2.2696
3 17 30 -5.2200 -2.0920
3 17 31 -4.9623 2.7259
3 18 0 1.1848 8.5759
3 18 1 -7.0907 -8.0681
3 18 2 10.6853 -34.0843
3 18 3 52.2481 -28.5214
3 18 4 10.1019 18.0409
3 18 5 -16.8994 10.4867
3 18 6 -4.7593 -29.5277
3 18 7 -10.2958 -8.8346
3 18 8 -1.2339 -3.1865
3 18 9 -24.8939 -3.6381
3 18 10 -1.3817 -1.0114
3 18 11 -3.8882 -4.4534
3 18 12 -1.5127 6.7198
3 18 13 -39.5498 -13.2793
3 18 14 -3.2054 11.8428
3 18 15 -7.6894 -7.9273
3 18 16 4.3799 10.3702
3 18 17 8.7168 15.8564
3 18 18 -12.9110 18.0697
3 18 19 5.0613 12.2933
3 18 20 9.6739 -14.9853
3 18 21 -10.1042 -10.4760
3 18 22 3.6846 -2.4142
3 18 23 0.1337 1.4653
3 18 24 13.5432 -25.3345
3 18 25 2.8235 -11.5371
3 18 26 -1.5811 -3.6832
3 18 27 3.3348 3.4843
3 18 28 -5.9967 -11.2963
3 18 29 -3.0778 -3.2901
3 18 30 -6.3443 10.7316
3 19 0 -4.2182 0.0069
3 19 1 -6.7356 -11.8434
3 19 2 -36.9784 -5.0508
3 19 3 0.1604 4.2758
3 19 4 -57.8026 1.6495
3 19 5 8.9909 1.4002
3 19 6 14.1756 -1.3925
3 19 7 -6.9460 10.2072
3 19 8 38.6524 6.6821
3 19 9 11.2704 -1.6551
3 19 10 -13.3207 6.1530
3 19 11 11.5343 4.7151
3 19 12 0.7304 -5.8676
3 19 13 13.3255 -11.0991
3 19 14 6.1258 5.9345
3 19 15 4.0112 0.1738
3 19 16 -17.3318 -4.7546
3 19 17 17.7099 -14.2925
3 19 18 0.8296 6.6612
3 19 19 7.8402 -2.5163
3 19 20 -45.0032 -7.7874
3 19 21 11.1942 -6.2102
3 19 22 12.6468 4.6329
3 19 23 -2.5052 -6.5805
3 19 24 15.9334 -0.0298
3 19 25 3.5083 2.7379
3 19 26 -13.5847 -0.1558
3 19 27 4.0845 2.5010
3 19 28 5.0601 0.1375
3 19 29 -0.0749 -4.2377
3 20 0 -2.0159 -6.7533
3 20 1 -48.5807 0.0347
3 20 2 1.6885 4.4957
3 20 3 -51.1077 -19.0103
3 20 4 -6.6670 13.6625
3 20 5 6.2421 -7.2441
3 20 6 -17.2830 0.3409
3 20 7 46.3509 4.7089
3 20 8 -27.2689 21.0093
3 20 9 13.4448 -5.7919
3 20 10 -14.6262 8.8099
3 20 11 -7.1597 -5.0473
3 20 12 14.1889 -29.4526
3 20 13 5.4763 -0.2421
3 20 14 -4.4262 -8.5076
3 20 15 -10.3772 -0.0574
3 20 16 24.8777 -44.0799
3 20 17 -0.2039 7.5501
3 20 18 -10.0387 23.6976
3 20 19 -2.0295 -4.7475
3 20 20 -8.2240 19.2727
3 20 21 -19.4698 -7.8194
3 20 22 -10.1789 -8.1710
3 20 23 3.6912 1.3976
3 20 24 1.9290 22.4697
3 20 25 -9.5567 1.6829
3 20 26 0.1788 -6.9288
3 20 27 -0.0213 8.8590
3 20 28 -17.2108 1.2809
3 21 0 1.0067 5.7127
3 21 1 5.7845 -0.3565
3 21 2 8.5994 -6.1598
3 21 3 -7.7524 -7.9128
3 21 4 37.1835 -0.3103
3 21 5 -0.0834 8.1495
3 21 6 -22.2583 -2.3546
3 21 7 -13.8785 -16.7009
3 21 8 13.4801 11.7983
3 21 9 0.8179 5.0549
3 21 10 -25.6320 -1.9843
3 21 11 -16.9743 -5.2678
3 21 12 -58.1799 -28.6212
3 21 13 -15.8966 15.3504
3 21 14 12.1257 0.4273
3 21 15 -4.6980 -20.5612
3 21 16 0.8261 -13.5978
3 21 17 7.0507 8.0286
3 21 18 -6.4121 -6.6475
3 21 19 -8.2066 6.2458
3 21 20 -9.4681 -10.3168
3 21 21 2.0820 -1.3097
3 21 22 -7.8281 -3.4961
3 21 23 -15.4458 -13.6308
3 21 24 10.5350 -1.0847
3 21 25 -1.7698 12.1372
3 21 26 -18.7771 7.9574
3 21 27 -1.8550 -4.9983
3 22 0 2.7357 -4.7130
3 22 1 41.2829 12.1450
3 22 2 -22.9084 29.1069
3 22 3 18.4401 11.6061
3 22 4 -16.8457 -23.5021
3 22 5 39.2446 5.2782
3 22 6 9.1712 -14.2755
3 22 7 -36.2705 43.9138
3 22 8 28.6715 -27.8205
3 22 9 27.3960 7.8342
3 22 10 0.4107 5.8773
3 22 11 0.7412 -4.3555
3 22 12 -7.0065 5.0500
3 22 13 0.6365 17.1651
3 22 14 -20.7268 18.4687
3 22 15 -23.5101 6.5465
3 22 16 3.4108 0.1768
3 22 17 12.1342 -2.7724
3 22 18 -5.7682 -0.1119
3 22 19 -31.6735 -16.4483
3 22 20 4.7272 -16.0873
3 22 21 14.0100 -3.2233
3 22 22 5.2613 -19.1830
3 22 23 9.2417 -6.7898
3 22 24 1.3836 3.2632
3 22 25 10.1235 -9.2849
3 22 26 -7.1018 -6.6252
3 23 0 7.6148 15.8122
3 23 1 -10.2578 5.6735
3 23 2 8.1314 -6.5091
3 23 3 9.4537 -23.2921
3 23 4 0.5330 5.9566
3 23 5 5.8792 30.8456
3 23 6 9.3072 0.9974
3 23 7 8.8608 18.1421
3 23 8 22.2834 -1.2980
3 23 9 15.2561 13.1494
3 23 10 25.2539 -27.5492
3 23 11 -15.9390 20.9596
3 23 12 13.0666 0.9828
3 23 13 12.7903 17.9399
3 23 14 -52.6493 28.4298
3 23 15 0.7861 -14.3523
3 23 16 -15.1807 7.0649
3 23 17 18.7958 47.9401
3 23 18 1.5941 -3.0297
3 23 19 -5.5899 -18.4664
3 23 20 -3.1648 -4.1984
3 23 21 -6.6225 -4.9136
3 23 22 12.9482 -9.4186
3 23 23 -3.5080 -1.5228
3 23 24 -2.1822 1.1108
3 23 25 7.4737 7.3971
3 24 0 -2.0862 2.3216
3 24 1 -13.2965 -6.1607
3 24 2 34.9209 -14.0267
3 24 3 -11.1173 -8.4309
3 24 4 8.6814 -13.3627
3 24 5 -5.3054 -20.9637
3 24 6 -7.9560 2.3230
3 24 7 31.3549 0.9750
3 24 8 2.8303 -4.5077
3 24 9 3.6050 9.9731
3 24 10 -0.4428 18.8562
3 24 11 -0.1423 17.1494
3 24 12 -11.2817 -13.9691
3 24 13 -12.2510 17.1497
3 24 14 -5.7492 2.7697
3 24 15 9.2873 -0.7188
3 24 16 1.9988 -2.5060
3 24 17 0.6319 2.6938
3 24 18 -3.6621 3.2593
3 24 19 6.8563 -4.4022
3 24 20 -0.9518 -5.6224
3 24 21 -5.3571 8.7490
3 24 22 -0.2238 -2.5430
3 24 23 -2.1881 -4.3659
3 24 24 8.9024 -0.5739
3 25 0 -12.1357 -12.2942
3 25 1 26.7007 -1.9532
3 25 2 -18.5892 1.2645
3 25 3 22.1438 -14.1260
3 25 4 -10.8507 -5.9383
3 25 5 -2.6230 -23.6595
3 25 6 -5.1117 17.1247
3 25 7 8.8485 14.5529
3 25 8 -23.6232 8.6830
3 25 9 5.5612 11.9522
3 25 10 16.3548 2.7203
3 25 11 29.5105 1.9809
3 25 12 -23.4434 -3.8521
3 25 13 -4.7806 -8.8310
3 25 14 46.1546 -0.4947
3 25 15 -9.1652 4.8087
3 25 16 48.0985 -7.5870
3 25 17 6.3458 -4.6264
3 25 18 2.5066 -1.9193
3 25 19 -0.2586 -3.7962
3 25 20 18.3247 9.3653
3 25 21 -3.0456 -0.9367
3 25 22 0.2592 2.8668
3 25 23 -3.8631 -6.5427
3 26 0 0.4324 -0.6693
3 26 1 5.4007 4.2623
3 26 2 5.7809 -7.4031
3 26 3 2.6596 5.3881
3 26 4 0.6367 -1.8596
3 26 5 6.0245 3.3298
3 26 6 1.6027 10.0046
3 26 7 0.2615 11.4500
3 26 8 -11.6372 -3.7103
3 26 9 -8.7408 -2.7356
3 26 10 2.6551 3.0561
3 26 11 13.1008 5.5918
3 26 12 3.4725 0.8803
3 26 13 -6.1899 -0.9458
3 26 14 -3.8321 4.4348
3 26 15 6.8547 -1.5518
3 26 16 -1.5864 7.4993
3 26 17 8.3753 -6.5321
3 26 18 3.7927 0.4890
3 26 19 1.7697 -0.2458
3 26 20 3.1307 -5.4288
3 26 21 -3.9727 2.8077
3 27 0 9.2161 11.5122
3 27 1 -28.2261 4.6264
3 27 2 -6.4043 -8.1072
3 27 3 -12.5796 8.9383
3 27 4 -10.6535 -10.0226
3 27 5 0.9140 1.8510
3 27 6 6.1829 -14.9594
3 27 7 -0.7187 8.3267
3 27 8 13.3029 -8.5067
3 27 9 8.2311 5.4679
3 27 10 3.9404 -5.1987
3 27 11 2.3243 10.1220
3 27 12 25.1527 -5.1061
3 27 13 -0.6165 3.5047
3 27 14 -37.9886 7.0854
3 27 15 2.6885 -2.0118
3 27 16 -1.1357 -2.8119
3 27 17 17.4565 6.1612
3 27 18 0.3717 -0.1280
3 27 19 -0.3310 -6.2305
3 27 20 -3.1826 -1.9325
3 28 0 0.8744 2.1831
3 28 1 13.0154 1.0979
3 28 2 4.4756 0.8224
3 28 3 -1.8319 4.6532
3 28 4 -2.3332 -7.0818
3 28 5 5.1355 -6.2709
3 28 6 7.4745 2.9172
3 28 7 -12.5854 -3.8719
3 28 8 -1.0996 3.8482
3 28 9 -1.1452 -1.3453
3 28 10 3.0177 1.4808
3 28 11 1.5901 -2.4397
3 28 12 -3.0659 3.0621
3 28 13 2.8525 2.5635
3 28 14 3.4352 -10.5195
3 28 15 -5.1127 -2.4390
3 28 16 1.0705 4.5630
3 28 17 -3.9020 1.1347
3 28 18 -4.4783 -3.5718
3 29 0 -3.4133 -0.3878
3 29 1 9.6228 -1.8954
3 29 2 9.0453 5.9952
3 29 3 -1.6564 -6.8598
3 29 4 -10.2888 2.9978
3 29 5 4.6286 10.6990
3 29 6 -6.7554 -3.0067
3 29 7 -0.7533 -10.3553
3 29 8 -1.8862 1.8062
3 29 9 -11.0240 1.1030
3 29 10 -14.2488 3.6568
3 29 11 -0.1122 -3.1641
3 29 12 -6.0389 -2.9478
3 29 13 -1.8739 -0.5884
3 29 14 5.7168 -6.4308
3 29 15 -5.3194 1.9738
3 29 16 10.1894 4.0486
3 30 0 -1.8316 3.4658
3 30 1 1.8605 1.3020
3 30 2 8.5204 -0.1626
3 30 3 2.5176 2.5130
3 30 4 -1.9150 1.4274
3 30 5 -3.9048 1.5183
3 30 6 -3.4033 -1.8227
3 30 7 -5.8426 0.7702
3 30 8 3.4153 10.2625
3 30 9 -1.5675 5.3958
3 30 10 -0.7226 1.8486
3 30 11 5.3148 -3.2072
3 30 12 -0.7599 -2.2572
3 30 13 1.4126 2.2368
3 31 0 -0.1805 -3.9581
3 31 1 -1.3512 0.8444
3 31 2 -8.8312 -0.1005
3 31 3 -4.3899 -6.7813
3 31 4 -7.3612 -0.5049
3 31 5 1.4166 10.5383
3 31 6 13.2045 -3.7182
3 31 7 -3.0200 -3.7864
3 31 8 7.5779 -4.9496
3 31 9 2.6268 8.7342
3 31 10 0.1566 4.0509
3 32 0 1.8243 -2.3748
3 32 1 -12.7638 -0.4634
3 32 2 7.6315 -1.6184
3 32 3 6.2288 1.7597
3 32 4 -0.0363 -10.4407
3 32 5 -0.1292 7.0935
4 0 0 -26.7595 2.2500
4 0 1 1.1031 122.7845
4 0 2 -12.6527 -1.9333
4 0 3 -1.2420 3.9031
4 0 4 -1.0500 1.7729
4 0 5 1.7738 31.2912
4 0 6 -39.0406 1.6037
4 0 7 -1.2995 -11.1534
4 0 8 38.6514 -2.2832
4 0 9 0.1031 -5.3954
4 0 10 6.0221 1.2340
4 0 11 0.4969 5.0477
4 0 12 0.9901 0.4361
4 0 13 -0.3503 -18.8948
4 0 14 -3.5575 -1.8900
4 0 15 -0.5034 1.3822
4 0 16 9.3863 2.2263
4 0 17 1.2158 -10.0973
4 0 18 -16.1572 -1.6272
4 0 19 -1.4367 10.9012
4 0 20 -5.0137 0.7703
4 0 21 1.2924 -7.0822
4 0 22 2.5417 -0.4482
4 0 23 -1.3204 3.7116
4 0 24 1.2882 0.8531
4 0 25 1.3703 -9.7759
4 0 26 17.6133 -0.7937
4 0 27 -1.6615 -2.5596
4 0 28 3.3464 0.7924
4 0 29 1.7741 11.3355
4 0 30 4.5603 -0.2962
4 0 31 -1.6143 -11.6511
4 0 32 0.6380 -0.2899
4 0 33 1.0915 8.1117
4 0 34 3.8645 0.5703
4 0 35 -0.8678 4.4915
4 0 36 10.9538 -0.4475
4 1 0 -2.0683 -1.5075
4 1 1 47.7069 -14.8598
4 1 2 20.1600 37.9339
4 1 3 10.6701 56.1016
4 1 4 -6.7876 -62.8832
4 1 5 28.2291 1.6531
4 1 6 -0.9959 6.2723
4 1 7 6.3018 25.8496
4 1 8 14.9647 -33.3591
4 1 9 -12.9590 -0.1772
4 1 10 19.4633 -7.1515
4 1 11 -3.6624 -4.5925
4 1 12 4.1995 19.5227
4 1 13 5.0124 -24.2067
4 1 14 0.5555 -1.6691
4 1 15 -7.6940 4.1064
4 1 16 4.7222 -13.0077
4 1 17 3.6998 11.3701
4 1 18 -17.2119 -0.7553
4 1 19 -3.1073 16.9755
4 1 20 1.1856 8.1372
4 1 21 -9.7621 17.4776
4 1 22 1.9487 -11.0704
4 1 23 -0.6431 32.4240
4 1 24 20.4160 -7.7655
4 1 25 3.4461 0.8486
4 1 26 -1.0646 0.9770
4 1 27 6.8764 3.4055
4 1 28 1.7316 9.9296
4 1 29 -6.2452 -0.3577
4 1 30 -5.6475 12.1542
4 1 31 0.8400 -1.0150
4 1 32 2.6418 4.4823
4 1 33 1.4543 0.7543
4 1 34 0.0931 -0.8746
4 1 35 4.4017 5.4099
4 1 36 -3.8597 -3.9511
4 2 0 35.6895 -10.1738
4 2 1 28.1618 84.1296
4 2 2 -43.7572 -30.9140
4 2 3 13.8525 -28.5071
4 2 4 8.0001 8.7790
4 2 5 15.4041 -27.0932
4 2 6 -12.2233 -5.1681
4 2 7 40.3829 -33.2253
4 2 8 38.5496 7.1201
4 2 9 -13.2182 -36.4569
4 2 10 17.6941 -11.9781
4 2 11 19.9841 20.2606
4 2 12 -3.3430 -1.4580
4 2 13 2.1638 -2.9158
4 2 14 6.8342 -4.1976
4 2 15 -13.3650 0.2571
4 2 16 1.9544 7.0064
4 2 17 15.1817 -0.4362
4 2 18 -10.6445 10.0088
4 2 19 9.3345 5.6535
4 2 20 3.4519 -9.5512
4 2 21 13.7518 2.9677
4 2 22 -0.6663 -0.8610
4 2 23 -34.3168 1.5181
4 2 24 -10.9265 -5.1919
4 2 25 -4.4598 2.6124
4 2 26 13.4899 -17.6636
4 2 27 0.6635 -0.1471
4 2 28 -3.5244 -11.4317
4 2 29 4.7243 -5.8996
4 2 30 -0.1445 16.9232
4 2 31 5.5040 -30.8741
4 2 32 -4.3146 6.1119
4 2 33 -4.4137 -6.9102
4 2 34 -2.9181 8.2885
4 2 35 -8.2964 -4.0544
4 2 36 -1.8925 0.1192
4 3 0 -40.9111 0.1059
4 3 1 -52.1374 -54.4035
4 3 2 26.5168 69.4959
4 3 3 -2.6783 25.6791
4 3 4 -0.8620 1.6403
4 3 5 -36.7079 24.0254
4 3 6 -20.1950 -38.0448
4 3 7 -1.0839 12.2977
4 3 8 16.9317 -29.4059
4 3 9 19.1489 14.8424
4 3 10 1.8029 -15.7422
4 3 11 11.5873 -12.5071
4 3 12 15.6663 0.5615
4 3 13 7.0194 -3.6715
4 3 14 7.7028 0.6517
4 3 15 0.6311 11.8548
4 3 16 -21.8684 7.2793
4 3 17 11.1720 -2.8913
4 3 18 19.7614 7.1740
4 3 19 6.9447 -15.9260
4 3 20 0.2238 9.0126
4 3 21 -9.0410 5.7187
4 3 22 -14.2425 1.5635
4 3 23 -1.9785 -17.1906
4 3 24 32.4367 0.5555
4 3 25 5.7840 -35.1095
4 3 26 -39.2275 4.1777
4 3 27 2.3620 -8.1797
4 3 28 -0.9160 -3.8224
4 3 29 1.7444 -1.1925
4 3 30 0.0166 5.2397
4 3 31 -5.4652 -3.2574
4 3 32 0.1757 2.5781
4 3 33 -1.1517 0.5102
4 3 34 -4.3258 -3.9735
4 3 35 5.6471 2.8895
4 3 36 -9.2369 -3.5499
4 4 0 17.9911 9.8311
4 4 1 -13.9409 18.4779
4 4 2 5.6511 -16.5839
4 4 3 -11.3227 18.4154
4 4 4 -15.4873 24.4156
4 4 5 -3.0797 11.4831
4 4 6 16.3327 25.4954
4 4 7 8.0847 -7.5657
4 4 8 -4.2271 -21.2379
4 4 9 -23.1889 -14.0201
4 4 10 -9.8053 2.0729
4 4 11 -45.7191 -2.7421
4 4 12 4.7115 -10.1547
4 4 13 -14.2181 -4.7948
4 4 14 -12.7595 -1.3891
4 4 15 22.8780 -6.0050
4 4 16 2.9411 -14.5663
4 4 17 13.8798 -6.5514
4 4 18 -8.2450 17.4021
4 4 19 -17.4230 5.5694
4 4 20 -11.1032 9.3394
4 4 21 -7.7404 -2.5053
4 4 22 -0.2769 -12.0957
4 4 23 -21.3855 -17.8777
4 4 24 -11.2844 24.2855
4 4 25 15.0037 2.2563
4 4 26 -1.7141 -11.5113
4 4 27 -12.9493 -17.9450
4 4 28 -8.0199 -6.5284
4 4 29 3.4791 2.2118
4 4 30 -4.8168 3.5142
4 4 31 1.4677 -7.1907
4 4 32 1.5311 -1.4114
4 4 33 10.6852 0.9546
4 4 34 -2.8305 -2.1974
4 4 35 0.0902 -0.1090
4 4 36 -2.0251 -0.8628
4 5 0 -19.2621 -0.1529
4 5 1 -23.8368 43.8794
4 5 2 8.6112 -42.8201
4 5 3 10.6156 36.1139
4 5 4 2.4036 17.0234
4 5 5 -25.8309 -10.2458
4 5 6 -11.5401 18.3024
4 5 7 13.7632 -42.3301
4 5 8 -45.6492 -6.3482
4 5 9 -14.7840 -12.7992
4 5 10 -4.7765 22.7390
4 5 11 1.5590 -3.3721
4 5 12 4.0210 1.1153
4 5 13 -1.5361 9.2801
4 5 14 -12.2737 -6.0503
4 5 15 -2.1687 -17.1717
4 5 16 -9.2157 12.4297
4 5 17 1.3349 -39.0551
4 5 18 20.8285 -1.7600
4 5 19 8.3325 -27.1452
4 5 20 0.4791 -2.8778
4 5 21 0.2394 16.4506
4 5 22 18.2976 3.6888
4 5 23 -4.2489 -9.1520
4 5 24 17.5246 -5.5901
4 5 25 11.3402 -24.0522
4 5 26 -5.6314 7.4823
4 5 27 7.4872 -8.3867
4 5 28 12.6781 9.3690
4 5 29 5.6584 -6.4032
4 5 30 -2.3705 4.2132
4 5 31 0.3482 -5.1031
4 5 32 0.0406 3.7117
4 5 33 -2.8384 3.8619
4 5 34 2.7373 -2.4505
4 5 35 2.9127 0.0422
4 6 0 -1.0397 -3.0860
4 6 1 -61.8551 0.5963
4 6 2 16.6641 -31.6647
4 6 3 10.1241 -10.0077
4 6 4 23.0441 42.4902
4 6 5 -10.0223 14.8578
4 6 6 -13.6302 28.4682
4 6 7 20.5177 -19.8441
4 6 8 -12.6553 -36.9271
4 6 9 0.5749 15.7518
4 6 10 -2.7153 -0.1728
4 6 11 39.9023 8.1934
4 6 12 -6.2987 15.5352
4 6 13 3.9313 14.8446
4 6 14 -6.6216 -6.4277
4 6 15 -30.1744 12.1236
4 6 16 0.5840 0.7039
4 6 17 15.7607 1.2990
4 6 18 4.9733 -9.5992
4 6 19 -30.4738 10.3957
4 6 20 1.4774 9.3566
4 6 21 6.5084 1.9018
4 6 22 -4.8510 -18.0399
4 6 23 -18.1230 -7.0087
4 6 24 -1.6604 -0.3261
4 6 25 -8.4894 5.2437
4 6 26 0.6356 4.2595
4 6 27 -15.4371 -7.3898
4 6 28 8.3305 -7.6675
4 6 29 -9.3916 4.2091
4 6 30 -11.4948 -0.2592
4 6 31 -3.1124 -2.8993
4 6 32 -0.2740 2.8054
4 6 33 -0.2667 1.5844
4 6 34 -3.0025 1.1341
4 6 35 4.7019 -5.1614
4 7 0 7.9287 0.7792
4 7 1 -49.6721 6.3402
4 7 2 -6.8257 -56.0896
4 7 3 -7.2648 -42.6724
4 7 4 -5.2855 22.4445
4 7 5 -3.8266 -11.4192
4 7 6 7.5858 9.0187
4 7 7 3.5060 -5.3183
4 7 8 -6.3153 14.9086
4 7 9 -4.2237 23.2809
4 7 10 5.6914 7.3194
4 7 11 2.1545 56.5672
4 7 12 -4.5470 -3.9073
4 7 13 5.9147 6.3131
4 7 14 31.1053 -25.7333
4 7 15 -3.9396 -37.7250
4 7 16 14.7379 -11.5445
4 7 17 -14.5379 -17.2837
4 7 18 7.5990 2.3971
4 7 19 -12.7445 -25.6773
4 7 20 9.8044 -9.0783
4 7 21 -4.5844 16.6997
4 7 22 -28.1592 -1.4045
4 7 23 0.0619 0.5612
4 7 24 1.7041 3.9639
4 7 25 -3.3803 2.6090
4 7 26 -52.6218 -4.9620
4 7 27 -4.0344 -34.4861
4 7 28 13.1377 4.9467
4 7 29 0.8225 10.1831
4 7 30 14.6743 -3.4555
4 7 31 -2.7451 -14.7797
4 7 32 8.6102 -2.7196
4 7 33 -5.1503 -2.5634
4 7 34 -0.2904 -8.1652
4 7 35 -4.1812 1.2214
4 8 0 11.8405 0.4419
4 8 1 11.5272 15.6315
4 8 2 2.3358 10.1368
4 8 3 0.9517 15.2957
4 8 4 20.0596 -11.4940
4 8 5 -17.9653 -14.1891
4 8 6 -13.6797 -18.8080
4 8 7 -0.0975 2.8001
4 8 8 -6.7150 -8.6104
4 8 9 15.1267 -0.6011
4 8 10 2.0129 -4.0257
4 8 11 -6.0239 10.4321
4 8 12 -9.7965 3.0129
4 8 13 -8.2114 13.1627
4 8 14 8.9270 18.9930
4 8 15 -14.9527 0.5823
4 8 16 17.1438 15.0081
4 8 17 3.1721 -7.2124
4 8 18 11.9811 -4.1330
4 8 19 -11.2097 5.3030
4 8 20 0.8405 15.0290
4 8 21 6.4237 -0.8301
4 8 22 -4.0576 -8.4664
4 8 23 5.7968 -0.5131
4 8 24 -5.8873 12.9188
4 8 25 9.5885 7.3221
4 8 26 -10.8910 4.0772
4 8 27 -0.2682 -1.4839
4 8 28 -1.9514 -2.6201
4 8 29 0.5073 -0.9491
4 8 30 1.8718 -4.9928
4 8 31 3.9435 -1.4473
4 8 32 -0.8113 -0.2682
4 8 33 1.9205 0.2163
4 8 34 -4.6186 2.4718
4 8 35 -1.8587 -4.0351
4 9 0 3.8069 -1.6907
4 9 1 -18.9986 -84.1852
4 9 2 -3.2873 -9.8683
4 9 3 15.9422 -31.9655
4 9 4 -34.4770 2.1654
4 9 5 -2.3585 12.0000
4 9 6 -38.2827 -12.8437
4 9 7 4.6415 19.9882
4 9 8 -28.2188 -13.7375
4 9 9 15.0149 -20.2781
4 9 10 3.5751 4.1041
4 9 11 0.8864 19.8314
4 9 12 9.6377 11.7268
4 9 13 1.4128 -8.1639
4 9 14 -12.2940 -0.3909
4 9 15 -0.2525 33.3879
4 9 16 -8.2662 13.1999
4 9 17 1.1762 10.1810
4 9 18 -27.2098 -10.5700
4 9 19 -18.1827 11.2830
4 9 20 -27.5660 -15.5420
4 9 21 2.4922 4.2620
4 9 22 30.2274 -7.6865
4 9 23 -3.1078 -0.6804
4 9 24 26.5724 9.3489
4 9 25 -4.8093 26.8576
4 9 26 7.7352 3.9440
4 9 27 4.8303 -8.9889
4 9 28 2.7981 -4.5915
4 9 29 -4.0524 -1.6507
4 9 30 18.9204 2.4983
4 9 31 -2.5196 -7.5060
4 9 32 -10.3373 0.6554
4 9 33 1.7152 0.1200
4 9 34 -1.5634 -5.3064
4 10 0 14.9043 0.2226
4 10 1 11.9953 15.3361
4 10 2 -10.5437 -4.9511
4 10 3 -10.3829 13.2222
4 10 4 -17.7886 -4.3574
4 10 5 0.5000 -16.0171
4 10 6 -3.9212 4.7267
4 10 7 14.8727 1.2262
4 10 8 25.0866 1.1211
4 10 9 25.7723 -4.4130
4 10 10 2.2703 -4.8579
4 10 11 -10.3585 -2.1498
4 10 12 4.2840 -12.1655
4 10 13 12.1359 -0.4819
4 10 14 1.2744 17.3322
4 10 15 -11.7522 -26.4725
4 10 16 0.7258 -7.2310
4 10 17 6.6004 -5.5477
4 10 18 0.3284 -1.2407
4 10 19 -6.2068 8.3341
4 10 20 12.6741 -10.8061
4 10 21 8.9776 3.9031
4 10 22 11.5077 -27.4137
4 10 23 -6.3936 3.8247
4 10 24 1.5614 -7.9703
4 10 25 11.4815 -8.9287
4 10 26 3.2163 -5.9215
4 10 27 -5.7351 3.0001
4 10 28 3.4514 8.2522
4 10 29 2.2044 -1.3515
4 10 30 5.0624 -2.0664
4 10 31 4.4277 4.7365
4 10 32 5.2000 1.7804
4 10 33 9.4816 -0.8683
4 10 34 0.2383 3.7193
4 11 0 24.4012 1.2154
4 11 1 -8.0874 14.6903
4 11 2 -5.3715 5.4295
4 11 3 -9.2849 1.8143
4 11 4 0.1814 -2.9132
4 11 5 -0.3174 -42.8125
4 11 6 34.6140 5.4870
4 11 7 -11.7143 -30.5187
4 11 8 -0.4140 -5.3920
4 11 9 7.8187 2.4987
4 11 10 -10.9792 -19.6313
4 11 11 0.9097 18.5017
4 11 12 -22.8887 -2.4316
4 11 13 0.8560 -2.0501
4 11 14 15.1742 5.3671
4 11 15 5.3418 13.4437
4 11 16 5.4349 -8.2529
4 11 17 0.1346 -4.5259
4 11 18 24.7411 5.6217
4 11 19 6.5823 -6.9090
4 11 20 -20.7346 3.3633
4 11 21 -5.7960 -11.7633
4 11 22 -4.5533 0.3654
4 11 23 -7.1776 -20.9406
4 11 24 -33.8367 4.8965
4 11 25 20.2652 3.3684
4 11 26 -5.3833 -2.2414
4 11 27 -0.5835 7.3039
4 11 28 -8.9752 -2.0220
4 11 29 2.8148 0.5962
4 11 30 -18.3153 -12.1535
4 11 31 7.0952 7.2632
4 11 32 -6.7418 -0.2844
4 11 33 3.0286 6.3267
4 11 34 -1.0837 -1.5248
4 12 0 17.6717 -3.8204
4 12 1 24.9108 -6.8215
4 12 2 -17.3774 10.5963
4 12 3 -3.9033 3.8551
4 12 4 5.0156 -12.9686
4 12 5 32.9749 -12.5469
4 12 6 11.7965 -20.8017
4 12 7 10.9689 21.2615
4 12 8 -3.1050 -2.3362
4 12 9 12.0378 6.3531
4 12 10 -1.8919 -9.6399
4 12 11 -13.0634 3.9882
4 12 12 -11.2654 13.9198
4 12 13 11.5299 1.9864
4 12 14 -9.2280 4.7985
4 12 15 6.8205 0.0494
4 12 16 1.7536 -0.1432
4 12 17 21.1955 10.6999
4 12 18 -0.2812 5.6915
4 12 19 18.6251 6.6458
4 12 20 0.3350 -2.6149
4 12 21 31.3999 -16.9667
4 12 22 3.7425 3.3668
4 12 23 15.7994 -2.3523
4 12 24 -11.5209 -0.7132
4 12 25 -4.6802 6.1438
4 12 26 18.4507 -14.5351
4 12 27 30.1104 10.5694
4 12 28 -3.8634 7.3978
4 12 29 -2.7558 0.9573
4 12 30 2.2316 -6.4130
4 12 31 7.7859 10.3211
4 12 32 -0.7412 -0.7548
4 12 33 -6.1600 -2.7113
4 13 0 2.0396 1.4186
4 13 1 -6.4105 17.3645
4 13 2 8.1185 -0.5832
4 13 3 -12.5141 -31.5208
4 13 4 -19.8199 0.8202
4 13 5 5.9714 -41.1030
4 13 6 10.5899 4.1608
4 13 7 -4.4479 15.7348
4 13 8 -12.8995 9.9270
4 13 9 6.5336 23.9089
4 13 10 27.2547 -1.9175
4 13 11 16.5948 -41.5492
4 13 12 15.9368 13.7353
4 13 13 13.6432 11.0785
4 13 14 -22.0367 -10.5553
4 13 15 -1.7959 -2.7724
4 13 16 6.3282 1.9174
4 13 17 -23.9726 29.9858
4 13 18 -35.7274 -17.9782
4 13 19 -5.7006 43.5720
4 13 20 -1.5781 10.6453
4 13 21 4.9711 20.6277
4 13 22 27.2076 -11.0140
4 13 23 -0.2279 -7.4590
4 13 24 8.9014 -10.9746
4 13 25 0.4749 4.3879
4 13 26 20.0453 -2.4748
4 13 27 -9.8948 -10.6048
4 13 28 -3.8397 0.3137
4 13 29 -1.0722 -9.9148
4 13 30 -2.5115 -7.7836
4 13 31 0.9999 3.4375
4 13 32 4.3082 4.0089
4 13 33 -6.7618 -1.2502
4 14 0 -22.6554 8.5314
4 14 1 5.7678 -1.7598
4 14 2 -6.5708 33.5813
4 14 3 -3.9593 -7.0859
4 14 4 -11.9089 16.3643
4 14 5 33.0304 -7.7861
4 14 6 -6.8974 4.5380
4 14 7 -1.5555 12.2436
4 14 8 5.6093 -16.2101
4 14 9 -1.2108 0.1241
4 14 10 8.7693 -27.9722
4 14 11 -16.0201 0.0022
4 14 12 15.1032 -21.2791
4 14 13 8.0137 -2.9447
4 14 14 -3.8488 7.8605
4 14 15 3.1255 -5.4071
4 14 16 0.7465 -19.8684
4 14 17 -7.7436 -7.6981
4 14 18 -12.5739 -37.4581
4 14 19 -3.8109 -1.8873
4 14 20 10.5327 5.8851
4 14 21 -16.0169 21.1270
4 14 22 -7.0634 -2.6288
4 14 23 10.9491 -15.7570
4 14 24 -0.0970 0.4456
4 14 25 13.6221 -4.0697
4 14 26 -3.6050 0.3825
4 14 27 -15.8650 -12.8850
4 14 28 -3.1179 -2.5813
4 14 29 -5.2564 -2.3122
4 14 30 -1.1881 -1.3454
4 14 31 -4.9011 9.9732
4 14 32 2.7800 4.7164
4 15 0 -2.4255 -2.9066
4 15 1 -3.9053 21.1110
4 15 2 10.6925 -1.3832
4 15 3 -4.8074 29.0235
4 15 4 -6.2505 -15.8200
4 15 5 4.8554 46.0344
4 15 6 3.7330 -4.5491
4 15 7 -14.4817 61.2222
4 15 8 -6.8555 0.9590
4 15 9 0.5162 16.7990
4 15 10 -23.2295 22.5362
4 15 11 1.0844 -20.8013
4 15 12 -9.5069 6.0837
4 15 13 -20.1750 22.1499
4 15 14 -3.0621 -0.9466
4 15 15 -5.9335 5.4020
4 15 16 8.3841 5.9019
4 15 17 1.8535 53.2840
4 15 18 5.7271 5.9534
4 15 19 -1.5218 33.9488
4 15 20 -9.4935 16.3464
4 15 21 -3.2052 38.1020
4 15 22 -15.1718 8.8158
4 15 23 -3.8981 -38.6753
4 15 24 -30.9668 5.3866
4 15 25 0.1582 -3.3482
4 15 26 -18.1296 0.6228
4 15 27 0.5481 -3.9874
4 15 28 1.2745 2.4474
4 15 29 -0.9954 3.5966
4 15 30 8.6381 -4.8843
4 15 31 3.4982 -1.3334
4 15 32 4.7897 -4.4304
4 16 0 21.8836 -11.1618
4 16 1 -10.1697 -15.9022
4 16 2 0.5752 -38.2367
4 16 3 43.9947 19.3205
4 16 4 -6.7201 11.1711
4 16 5 -18.3460 -9.3715
4 16 6 -13.3248 -36.2743
4 16 7 -4.3302 1.4917
4 16 8 -2.8164 -4.3604
4 16 9 0.6732 2.5737
4 16 10 12.3710 -14.4305
4 16 11 6.9002 7.4812
4 16 12 10.8669 29.1212
4 16 13 -6.9813 -2.8983
4 16 14 -2.3813 -11.7911
4 16 15 -15.4642 -5.6659
4 16 16 2.5348 1.2575
4 16 17 -47.1496 -9.3288
4 16 18 -9.8269 2.0428
4 16 19 -28.9236 -7.6302
4 16 20 -18.6514 30.4885
4 16 21 -40.2049 -12.2765
4 16 22 4.3591 -14.7223
4 16 23 -10.2314 -5.6904
4 16 24 6.0408 -6.4095
4 16 25 5.8347 4.5953
4 16 26 3.1348 -1.7111
4 16 27 -8.3146 -4.9753
4 16 28 4.2805 3.0943
4 16 29 0.3382 -3.1756
4 16 30 1.6574 -0.7567
4 16 31 -0.1200 11.7176
4 17 0 5.0705 1.1807
4 17 1 -1.2585 -23.0487
4 17 2 -4.9511 19.7203
4 17 3 3.9144 -1.0982
4 17 4 9.8579 1.6933
4 17 5 -1.1911 -0.9798
4 17 6 16.4481 6.4600
4 17 7 -9.8287 -15.3552
4 17 8 2.2337 -6.4998
4 17 9 1.9613 -5.0887
4 17 10 6.3827 2.9706
4 17 11 -10.1099 -15.7806
4 17 12 -7.9082 -6.6064
4 17 13 0.3257 24.6980
4 17 14 -12.6084 -0.4787
4 17 15 -10.7463 15.7345
4 17 16 -10.6543 7.3263
4 17 17 8.5192 4.8400
4 17 18 -0.9958 -1.0519
4 17 19 9.8483 -13.9256
4 17 20 2.3226 4.4334
4 17 21 -1.1726 -2.5892
4 17 22 0.2580 1.3194
4 17 23 -4.7080 -7.2722
4 17 24 -5.4801 -0.1304
4 17 25 15.1974 -0.5165
4 17 26 5.1707 2.5570
4 17 27 -1.9467 8.1198
4 17 28 -0.0110 6.3191
4 17 29 -3.1449 -4.1213
4 17 30 -2.1195 -2.2740
4 18 0 -16.5695 11.2973
4 18 1 31.9408 23.1353
4 18 2 -1.7143 13.0371
4 18 3 -40.5196 -7.2906
4 18 4 -10.0839 15.2074
4 18 5 50.9122 -6.4898
4 18 6 16.5461 33.4920
4 18 7 -19.5801 4.8977
4 18 8 5.4724 29.2817
4 18 9 2.7243 4.9999
4 18 10 -7.2153 13.5603
4 18 11 -0.1752 -4.5918
4 18 12 5.4439 3.3656
4 18 13 14.7511 8.1760
4 18 14 3.4389 -9.0010
4 18 15 19.2838 -2.2670
4 18 16 -9.1877 28.0578
4 18 17 18.8416 8.9190
4 18 18 12.5596 -24.5909
4 18 19 7.3319 -5.5462
4 18 20 -14.4020 14.0132
4 18 21 -2.8167 1.4700
4 18 22 -23.5218 -0.7106
4 18 23 -16.5206 -2.0733
4 18 24 -3.1427 7.8071
4 18 25 -14.5097 2.2446
4 18 26 -6.2771 4.9180
4 18 27 -9.0176 2.6187
4 18 28 6.9367 -4.9022
4 18 29 -11.0071 1.2503
4 18 30 6.2288 7.6818
4 19 0 -4.0331 1.5447
4 19 1 -1.4586 17.3720
4 19 2 -4.6957 19.1961
4 19 3 -3.4348 -1.6597
4 19 4 -17.6287 16.7487
4 19 5 -3.2324 11.7532
4 19 6 7.3931 0.9743
4 19 7 6.6557 -14.8980
4 19 8 -5.6906 -4.4876
4 19 9 -3.6527 -0.2859
4 19 10 4.4584 9.0642
4 19 11 -0.3886 -4.8565
4 19 12 -3.9585 4.1558
4 19 13 -5.5660 15.0020
4 19 14 -10.5957 21.7134
4 19 15 -3.9133 6.0343
4 19 16 15.1034 12.5446
4 19 17 5.1748 -6.0666
4 19 18 8.1087 6.6782
4 19 19 1.2858 -19.4420
4 19 20 -4.0110 10.4333
4 19 21 0.5305 11.5986
4 19 22 -0.8882 -1.4118
4 19 23 -7.2136 8.5572
4 19 24 8.3470 -2.1202
4 19 25 -2.4464 0.5363
4 19 26 5.1068 -4.9024
4 19 27 3.9845 10.1036
4 19 28 3.1933 -3.4212
4 19 29 6.7774 -4.6339
4 20 0 8.1845 -8.6682
4 20 1 9.8939 12.7946
4 20 2 -9.1224 10.5357
4 20 3 14.4495 5.2106
4 20 4 -5.5331 9.7346
4 20 5 -12.4162 0.2293
4 20 6 -16.3833 -30.7675
4 20 7 11.0381 -25.5740
4 20 8 -3.5428 -23.5645
4 20 9 -7.2541 -3.3169
4 20 10 -14.5914 27.2829
4 20 11 -4.2026 -6.6944
4 20 12 -17.5017 53.2746
4 20 13 0.8513 1.0708
4 20 14 3.7295 10.8528
4 20 15 -3.5894 19.6882
4 20 16 4.1655 -18.9030
4 20 17 19.8946 25.7652
4 20 18 22.0403 -15.6991
4 20 19 -18.0364 -16.3123
4 20 20 1.7903 -9.6754
4 20 21 20.9655 1.8661
4 20 22 3.3936 10.3532
4 20 23 -16.9638 -2.7339
4 20 24 -4.4801 -1.5010
4 20 25 12.6182 -2.2206
4 20 26 1.1702 5.6426
4 20 27 -2.2855 -16.6141
4 20 28 -0.4342 1.8042
4 21 0 -1.2385 -1.8005
4 21 1 -0.4320 -15.3233
4 21 2 -1.9906 -30.1263
4 21 3 1.9398 32.4926
4 21 4 0.7925 -17.1465
4 21 5 0.3809 -22.8984
4 21 6 -6.4560 1.2037
4 21 7 4.8648 17.9596
4 21 8 -25.3462 9.3070
4 21 9 12.9372 27.0462
4 21 10 -16.6841 2.6007
4 21 11 7.7630 4.0029
4 21 12 -4.3695 -5.7404
4 21 13 -5.4682 36.8855
4 21 14 4.4256 1.9877
4 21 15 7.5387 -9.3713
4 21 16 -11.9768 -6.1555
4 21 17 -5.6537 5.8763
4 21 18 -14.6011 -3.0260
4 21 19 -11.6904 24.2305
4 21 20 -1.0378 6.9794
4 21 21 -2.4825 -1.0579
4 21 22 0.2547 -4.6481
4 21 23 3.3355 -0.4979
4 21 24 -7.3278 0.1864
4 21 25 -0.8598 -10.2608
4 21 26 -2.0329 0.8070
4 21 27 0.5366 6.0512
4 22 0 -4.9716 4.2508
4 22 1 -22.9227 -43.1257
4 22 2 8.0856 -7.3575
4 22 3 -0.9524 -1.2972
4 22 4 11.6971 18.0823
4 22 5 -23.4232 23.9040
4 22 6 -5.7065 -11.8997
4 22 7 20.1108 34.6850
4 22 8 8.6369 -4.0218
4 22 9 2.3196 -3.4356
4 22 10 -7.6137 8.4152
4 22 11 13.7415 7.2004
4 22 12 -21.5098 -3.5986
4 22 13 -2.6913 -1.4571
4 22 14 -3.0390 -2.4681
4 22 15 4.2248 -7.1617
4 22 16 -1.2091 5.1571
4 22 17 12.5583 -4.8504
4 22 18 -10.1807 -7.0569
4 22 19 -4.8046 -1.8261
4 22 20 -14.9070 13.2358
4 22 21 4.1551 -2.1117
4 22 22 -4.4009 -0.4621
4 22 23 -10.3571 2.8052
4 22 24 3.8571 -4.1656
4 22 25 12.3382 3.7878
4 22 26 -0.2206 2.3936
4 23 0 6.7188 -1.0407
4 23 1 -2.4032 -13.1774
4 23 2 -7.8343 -3.5339
4 23 3 -21.9385 -17.5777
4 23 4 -8.5838 3.1283
4 23 5 -11.1288 -9.9180
4 23 6 -3.7044 2.7644
4 23 7 11.5729 -29.7648
4 23 8 1.5347 -3.0656
4 23 9 18.9929 -5.4334
4 23 10 -7.3130 -25.0679
4 23 11 0.8055 -19.8222
4 23 12 1.1410 -1.8043
4 23 13 0.6060 -42.5693
4 23 14 -22.2148 6.2260
4 23 15 15.6852 19.5567
4 23 16 -17.3200 1.7100
4 23 17 11.4277 4.3547
4 23 18 7.1005 -0.6589
4 23 19 -8.4747 12.9793
4 23 20 10.9234 -1.1048
4 23 21 0.0024 2.1193
4 23 22 -3.5464 -0.2585
4 23 23 -3.7511 -17.1995
4 23 24 1.0261 5.1517
4 23 25 3.7010 -1.2744
4 24 0 -1.7947 -1.9588
4 24 1 2.8470 14.8425
4 24 2 -8.1739 9.8532
4 24 3 2.3410 -0.4811
4 24 4 3.8046 5.8302
4 24 5 5.4348 -8.1822
4 24 6 2.3573 -4.4408
4 24 7 7.9199 11.5177
4 24 8 3.8159 -13.7375
4 24 9 -12.3322 -13.7891
4 24 10 8.4138 -4.4981
4 24 11 14.3060 -0.3596
4 24 12 3.2414 -0.8795
4 24 13 8.2600 -2.0963
4 24 14 9.3459 -1.7489
4 24 15 2.4160 -11.1046
4 24 16 -18.9888 -9.7304
4 24 17 -1.9006 -20.3509
4 24 18 -2.5869 0.2813
4 24 19 1.1912 -1.8162
4 24 20 -2.8919 -1.2835
4 24 21 3.3639 -1.5302
4 24 22 7.3766 -3.0561
4 24 23 0.5285 1.6880
4 25 0 6.0071 3.5697
4 25 1 -0.2256 26.1023
4 25 2 -4.3128 6.5137
4 25 3 -3.2257 8.2461
4 25 4 -6.1778 2.0031
4 25 5 6.6060 -2.1371
4 25 6 -39.9696 -0.6041
4 25 7 1.1552 -3.7204
4 25 8 -11.1496 -9.0843
4 25 9 1.4198 3.6985
4 25 10 -5.6396 -5.0775
4 25 11 0.5587 -10.6499
4 25 12 8.4265 -25.2399
4 25 13 3.5685 34.6369
4 25 14 -5.5795 9.9820
4 25 15 -5.8444 9.5951
4 25 16 16.6743 -13.8741
4 25 17 -22.8754 -23.3827
4 25 18 7.0102 1.3782
4 25 19 -2.0821 0.3059
4 25 20 2.5109 0.8018
4 25 21 0.5762 2.9173
4 25 22 -7.5247 1.6946
4 26 0 -3.4710 1.4187
4 26 1 0.1280 -3.2595
4 26 2 0.4841 -1.7582
4 26 3 0.2445 -3.7938
4 26 4 -1.3997 8.3636
4 26 5 4.2452 4.6500
4 26 6 2.2505 1.5477
4 26 7 -7.1428 12.5430
4 26 8 7.3289 2.2313
4 26 9 -2.1976 -4.0743
4 26 10 -7.4954 10.8250
4 26 11 2.6429 -4.4114
4 26 12 -1.9727 6.0479
4 26 13 1.3397 -1.0408
4 26 14 -4.3889 -0.1297
4 26 15 -2.2099 1.5544
4 26 16 0.2397 1.2943
4 26 17 -1.2034 2.2939
4 26 18 4.8119 -3.2714
4 26 19 2.6641 0.3914
4 26 20 0.8795 -0.2810
4 26 21 -3.6256 -4.6100
4 27 0 -4.4494 -2.9105
4 27 1 12.5948 -34.3149
4 27 2 1.4953 3.8173
4 27 3 -2.6254 -19.9699
4 27 4 5.3245 12.3358
4 27 5 11.9755 -0.0212
4 27 6 -8.1103 -2.7215
4 27 7 12.8362 0.0927
4 27 8 12.1504 1.4628
4 27 9 -13.2288 10.5232
4 27 10 14.6600 2.0983
4 27 11 0.8783 -1.0376
4 27 12 9.6244 -4.1387
4 27 13 3.0394 -47.2849
4 27 14 -8.9895 24.3639
4 27 15 16.6240 8.5368
4 27 16 -3.5096 -1.8535
4 27 17 -6.5954 -0.1650
4 27 18 -13.0349 0.8792
4 27 19 0.1678 -9.7666
4 28 0 0.8091 0.3506
4 28 1 -7.1075 -1.4520
4 28 2 -0.1164 -1.6752
4 28 3 6.3212 -3.2546
4 28 4 -2.3350 1.7319
4 28 5 4.3692 -1.9615
4 28 6 -6.1696 -2.1414
4 28 7 -0.4687 4.1366
4 28 8 -6.0869 12.9561
4 28 9 -3.4085 1.3074
4 28 10 3.8703 0.4171
4 28 11 -6.8361 -4.9964
4 28 12 2.4533 2.4815
4 28 13 2.9479 -1.6776
4 28 14 2.7638 -1.7771
4 28 15 -5.7514 -4.6526
4 28 16 -7.2022 -0.1381
4 28 17 2.5196 -5.2938
4 29 0 8.8150 -0.1372
4 29 1 -1.4259 1.9064
4 29 2 6.0456 -8.6491
4 29 3 -0.5788 2.6883
4 29 4 -2.6173 5.9463
4 29 5 0.6881 5.9554
4 29 6 -4.1854 6.5190
4 29 7 2.5742 13.5776
4 29 8 1.6636 -4.5256
4 29 9 3.7968 6.7777
4 29 10 -1.8129 0.2087
4 29 11 7.2909 4.2195
4 29 12 0.8377 -7.7079
4 29 13 0.6254 6.6312
4 29 14 0.2055 -0.1616
4 29 15 -5.6243 9.3379
4 30 0 -5.4037 -2.7643
4 30 1 -0.7635 3.4118
4 30 2 1.4610 -0.6702
4 30 3 -0.3738 4.7701
4 30 4 -4.2791 0.1836
4 30 5 4.5043 -4.0117
4 30 6 -3.2061 -2.3220
4 30 7 2.1807 -1.1640
4 30 8 -11.1111 4.1891
4 30 9 -0.4176 -5.1588
4 30 10 -0.5362 0.2298
4 30 11 -0.8852 -1.8070
4 30 12 4.2439 8.0811
4 31 0 5.8821 2.2917
4 31 1 2.7410 -2.2926
4 31 2 -2.8852 -20.1032
4 31 3 11.7243 4.0327
4 31 4 -4.4256 -16.8437
4 31 5 4.8572 -4.7737
4 31 6 2.7902 -6.5595
4 31 7 6.1138 -3.0860
4 31 8 0.5388 1.2120
5 0 1 -2.6828 25.2531
5 0 2 -4.6163 0.6401
5 0 3 2.6370 -17.2069
5 0 4 -43.4969 -2.2058
5 0 5 -0.7035 -3.2341
5 0 6 28.7665 1.8995
5 0 7 -0.3677 -13.3187
5 0 8 -30.1639 -1.3016
5 0 9 -0.9036 -7.9132
5 0 10 -11.7095 0.7629
5 0 11 2.0455 30.6565
5 0 12 -19.5513 -0.3310
5 0 13 -3.0356 8.4824
5 0 14 9.1706 -0.3447
5 0 15 2.8080 15.4395
5 0 16 9.1765 0.3608
5 0 17 -1.5339 -14.9797
5 0 18 5.6281 -0.4092
5 0 19 0.3782 7.3841
5 0 20 6.4412 0.0191
5 0 21 0.3794 5.0213
5 0 22 1.5136 1.1153
5 0 23 0.1186 -4.0104
5 0 24 1.5172 -1.9233
5 0 25 -0.9336 0.9892
5 0 26 1.9165 1.8846
5 0 27 1.4540 9.2729
5 0 28 6.0061 -1.5422
5 0 29 -1.4325 -7.2018
5 0 30 27.0702 0.9045
5 0 31 0.8743 -2.7107
5 0 32 -0.8749 -0.3030
5 0 33 -0.1270 13.4667
5 0 34 0.3178 0.0168
5 0 35 -0.5973 6.3940
5 1 0 -4.4405 15.4410
5 1 1 -10.2249 28.6678
5 1 2 -16.8880 -9.3865
5 1 3 10.8427 -13.6632
5 1 4 28.1824 34.5396
5 1 5 -16.2895 -1.2869
5 1 6 -24.4930 -21.4757
5 1 7 -2.1444 -25.1407
5 1 8 2.5992 -16.5528
5 1 9 -1.8684 11.3956
5 1 10 -5.6340 23.0850
5 1 11 -8.6439 21.1942
5 1 12 6.3755 -29.3527
5 1 13 7.6105 15.6733
5 1 14 -0.5878 -6.2327
5 1 15 -12.4829 3.2986
5 1 16 -12.6589 -3.2059
5 1 17 -1.3064 -38.3623
5 1 18 -30.8137 -8.3338
5 1 19 -2.9985 11.2131
5 1 20 9.1816 4.5687
5 1 21 19.0864 4.6393
5 1 22 -10.7064 -1.8960
5 1 23 -5.5916 -3.1699
5 1 24 14.2254 2.0055
5 1 25 10.9402 5.0377
5 1 26 12.2927 10.5486
5 1 27 -1.7270 -4.1597
5 1 28 -3.6737 -0.7207
5 1 29 1.1822 -5.6092
5 1 30 0.6917 -0.4652
5 1 31 -5.2059 3.6856
5 1 32 -9.6328 -0.9383
5 1 33 -5.2253 -2.3297
5 1 34 -5.7282 4.1210
5 1 35 5.0186 -0.0881
5 2 0 0.8716 -21.6651
5 2 1 -77.9696 -24.8464
5 2 2 1.5103 -5.0287
5 2 3 -15.4512 -4.0425
5 2 4 3.9521 2.3627
5 2 5 23.3842 -34.3085
5 2 6 -22.4297 28.1981
5 2 7 -5.9696 -4.1309
5 2 8 -2.9313 -16.3995
5 2 9 37.3481 0.9202
5 2 10 -4.1212 6.9153
5 2 11 5.3729 16.2920
5 2 12 0.9258 1.8957
5 2 13 -6.7973 2.6350
5 2 14 9.3871 -0.6338
5 2 15 16.8344 3.0183
5 2 16 -11.3868 25.2336
5 2 17 -11.8904 0.8472
5 2 18 2.1306 3.6044
5 2 19 -2.3534 16.4652
5 2 20 -12.5576 15.9522
5 2 21 -13.9443 -0.0443
5 2 22 2.3806 3.8576
5 2 23 4.6738 -9.6899
5 2 24 8.0321 32.2091
5 2 25 0.4924 -3.9962
5 2 26 -0.8038 33.4595
5 2 27 11.6258 -0.8632
5 2 28 0.9661 -0.9852
5 2 29 -2.8741 1.2186
5 2 30 6.2051 3.5819
5 2 31 0.5458 -0.1492
5 2 32 0.5720 -3.5717
5 2 33 -14.1081 6.2891
5 2 34 4.9787 0.8891
5 2 35 0.2503 -3.6497
5 3 0 9.3309 3.9558
5 3 1 -5.9662 32.9600
5 3 2 17.0139 22.9720
5 3 3 -5.1290 74.8087
5 3 4 -8.4618 -1.8817
5 3 5 -24.4425 9.4613
5 3 6 -18.7181 -23.5329
5 3 7 -22.5695 5.0668
5 3 8 -16.9291 -7.5850
5 3 9 25.3672 0.6107
5 3 10 8.8264 -11.3017
5 3 11 -0.3484 21.1040
5 3 12 -1.1366 -0.8542
5 3 13 11.1507 -11.2593
5 3 14 21.2042 3.9432
5 3 15 -1.5969 -17.1219
5 3 16 7.7961 4.7696
5 3 17 5.8097 -13.1903
5 3 18 18.9276 -0.7963
5 3 19 -8.4635 7.7998
5 3 20 -8.7493 5.4977
5 3 21 5.6911 -1.8246
5 3 22 14.6367 0.6342
5 3 23 -3.9047 -8.1170
5 3 24 11.7229 -1.3525
5 3 25 -10.4393 -6.7244
5 3 26 -0.6205 2.2210
5 3 27 -3.7363 23.7636
5 3 28 -4.7529 4.5811
5 3 29 -2.0530 6.4513
5 3 30 -4.7979 -0.7426
5 3 31 -3.6046 -3.2295
5 3 32 -6.6649 -2.6704
5 3 33 -8.1803 -7.5259
5 3 34 3.3232 4.1640
5 3 35 -7.1513 2.3911
5 4 0 0.4062 -7.6429
5 4 1 18.8683 9.6011
5 4 2 6.7967 -6.6535
5 4 3 23.1111 14.4139
5 4 4 12.6877 28.5883
5 4 5 -2.1717 0.3962
5 4 6 -12.0875 -0.9112
5 4 7 -6.1440 -0.6948
5 4 8 -2.9758 4.7234
5 4 9 -1.6745 -3.1902
5 4 10 -10.6131 -4.7661
5 4 11 8.6598 16.7406
5 4 12 -4.2119 -10.2255
5 4 13 -14.8929 -16.1711
5 4 14 0.8779 -9.7931
5 4 15 16.3511 -0.0715
5 4 16 13.5399 -54.0602
5 4 17 -14.4672 -10.0033
5 4 18 0.6077 1.8436
5 4 19 7.0019 -1.4763
5 4 20 1.0413 -1.1608
5 4 21 -41.6265 1.8721
5 4 22 -31.1928 -10.6419
5 4 23 -8.7197 2.1304
5 4 24 -13.4751 4.6005
5 4 25 -10.0669 1.0185
5 4 26 3.3755 0.9769
5 4 27 0.4165 -16.3884
5 4 28 -1.4469 3.3281
5 4 29 -15.3534 1.7810
5 4 30 -2.7880 -6.7303
5 4 31 2.2867 0.1904
5 4 32 -3.5610 -5.8794
5 4 33 -2.5005 0.1031
5 4 34 -0.8570 -5.6437
5 4 35 4.1809 -5.5208
5 5 0 -6.3076 21.5763
5 5 1 32.5309 -44.2658
5 5 2 -18.9776 -8.6400
5 5 3 -6.3291 35.3328
5 5 4 -2.5587 -5.2809
5 5 5 -0.6586 -42.2502
5 5 6 13.8308 -0.6613
5 5 7 18.2299 3.0047
5 5 8 27.8331 10.6911
5 5 9 -0.9301 39.5882
5 5 10 47.0015 24.2358
5 5 11 15.7855 -3.7252
5 5 12 -32.3397 -5.6495
5 5 13 -2.6031 -18.1254
5 5 14 22.3750 -16.1273
5 5 15 -9.0636 34.9432
5 5 16 -26.0107 -16.8777
5 5 17 -1.6072 -18.7134
5 5 18 -7.1808 6.2074
5 5 19 1.4680 -13.3641
5 5 20 22.9823 -9.5530
5 5 21 -5.4310 4.1483
5 5 22 16.0956 -7.3886
5 5 23 -0.1820 -28.6016
5 5 24 12.5238 -10.6525
5 5 25 -7.2203 41.9206
5 5 26 -0.0862 -4.9098
5 5 27 -1.3356 25.6429
5 5 28 -5.3451 5.1877
5 5 29 -1.4338 -2.2830
5 5 30 5.4564 3.9675
5 5 31 -3.4625 4.9207
5 5 32 1.3970 3.0064
5 5 33 -4.2118 -2.0351
5 5 34 3.2293 3.0102
5 5 35 -1.1341 0.9789
5 6 0 0.6217 -11.4310
5 6 1 -29.2893 4.7640
5 6 2 -15.1478 43.1372
5 6 3 -30.8743 23.2414
5 6 4 -11.0322 16.8478
5 6 5 -8.7526 -10.0184
5 6 6 -4.5231 20.4259
5 6 7 1.3518 7.9621
5 6 8 0.7997 -0.3147
5 6 9 26.2869 3.4440
5 6 10 -2.3136 -19.1975
5 6 11 6.1419 4.7482
5 6 12 -1.3666 2.3971
5 6 13 -22.4056 -10.6642
5 6 14 -2.0671 4.6524
5 6 15 -4.4203 -12.1050
5 6 16 -3.0548 54.7250
5 6 17 -20.6828 -11.5943
5 6 18 -15.5218 6.0105
5 6 19 -0.6310 -0.8627
5 6 20 6.1476 14.0952
5 6 21 39.7671 4.4989
5 6 22 1.8479 -24.1011
5 6 23 9.1618 3.6822
5 6 24 0.1602 7.6144
5 6 25 -12.4540 3.1456
5 6 26 -2.4637 27.1023
5 6 27 -1.3440 -5.3759
5 6 28 3.9796 1.7745
5 6 29 0.2438 -4.2954
5 6 30 -3.5580 -1.3322
5 6 31 3.5641 -0.2130
5 6 32 -5.5831 -8.6815
5 6 33 1.3812 1.7192
5 6 34 -3.0232 -1.1397
5 6 35 -2.3917 -4.1543
5 7 0 0.8821 -20.0996
5 7 1 -15.4195 -60.9485
5 7 2 21.3383 6.0221
5 7 3 0.8446 18.9425
5 7 4 7.1499 -0.3444
5 7 5 -1.1577 2.6970
5 7 6 13.3180 -4.8944
5 7 7 11.3528 -6.5058
5 7 8 -22.9762 12.3328
5 7 9 -8.4983 2.6095
5 7 10 -42.0338 -1.6564
5 7 11 -3.6683 -1.0451
5 7 12 -7.6976 9.0021
5 7 13 -0.4241 -14.7253
5 7 14 -17.7471 -4.3234
5 7 15 0.2964 -12.7747
5 7 16 -11.1432 2.4290
5 7 17 2.8943 13.8319
5 7 18 25.9318 13.2841
5 7 19 6.7665 43.9457
5 7 20 -10.0309 -14.2570
5 7 21 -12.0322 8.1127
5 7 22 23.3634 -0.7053
5 7 23 1.2467 25.0826
5 7 24 -5.5454 -13.1930
5 7 25 6.6343 -28.5325
5 7 26 -26.6690 -2.6273
5 7 27 -2.7834 8.2337
5 7 28 -21.4368 -3.4714
5 7 29 -5.3544 -12.6618
5 7 30 -5.3845 -0.4535
5 7 31 -8.7905 -10.8678
5 7 32 -1.2293 0.4385
5 7 33 2.2213 -1.0115
5 7 34 2.1196 3.3465
5 8 0 -0.0530 27.1707
5 8 1 -9.2895 -5.0383
5 8 2 -26.7793 -11.3652
5 8 3 19.1091 19.5253
5 8 4 16.3115 8.2306
5 8 5 -12.7098 -0.9585
5 8 6 -6.5911 3.8125
5 8 7 -26.5284 10.9349
5 8 8 8.3964 14.6095
5 8 9 -3.1922 -9.0268
5 8 10 -6.4031 -7.6359
5 8 11 11.3894 -15.5446
5 8 12 5.4546 4.2628
5 8 13 -3.7747 -3.4022
5 8 14 3.7061 -4.6181
5 8 15 -0.7876 9.3812
5 8 16 -4.8997 -1.5445
5 8 17 0.7626 2.4694
5 8 18 -27.1167 -10.0876
5 8 19 3.4845 -8.7040
5 8 20 -3.3961 -14.7945
5 8 21 0.1476 4.8218
5 8 22 5.8891 -4.2174
5 8 23 1.4720 4.6690
5 8 24 -5.4966 13.4356
5 8 25 -5.4124 -0.2564
5 8 26 -4.9997 5.7801
5 8 27 7.6074 2.8719
5 8 28 -1.2942 -10.5482
5 8 29 0.5622 15.5653
5 8 30 7.1834 7.3416
5 8 31 -2.9087 -0.2971
5 8 32 1.4613 3.4561
5 8 33 -4.0939 3.0866
5 8 34 2.8173 1.9535
5 9 0 0.8760 -0.4155
5 9 1 -2.8390 -13.5567
5 9 2 -4.1585 4.8736
5 9 3 15.5276 31.8543
5 9 4 10.7506 1.2219
5 9 5 -12.4618 -1.4766
5 9 6 -8.4789 1.2094
5 9 7 4.8975 0.4307
5 9 8 -21.4920 5.1476
5 9 9 -6.6288 3.2950
5 9 10 31.1093 -9.3322
5 9 11 5.3597 -5.6625
5 9 12 21.6307 5.4474
5 9 13 2.6943 11.4938
5 9 14 10.0161 -6.5729
5 9 15 -1.6713 -3.6775
5 9 16 10.8026 5.0853
5 9 17 3.6069 -27.8672
5 9 18 -19.1258 -8.8142
5 9 19 3.7408 23.2284
5 9 20 12.4125 -1.8626
5 9 21 6.1230 19.6451
5 9 22 -4.8973 0.9373
5 9 23 -4.6095 -4.1853
5 9 24 10.8950 -0.3760
5 9 25 -7.1959 -48.0079
5 9 26 3.6282 -3.7823
5 9 27 3.4051 -4.1514
5 9 28 -3.2781 2.8058
5 9 29 3.0605 0.0281
5 9 30 -5.5465 0.3459
5 9 31 4.6045 8.1044
5 9 32 -5.6971 -0.0250
5 9 33 -3.4779 2.6812
5 9 34 3.1299 -0.2966
5 10 0 -0.2784 17.4497
5 10 1 -11.5101 7.9555
5 10 2 -6.8962 -0.8564
5 10 3 4.9333 -7.5017
5 10 4 34.3850 12.7506
5 10 5 16.3896 7.9780
5 10 6 -3.5854 -8.4989
5 10 7 35.0539 3.8217
5 10 8 -35.0365 4.6908
5 10 9 -26.2576 -19.2954
5 10 10 -6.1389 3.9001
5 10 11 16.6937 5.3457
5 10 12 -1.7613 -3.2763
5 10 13 -18.3353 5.1768
5 10 14 17.4720 -19.7523
5 10 15 -4.1603 -2.4536
5 10 16 8.7268 -14.5579
5 10 17 12.9028 -2.8322
5 10 18 -3.1466 -2.7861
5 10 19 27.5029 4.7756
5 10 20 -9.9384 14.4004
5 10 21 -1.6601 4.9031
5 10 22 6.0343 -3.8047
5 10 23 -14.6632 -1.8193
5 10 24 6.3567 22.6478
5 10 25 -8.0465 -0.2526
5 10 26 5.1140 -4.2038
5 10 27 5.2217 -2.0974
5 10 28 5.5659 -8.9576
5 10 29 4.7198 5.1034
5 10 30 -2.1577 4.4846
5 10 31 5.0317 0.0354
5 10 32 -3.8620 -2.4336
5 10 33 4.3994 3.1490
5 11 0 2.8251 7.5421
5 11 1 7.4578 -5.3361
5 11 2 -6.9573 -0.4779
5 11 3 1.5967 -0.5215
5 11 4 13.9948 -0.1478
5 11 5 -10.7815 32.4719
5 11 6 21.5046 -11.3256
5 11 7 7.2762 -22.6296
5 11 8 15.7263 3.8109
5 11 9 2.5180 -7.6566
5 11 10 -28.3567 -11.8424
5 11 11 6.6413 -6.5660
5 11 12 30.2581 7.0276
5 11 13 -1.5227 5.4535
5 11 14 -36.3974 5.2047
5 11 15 14.1902 -34.1518
5 11 16 26.5428 23.6033
5 11 17 -2.0908 43.0304
5 11 18 7.6325 38.6439
5 11 19 6.5711 -33.1162
5 11 20 13.4103 13.2071
5 11 21 -2.9613 6.0374
5 11 22 23.7750 -0.1131
5 11 23 -0.2090 9.8127
5 11 24 -12.4718 3.8325
5 11 25 -6.6278 5.8431
5 11 26 -6.9149 -27.4884
5 11 27 -2.2885 9.2225
5 11 28 18.2414 3.3715
5 11 29 2.0337 2.8282
5 11 30 -3.9272 2.3961
5 11 31 -3.8105 -3.3712
5 11 32 9.3485 -6.5911
5 11 33 -6.1090 -4.8207
5 12 0 -0.4405 1.8195
5 12 1 -2.4339 7.0105
5 12 2 -0.5298 9.9938
5 12 3 -38.6271 -15.8087
5 12 4 3.6378 0.3675
5 12 5 -19.6496 -4.1226
5 12 6 5.3713 -0.7615
5 12 7 19.3436 -2.4060
5 12 8 -28.4076 -4.5177
5 12 9 -0.9198 -0.0359
5 12 10 -0.5360 6.5158
5 12 11 14.0208 1.1482
5 12 12 -10.7099 27.8065
5 12 13 0.2836 5.9388
5 12 14 1.0682 16.8014
5 12 15 15.7010 4.0854
5 12 16 -27.4198 37.2521
5 12 17 39.0458 14.9704
5 12 18 -5.1899 -14.6426
5 12 19 -4.5088 2.0334
5 12 20 -4.9256 29.1877
5 12 21 -4.8895 -5.6353
5 12 22 -3.2841 -17.5301
5 12 23 -14.7355 -7.4401
5 12 24 -6.3394 -8.4972
5 12 25 19.8895 20.5232
5 12 26 -0.7357 4.9969
5 12 27 -5.6179 -1.0368
5 12 28 -1.8398 -8.2734
5 12 29 -8.1106 5.1404
5 12 30 -3.5716 7.7819
5 12 31 -5.6348 1.0957
5 12 32 -2.2272 -5.8120
5 12 33 -1.5037 0.4824
5 13 0 -7.4318 -4.0273
5 13 1 16.1046 -18.7097
5 13 2 -16.7779 0.9686
5 13 3 7.1639 -6.5652
5 13 4 -31.4585 -12.3415
5 13 5 4.8970 -9.8152
5 13 6 -31.4494 -17.0226
5 13 7 0.7150 6.1528
5 13 8 -6.4073 -3.6840
5 13 9 3.2448 29.4586
5 13 10 2.1142 5.2832
5 13 11 -17.4849 -14.7214
5 13 12 -17.1967 -6.9400
5 13 13 -5.8440 -24.8776
5 13 14 2.4226 3.1704
5 13 15 -17.6084 4.0529
5 13 16 -15.5418 -3.5702
5 13 17 4.2645 4.8911
5 13 18 -23.2792 -3.3068
5 13 19 -23.7658 2.7131
5 13 20 37.9034 9.9152
5 13 21 1.0680 -1.9112
5 13 22 -30.8915 -0.6841
5 13 23 -7.5631 -14.3844
5 13 24 -29.2210 12.5875
5 13 25 -2.9317 13.6228
5 13 26 3.0929 -8.3351
5 13 27 -2.0568 -9.6420
5 13 28 6.6338 11.3368
5 13 29 2.3154 6.3117
5 13 30 -1.0987 -0.5557
5 13 31 -3.4783 -1.7717
5 13 32 -1.9563 -4.1011
5 14 0 1.8346 -3.9680
5 14 1 43.3065 15.1359
5 14 2 19.9004 -21.5772
5 14 3 2.5608 8.8118
5 14 4 -6.5549 3.3277
5 14 5 -13.6268 10.8259
5 14 6 -5.2252 -24.9447
5 14 7 51.8288 1.4828
5 14 8 4.7353 13.5512
5 14 9 -6.2026 -3.3986
5 14 10 6.9744 -10.8513
5 14 11 1.5568 16.7868
5 14 12 -4.4592 -29.7299
5 14 13 -42.6533 19.2455
5 14 14 3.4282 -6.0504
5 14 15 15.2274 3.4449
5 14 16 -8.7915 -20.6986
5 14 17 28.3714 -13.9773
5 14 18 2.1656 -24.2327
5 14 19 16.4403 17.0404
5 14 20 -2.8917 -12.0785
5 14 21 -13.2698 -3.5479
5 14 22 10.3914 -5.1351
5 14 23 4.0176 6.8287
5 14 24 -14.1229 19.2371
5 14 25 -11.3150 5.2694
5 14 26 3.4474 -3.7703
5 14 27 11.9034 -3.2456
5 14 28 2.8783 4.8052
5 14 29 -1.0019 -2.6799
5 14 30 -0.3957 -0.4521
5 14 31 4.3220 2.0160
5 14 32 0.4712 -1.3265
5 15 0 5.8470 -0.3409
5 15 1 -27.6400 3.2480
5 15 2 30.6392 6.3796
5 15 3 2.8415 -2.7516
5 15 4 7.6616 3.4187
5 15 5 6.5183 -21.5673
5 15 6 14.6527 9.0775
5 15 7 -15.5655 -13.5952
5 15 8 -5.4058 2.9049
5 15 9 -13.7188 -31.8681
5 15 10 -18.9473 2.7795
5 15 11 7.9533 35.4186
5 15 12 -2.6113 -8.1075
5 15 13 0.7845 4.7019
5 15 14 17.5013 13.4017
5 15 15 -20.4231 7.2313
5 15 16 4.1561 8.7096
5 15 17 -12.0628 8.2592
5 15 18 -0.8688 -8.7987
5 15 19 -18.0409 -1.4538
5 15 20 -38.5658 5.7861
5 15 21 5.0337 10.0623
5 15 22 40.0049 -2.7496
5 15 23 1.4040 6.4452
5 15 24 -7.5369 4.2241
5 15 25 -2.9722 4.9757
5 15 26 5.9884 -0.5127
5 15 27 -12.9679 14.7038
5 15 28 1.4647 3.8850
5 15 29 -2.1113 10.5207
5 15 30 -2.5350 2.3771
5 15 31 7.6320 0.7507
5 16 0 -2.9358 -3.8602
5 16 1 -73.6314 -14.6231
5 16 2 -23.1042 33.6121
5 16 3 -15.8837 -4.6503
5 16 4 12.0397 -35.0787
5 16 5 -1.3995 4.3660
5 16 6 -1.8075 29.9921
5 16 7 -12.4606 1.2013
5 16 8 -5.1931 -4.1284
5 16 9 -18.7822 6.1178
5 16 10 8.8655 4.3987
5 16 11 33.0011 9.2261
5 16 12 1.8624 3.0818
5 16 13 30.1803 9.3245
5 16 14 1.4484 -1.3639
5 16 15 43.7784 1.2147
5 16 16 13.1063 4.3781
5 16 17 -30.1760 -7.6324
5 16 18 21.6046 -22.6849
5 16 19 -7.4225 0.3033
5 16 20 23.5929 -19.8084
5 16 21 29.9653 12.5369
5 16 22 -2.9348 10.6248
5 16 23 10.5566 -0.1084
5 16 24 -3.0878 2.9350
5 16 25 -3.8765 -1.6238
5 16 26 4.4578 -3.3181
5 16 27 4.3643 1.5951
5 16 28 0.7421 -1.7382
5 16 29 -8.4888 -5.3770
5 16 30 -7.0435 -0.4514
5 17 0 0.8136 7.1968
5 17 1 6.6410 -8.6899
5 17 2 -6.7681 0.8284
5 17 3 3.5775 -10.9235
5 17 4 -0.6510 1.2783
5 17 5 -17.4332 -17.0728
5 17 6 -2.1116 -4.0178
5 17 7 -2.2943 -15.9784
5 17 8 -7.7551 -0.6184
5 17 9 -0.5689 1.8667
5 17 10 9.7179 -12.3153
5 17 11 4.4835 7.5838
5 17 12 -3.9965 -1.1288
5 17 13 19.7226 -8.4844
5 17 14 3.6414 -9.7785
5 17 15 3.4814 1.4340
5 17 16 -6.4186 2.8506
5 17 17 11.7919 -9.6787
5 17 18 -19.8215 4.1354
5 17 19 1.4975 3.3843
5 17 20 1.8141 -7.8695
5 17 21 -5.6508 3.2884
5 17 22 4.9093 0.2356
5 17 23 2.8914 -9.8829
5 17 24 -0.1207 -0.8648
5 17 25 1.5193 3.3335
5 17 26 -1.6630 -5.8719
5 17 27 -9.5860 0.1221
5 17 28 2.3633 0.7640
5 17 29 -1.3723 -6.1473
5 17 30 3.5451 3.1838
5 18 0 3.0664 1.4264
5 18 1 74.5506 17.6562
5 18 2 21.6944 -21.2838
5 18 3 28.3918 11.2044
5 18 4 -0.6918 26.9898
5 18 5 17.3692 15.3946
5 18 6 -1.4420 -38.5213
5 18 7 10.4117 -3.5690
5 18 8 -9.7778 -19.3127
5 18 9 1.3698 -5.2346
5 18 10 3.7992 7.8797
5 18 11 -21.2215 -0.5740
5 18 12 -0.7876 5.1874
5 18 13 33.7548 -2.3709
5 18 14 9.5808 1.9418
5 18 15 9.0270 0.9518
5 18 16 -16.6774 -13.6205
5 18 17 51.0392 13.7089
5 18 18 -17.5778 7.0446
5 18 19 3.4072 -8.5807
5 18 20 -5.1349 17.7179
5 18 21 0.3830 -0.6678
5 18 22 1.7783 17.5998
5 18 23 -8.1965 23.5716
5 18 24 4.0806 14.7504
5 18 25 -6.9337 0.0195
5 18 26 0.2598 -7.1941
5 18 27 -4.8208 6.7650
5 18 28 4.2836 -11.6037
5 18 29 -13.6801 1.4901
5 19 0 -6.2600 3.8014
5 19 1 33.5621 4.6324
5 19 2 -10.3201 -0.2611
5 19 3 17.6286 -11.7871
5 19 4 -16.6890 -2.8815
5 19 5 21.1438 16.2273
5 19 6 -7.8874 -1.0382
5 19 7 26.4649 -13.7493
5 19 8 -18.1102 -2.0250
5 19 9 16.2528 4.0238
5 19 10 -6.2142 11.6881
5 19 11 6.8344 -15.1619
5 19 12 -15.3412 7.0071
5 19 13 -2.2895 -3.5987
5 19 14 6.0676 -0.5207
5 19 15 7.2544 19.8324
5 19 16 15.2489 1.9760
5 19 17 1.5203 -2.7538
5 19 18 3.4541 2.8932
5 19 19 -8.4358 -20.7061
5 19 20 21.0547 4.5777
5 19 21 -0.4968 -3.4310
5 19 22 -0.0891 9.2554
5 19 23 -9.1826 -8.9288
5 19 24 4.0737 -5.9972
5 19 25 1.7563 1.3097
5 19 26 0.2131 3.7728
5 19 27 1.7627 7.1998
5 19 28 -3.1588 -1.8204
5 20 0 -1.9850 -5.9735
5 20 1 -44.8967 -12.7554
5 20 2 5.7819 -3.3144
5 20 3 5.6616 5.3957
5 20 4 -8.9975 -15.0063
5 20 5 23.8876 -13.1614
5 20 6 10.3912 27.9420
5 20 7 3.6852 0.6959
5 20 8 -29.4371 -8.3246
5 20 9 15.0733 -13.1202
5 20 10 2.0957 -2.3043
5 20 11 29.8061 -4.7491
5 20 12 3.9800 4.1342
5 20 13 9.2776 -9.1149
5 20 14 2.6608 -27.8727
5 20 15 -20.8075 1.6030
5 20 16 0.7284 27.4510
5 20 17 -26.1883 1.4888
5 20 18 25.7402 -18.7287
5 20 19 -10.4419 -13.5938
5 20 20 -3.8693 3.4415
5 20 21 15.8744 -7.2883
5 20 22 3.2447 -4.4979
5 20 23 5.2706 -14.5344
5 20 24 -0.8737 -11.5414
5 20 25 -3.3757 -3.4718
5 20 26 4.7729 -2.2308
5 20 27 0.6242 -6.1688
5 21 0 5.6762 -1.8496
5 21 1 -15.3084 13.7662
5 21 2 -16.5750 -3.9826
5 21 3 -15.4176 8.5768
5 21 4 47.3368 6.5202
5 21 5 -12.5903 17.1511
5 21 6 -4.9743 -2.9027
5 21 7 2.0751 10.8992
5 21 8 -0.7600 -3.3748
5 21 9 -5.4098 -16.1105
5 21 10 4.9746 -6.9178
5 21 11 4.7770 -6.5243
5 21 12 -5.5494 5.7834
5 21 13 3.0358 -11.4377
5 21 14 19.5792 10.6970
5 21 15 -7.7966 15.9255
5 21 16 -17.1009 -7.2342
5 21 17 7.1057 -10.6728
5 21 18 -25.8648 -5.9032
5 21 19 -4.9602 -0.6057
5 21 20 -3.4942 5.7532
5 21 21 -0.8361 4.5576
5 21 22 -24.6073 18.0938
5 21 23 -4.4966 -3.5422
5 21 24 1.8668 -2.7473
5 21 25 1.8831 3.5434
5 21 26 3.5582 0.1770
5 22 0 0.3387 8.6702
5 22 1 -0.1329 -5.0446
5 22 2 -2.6000 4.3026
5 22 3 1.4952 -7.8883
5 22 4 -1.1168 -0.4642
5 22 5 27.2575 -5.4585
5 22 6 14.1620 -0.8450
5 22 7 37.2814 7.1172
5 22 8 15.7102 8.2302
5 22 9 -12.3039 -1.9243
5 22 10 2.6959 0.8073
5 22 11 10.8102 11.5044
5 22 12 -7.6707 -5.3920
5 22 13 3.9982 3.9261
5 22 14 5.5880 7.9582
5 22 15 -9.9450 12.0422
5 22 16 -6.2378 13.6537
5 22 17 -3.4940 -13.8063
5 22 18 4.9911 -7.7491
5 22 19 2.0684 -7.9850
5 22 20 -2.8881 -11.2904
5 22 21 -2.4492 -3.9623
5 22 22 -17.5575 4.0624
5 22 23 5.2996 0.0759
5 22 24 -6.8778 0.0712
5 22 25 -11.6119 -4.1003
5 23 0 -1.3750 -5.1270
5 23 1 0.9055 -6.3419
5 23 2 12.9853 2.5963
5 23 3 0.8612 -1.9657
5 23 4 5.5946 12.2764
5 23 5 -0.1440 1.6125
5 23 6 4.4356 10.0290
5 23 7 1.8036 5.2768
5 23 8 -14.8375 -2.4691
5 23 9 -2.0170 6.6940
5 23 10 21.6354 2.0937
5 23 11 -4.7371 1.1962
5 23 12 24.3813 2.4632
5 23 13 -0.8367 -3.5953
5 23 14 -14.5552 5.9691
5 23 15 -7.8120 25.7741
5 23 16 0.2311 4.8157
5 23 17 4.9594 -5.0922
5 23 18 -10.6757 -13.3151
5 23 19 -1.9471 11.0212
5 23 20 13.9774 6.2153
5 23 21 -1.6187 -3.2770
5 23 22 -0.9461 9.9612
5 23 23 -4.2496 2.5266
5 23 24 -5.1699 8.8161
5 24 0 -0.1590 11.1591
5 24 1 -5.1252 -0.5100
5 24 2 7.6209 -5.1351
5 24 3 -15.1944 1.3340
5 24 4 7.4033 12.4911
5 24 5 -27.3418 5.6724
5 24 6 7.2414 3.8623
5 24 7 -27.2795 -3.7674
5 24 8 6.5713 5.9291
5 24 9 -9.6214 -2.9684
5 24 10 -2.5038 -3.9684
5 24 11 -9.6297 -4.7759
5 24 12 -4.5405 -2.8119
5 24 13 6.5781 -9.4147
5 24 14 0.1263 -8.5275
5 24 15 -0.0134 -0.6738
5 24 16 0.9879 4.7392
5 24 17 7.4417 9.0072
5 24 18 -1.4855 3.3193
5 24 19 -7.5645 4.4831
5 24 20 0.3484 6.2149
5 24 21 -3.1100 -1.4776
5 24 22 3.4799 7.0397
5 24 23 -0.3535 -7.5936
5 25 0 -0.8194 -6.9521
5 25 1 -5.0959 12.5000
5 25 2 3.3313 -4.4708
5 25 3 2.3532 11.7794
5 25 4 -4.6743 3.1320
5 25 5 -1.3430 12.2333
5 25 6 2.9285 -0.6827
5 25 7 4.5059 2.3759
5 25 8 12.3471 1.3350
5 25 9 4.4748 -3.9699
5 25 10 6.3500 6.1814
5 25 11 5.8283 -8.5018
5 25 12 -31.0423 -1.4207
5 25 13 13.8725 -12.3938
5 25 14 -0.6184 4.3675
5 25 15 13.7729 21.4465
5 25 16 4.2199 6.6485
5 25 17 3.1049 11.0121
5 25 18 1.2321 7.6101
5 25 19 -9.6144 5.0436
5 25 20 -3.0678 -5.5130
5 25 21 -0.2260 -3.3479
5 26 0 0.8606 -1.7746
5 26 1 11.3953 4.0479
5 26 2 7.1470 -5.1388
5 26 3 -2.4591 -5.5340
5 26 4 -4.5576 13.4488
5 26 5 -7.7605 1.7707
5 26 6 -1.5606 3.6782
5 26 7 4.3623 -4.0453
5 26 8 -1.3149 4.8347
5 26 9 -0.4280 0.1615
5 26 10 -0.6543 -1.0412
5 26 11 6.3078 6.2443
5 26 12 1.7816 1.8733
5 26 13 10.9955 -15.6556
5 26 14 2.8322 1.1001
5 26 15 -8.1208 4.5546
5 26 16 6.7298 0.4213
5 26 17 3.7659 5.7300
5 26 18 1.7179 0.0085
5 26 19 1.7438 7.1482
5 26 20 0.2085 -1.9899
5 27 0 -0.8245 -1.1860
5 27 1 1.9170 5.3914
5 27 2 5.9498 -11.6330
5 27 3 1.2791 -0.7182
5 27 4 -5.8883 3.0276
5 27 5 1.9409 -21.1862
5 27 6 5.3691 3.5954
5 27 7 -2.6698 -0.0036
5 27 8 -26.9678 -21.8078
5 27 9 -5.2268 5.4777
5 27 10 13.7998 4.2892
5 27 11 -11.2405 -2.7395
5 27 12 6.5935 -16.1443
5 27 13 -26.5857 1.4509
5 27 14 -12.4140 -0.4581
5 27 15 -2.9591 -6.1331
5 27 16 5.4618 -7.2635
5 27 17 -4.1912 -10.9982
5 27 18 11.8994 2.2465
5 28 0 -0.6685 -2.0723
5 28 1 -3.3454 5.6504
5 28 2 -13.5083 2.6827
5 28 3 1.1544 0.8432
5 28 4 -8.4774 -0.9281
5 28 5 -1.1459 3.5455
5 28 6 -4.1297 2.2457
5 28 7 4.8396 -8.6522
5 28 8 -0.5229 -1.6911
5 28 9 2.7957 4.2359
5 28 10 -3.6720 2.6458
5 28 11 -0.5770 3.5299
5 28 12 1.1472 0.9879
5 28 13 -4.1041 -3.4660
5 28 14 -1.8713 -3.9727
5 28 15 -5.0938 -2.9499
5 28 16 10.1176 1.2304
5 29 0 3.3050 5.2001
5 29 1 -0.6100 1.0202
5 29 2 -4.2108 2.7524
5 29 3 -0.9504 0.4769
5 29 4 -7.1115 2.7053
5 29 5 -6.9043 -13.3612
5 29 6 2.8695 1.0618
5 29 7 -1.6679 1.5837
5 29 8 2.0875 -5.0185
5 29 9 -2.5693 -9.1818
5 29 10 13.2511 10.0332
5 29 11 7.1624 -1.8982
5 29 12 5.2756 -0.7313
5 29 13 2.5301 0.5153
5 30 0 -0.6043 2.0920
5 30 1 2.9893 0.4056
5 30 2 -4.0064 0.6571
5 30 3 -5.2207 0.3637
5 30 4 4.7298 3.4586
5 30 5 -3.3897 3.2333
5 30 6 -7.3311 10.7578
5 30 7 6.7557 -14.4528
5 30 8 -5.6992 -3.7919
5 30 9 7.5026 -7.5781
5 30 10 -5.7775 1.1628
5 31 0 -4.0103 12.2316
5 31 1 12.9688 -2.8319
5 31 2 -6.5095 7.4383
5 31 3 8.3447 2.7448
5 31 4 4.5192 0.7232
5 31 5 1.3140 -3.1116
5 31 6 4.5169 2.4138
6 0 0 30.1152 2.5435
6 0 1 -0.3182 15.0132
6 0 2 8.6883 -1.7310
6 0 3 0.0138 -2.6784
6 0 4 -9.4077 1.0719
6 0 5 0.6881 22.0844
6 0 6 7.6458 -1.2909
6 0 7 -1.0708 -24.8655
6 0 8 11.8651 2.2611
6 0 9 1.0392 -4.1752
6 0 10 3.9764 -2.5308
6 0 11 -1.2681 -24.9309
6 0 12 11.5230 3.3509
6 0 13 0.4007 -12.6634
6 0 14 -0.5676 -3.0347
6 0 15 0.3977 -4.9905
6 0 16 -7.8648 1.9101
6 0 17 -0.6621 -4.5221
6 0 18 -0.7517 -0.5366
6 0 19 0.8279 -2.2588
6 0 20 -2.2260 -0.3123
6 0 21 0.0785 -2.0172
6 0 22 -0.4598 0.2635
6 0 23 -1.0999 -3.5583
6 0 24 6.5162 0.5308
6 0 25 1.1015 2.6562
6 0 26 6.5020 -1.0520
6 0 27 -0.9545 -1.5295
6 0 28 34.4177 1.4768
6 0 29 0.3810 -0.2102
6 0 30 3.8349 -1.3285
6 0 31 0.1825 0.5153
6 0 32 -3.1896 0.7447
6 0 33 -0.5021 3.9987
6 0 34 3.1861 0.0074
6 0 35 0.4928 2.1064
6 1 0 -4.4384 -1.3073
6 1 1 -7.2899 43.2479
6 1 2 40.3635 16.9871
6 1 3 -7.4107 16.2619
6 1 4 -48.7619 -9.2139
6 1 5 -7.9205 -4.6878
6 1 6 9.4705 10.7913
6 1 7 -32.2274 8.2543
6 1 8 -10.4879 -6.1002
6 1 9 -15.5478 -12.1050
6 1 10 2.6385 5.2133
6 1 11 30.4430 13.5376
6 1 12 27.5421 1.0243
6 1 13 -1.4721 -5.8315
6 1 14 11.9757 15.0097
6 1 15 0.4791 -0.4009
6 1 16 13.0637 -5.7648
6 1 17 8.6263 -4.6434
6 1 18 18.0931 -0.9200
6 1 19 2.1841 15.5764
6 1 20 17.0680 0.4847
6 1 21 5.3821 -9.8893
6 1 22 -7.1070 10.8032
6 1 23 3.4606 -1.1248
6 1 24 -14.0534 8.9354
6 1 25 0.1355 2.8823
6 1 26 0.5043 -0.7988
6 1 27 1.3641 0.8772
6 1 28 -7.0581 0.2682
6 1 29 3.8233 2.1820
6 1 30 -1.3061 5.0693
6 1 31 1.0521 -2.2334
6 1 32 -2.5758 -7.9914
6 1 33 2.5828 4.1787
6 1 34 -1.3300 -3.9063
6 1 35 2.4772 7.1167
6 2 0 15.9937 -3.6962
6 2 1 -21.1531 -5.3672
6 2 2 -6.5470 -40.6163
6 2 3 0.7604 31.1714
6 2 4 9.4655 -18.3443
6 2 5 -13.2696 2.3517
6 2 6 -21.1934 -2.0748
6 2 7 9.9406 2.7647
6 2 8 3.2720 -1.5970
6 2 9 10.5770 -16.8881
6 2 10 12.5415 -49.8258
6 2 11 13.4574 -19.8424
6 2 12 3.8759 -2.3287
6 2 13 -16.1665 -1.4917
6 2 14 -2.1305 8.3418
6 2 15 -27.1141 -8.4493
6 2 16 -34.1790 63.8464
6 2 17 -10.2817 11.1348
6 2 18 -3.3763 43.2369
6 2 19 -16.0944 -6.9911
6 2 20 1.2631 32.8750
6 2 21 -9.9575 13.7333
6 2 22 4.0562 14.1621
6 2 23 -17.6789 2.3548
6 2 24 -12.9835 -9.9091
6 2 25 11.6016 -4.5748
6 2 26 -7.7110 3.4954
6 2 27 1.4680 2.0108
6 2 28 0.4949 20.4597
6 2 29 1.4961 -1.1504
6 2 30 -6.2131 14.4603
6 2 31 7.8543 14.6805
6 2 32 -13.1813 1.8129
6 2 33 1.7922 4.3643
6 2 34 1.9722 4.2134
6 3 0 23.7975 -0.4200
6 3 1 -0.5990 -15.5737
6 3 2 15.2370 6.9478
6 3 3 0.5710 -66.5336
6 3 4 -17.6666 0.8239
6 3 5 -7.5165 1.3234
6 3 6 22.6804 -3.3985
6 3 7 -13.5611 17.0815
6 3 8 11.9728 8.4154
6 3 9 19.8959 -27.2003
6 3 10 -34.0962 -23.8077
6 3 11 10.0359 14.0015
6 3 12 28.1617 9.7343
6 3 13 4.0356 -9.6474
6 3 14 -0.0877 -1.1777
6 3 15 0.2010 3.3497
6 3 16 -9.1270 -1.2606
6 3 17 1.9899 -5.8873
6 3 18 3.0115 3.2880
6 3 19 -17.7553 -30.9453
6 3 20 3.5705 7.0732
6 3 21 -0.7298 11.2552
6 3 22 6.7465 -1.7323
6 3 23 -15.1032 -7.7454
6 3 24 -5.8897 2.9210
6 3 25 -0.6803 -1.5749
6 3 26 7.5297 -1.1675
6 3 27 3.9780 3.7232
6 3 28 -6.0342 -5.4635
6 3 29 1.5165 -2.8583
6 3 30 -2.1914 -0.7459
6 3 31 -1.8442 -1.1139
6 3 32 -7.1826 -4.7131
6 3 33 -0.1272 5.9891
6 3 34 -3.9754 4.4890
6 4 0 4.0361 -0.3551
6 4 1 -11.7009 19.8656
6 4 2 33.6347 -31.6306
6 4 3 -5.9087 9.6749
6 4 4 10.2180 -4.4522
6 4 5 20.1447 11.8181
6 4 6 -15.9594 26.2575
6 4 7 -12.7591 -2.2899
6 4 8 -5.7115 -16.5340
6 4 9 -13.6787 -11.6713
6 4 10 -7.3034 -15.8519
6 4 11 5.5036 -10.8049
6 4 12 -14.7860 18.9118
6 4 13 -27.4525 -6.4211
6 4 14 -2.7321 -35.5458
6 4 15 17.2339 3.4664
6 4 16 -4.4906 2.9111
6 4 17 -32.9579 -3.2950
6 4 18 16.4086 -47.0487
6 4 19 25.6404 -0.9011
6 4 20 -4.9779 -79.6577
6 4 21 7.9990 -9.7294
6 4 22 -12.8154 4.3533
6 4 23 -12.3205 22.0284
6 4 24 -10.5844 -31.6291
6 4 25 15.0070 0.0244
6 4 26 -1.5189 1.5071
6 4 27 -11.7616 -0.7409
6 4 28 -3.1654 -0.2280
6 4 29 6.1299 3.0146
6 4 30 0.3003 7.8131
6 4 31 0.9404 1.3183
6 4 32 3.0221 4.7716
6 4 33 -4.8085 2.9268
6 4 34 7.6292 1.4434
6 5 0 -1.4678 1.5360
6 5 1 11.7515 52.9992
6 5 2 -2.3241 -13.0442
6 5 3 -28.1484 2.9648
6 5 4 -8.1146 11.1067
6 5 5 -13.0737 3.2902
6 5 6 17.9961 5.9560
6 5 7 -6.3728 16.2521
6 5 8 17.9104 20.5657
6 5 9 1.9722 -13.3384
6 5 10 -13.3443 -7.1932
6 5 11 11.6540 -3.8092
6 5 12 -8.4219 1.5542
6 5 13 -3.5943 0.3467
6 5 14 -18.3239 -6.0048
6 5 15 0.1164 -4.6659
6 5 16 6.5997 -1.0849
6 5 17 -6.6808 20.2329
6 5 18 28.6457 10.2330
6 5 19 6.8115 31.2832
6 5 20 -19.2924 -5.3018
6 5 21 8.7849 8.8040
6 5 22 23.2710 -20.0053
6 5 23 -8.6476 -4.4314
6 5 24 -24.0634 6.1632
6 5 25 -0.6007 -0.2288
6 5 26 30.2563 4.3562
6 5 27 0.3994 -5.8413
6 5 28 -8.1590 3.0250
6 5 29 4.4243 3.9417
6 5 30 -0.2568 -0.6353
6 5 31 -1.9692 3.8289
6 5 32 2.8127 -7.2402
6 5 33 3.5786 -3.3401
6 5 34 3.9383 1.7710
6 6 0 -1.5503 4.8024
6 6 1 -13.3044 20.9909
6 6 2 18.8120 21.1963
6 6 3 6.5659 -7.9350
6 6 4 -12.7138 16.4554
6 6 5 0.4659 -7.3696
6 6 6 -7.4172 -28.7192
6 6 7 0.2690 3.4443
6 6 8 -3.0166 -5.2320
6 6 9 12.1508 -4.9610
6 6 10 1.8194 -0.0948
6 6 11 -17.5640 -1.8405
6 6 12 0.5317 15.5919
6 6 13 14.9246 4.2722
6 6 14 5.5346 1.0815
6 6 15 3.5352 2.4291
6 6 16 -1.0426 21.2997
6 6 17 -1.2532 4.3783
6 6 18 1.0071 7.4466
6 6 19 -2.8494 -2.7046
6 6 20 -8.4052 26.4085
6 6 21 0.6671 -22.6722
6 6 22 2.8620 -14.1097
6 6 23 -24.0658 -8.0785
6 6 24 -3.1833 9.9402
6 6 25 7.1726 -17.6701
6 6 26 -2.2097 4.3055
6 6 27 1.2046 -0.1394
6 6 28 -8.9373 2.8663
6 6 29 -0.7567 -1.5275
6 6 30 -10.7639 -5.0107
6 6 31 -2.3090 2.3592
6 6 32 -3.7133 -1.9998
6 6 33 -3.7944 0.9451
6 6 34 2.7854 -8.0250
6 7 0 3.8736 -0.9773
6 7 1 16.2621 2.0586
6 7 2 0.3815 5.7342
6 7 3 14.8614 -15.9279
6 7 4 -41.7575 -8.3256
6 7 5 22.9335 -11.7695
6 7 6 20.4895 -6.1860
6 7 7 2.6233 4.0199
6 7 8 -7.7719 29.8157
6 7 9 6.6957 8.5890
6 7 10 -2.5512 -3.4569
6 7 11 -4.2521 38.1683
6 7 12 29.7770 10.4699
6 7 13 11.2634 -27.2729
6 7 14 -12.0190 -12.8074
6 7 15 1.1159 2.0175
6 7 16 -27.2621 5.9041
6 7 17 -6.8135 -7.9868
6 7 18 7.7221 1.0310
6 7 19 -0.7564 -25.2545
6 7 20 21.6790 10.4161
6 7 21 10.8380 22.3097
6 7 22 -6.0670 -1.1400
6 7 23 15.0470 1.4101
6 7 24 5.3843 5.1199
6 7 25 4.2212 -5.4616
6 7 26 -8.9290 -2.7401
6 7 27 4.6012 15.9963
6 7 28 -30.8568 2.1983
6 7 29 -6.3219 -10.1028
6 7 30 -7.8138 0.6411
6 7 31 1.3555 -2.8127
6 7 32 -7.3739 -4.4801
6 7 33 -5.7060 -2.4013
6 7 34 1.9241 -9.2122
6 8 0 13.5061 -1.4089
6 8 1 0.6751 -6.0467
6 8 2 -6.5636 2.4502
6 8 3 -15.2278 -9.7877
6 8 4 -12.1425 4.2210
6 8 5 -4.8187 -11.6493
6 8 6 -17.8847 -3.7896
6 8 7 5.0980 2.4671
6 8 8 3.6881 5.1885
6 8 9 2.9767 -9.6273
6 8 10 4.2184 -1.8741
6 8 11 -10.4905 8.0866
6 8 12 4.8375 2.6255
6 8 13 -13.0813 1.1552
6 8 14 -10.8043 15.0429
6 8 15 -0.3363 3.8607
6 8 16 3.2436 7.9682
6 8 17 -2.9324 -1.0749
6 8 18 12.6694 -18.7466
6 8 19 5.3744 13.4973
6 8 20 8.8531 -34.6653
6 8 21 5.2971 9.9136
6 8 22 -5.2982 6.6733
6 8 23 4.0636 8.2792
6 8 24 0.3761 -1.7752
6 8 25 14.7997 2.3984
6 8 26 -4.8801 3.3359
6 8 27 -3.0313 -1.0618
6 8 28 -0.2167 -2.5964
6 8 29 -1.0060 -2.0095
6 8 30 -0.7775 1.8192
6 8 31 4.0394 -8.0918
6 8 32 -5.0321 2.3396
6 8 33 0.8264 0.6681
6 9 0 -0.1574 0.1387
6 9 1 2.6405 1.6264
6 9 2 16.6071 12.8092
6 9 3 -20.0721 27.8299
6 9 4 25.1652 -2.8344
6 9 5 -2.6324 -9.2233
6 9 6 -17.7139 -5.3781
6 9 7 -5.1129 -7.1725
6 9 8 -3.1992 8.7732
6 9 9 -5.9783 16.7316
6 9 10 -12.1766 -9.2783
6 9 11 6.2889 -25.1106
6 9 12 -32.7591 -1.5096
6 9 13 11.8090 31.6340
6 9 14 7.0666 0.1313
6 9 15 -16.8195 -9.2518
6 9 16 29.8128 3.5787
6 9 17 6.5388 -5.2673
6 9 18 6.2647 -6.9530
6 9 19 -11.8524 -13.4317
6 9 20 12.9210 7.9403
6 9 21 -4.4034 0.7413
6 9 22 -5.9386 -2.7334
6 9 23 13.1344 0.4126
6 9 24 21.8581 -3.2670
6 9 25 0.9497 -14.8875
6 9 26 13.8702 0.5299
6 9 27 -9.4472 -13.3917
6 9 28 42.2246 -8.4637
6 9 29 -2.8917 -2.9735
6 9 30 7.1758 -2.9977
6 9 31 3.6035 5.2087
6 9 32 9.9262 1.6379
6 9 33 0.8168 6.1097
6 10 0 12.4318 -5.1114
6 10 1 -5.7701 -13.6608
6 10 2 -0.5498 -24.8821
6 10 3 -5.7094 -2.7529
6 10 4 -1.5671 3.2653
6 10 5 3.3999 -2.6491
6 10 6 -2.7555 -4.8833
6 10 7 5.8750 -7.3844
6 10 8 4.7958 8.2902
6 10 9 -13.5353 15.8666
6 10 10 -6.4132 21.5458
6 10 11 15.3262 -11.4364
6 10 12 13.2303 -1.9913
6 10 13 -16.9825 -1.6961
6 10 14 5.2830 2.0551
6 10 15 4.4866 3.8844
6 10 16 7.5544 0.9727
6 10 17 2.4847 -2.4372
6 10 18 -1.2059 4.5435
6 10 19 11.2432 6.9358
6 10 20 4.2482 -27.8191
6 10 21 16.5275 26.0372
6 10 22 -5.0973 -13.4928
6 10 23 -5.5579 4.0924
6 10 24 1.5446 0.7547
6 10 25 -0.8291 -2.2954
6 10 26 2.6735 9.3065
6 10 27 -1.3191 2.4672
6 10 28 5.6887 -0.0472
6 10 29 0.0614 1.4232
6 10 30 2.4890 4.5149
6 10 31 5.5288 4.6242
6 10 32 -3.3406 -9.0570
6 10 33 -10.2107 8.4290
6 11 0 -12.7634 -0.3631
6 11 1 10.8129 -33.8203
6 11 2 -1.7259 -0.6276
6 11 3 9.0836 -8.0355
6 11 4 -40.7422 9.9526
6 11 5 7.5036 11.9472
6 11 6 13.4716 -0.0418
6 11 7 4.1435 9.8366
6 11 8 -6.4768 -7.1450
6 11 9 3.7243 -17.0834
6 11 10 22.7885 5.6411
6 11 11 -3.8550 25.8285
6 11 12 48.5215 -3.5205
6 11 13 2.6080 -5.9025
6 11 14 45.5897 6.7465
6 11 15 -12.3422 19.0528
6 11 16 3.3731 -6.2210
6 11 17 -1.1479 0.4772
6 11 18 21.3136 2.7270
6 11 19 20.9078 -24.9624
6 11 20 -16.6318 7.3959
6 11 21 0.6654 4.2003
6 11 22 -7.0538 28.1687
6 11 23 -2.3929 -15.9193
6 11 24 -3.4528 1.6706
6 11 25 5.9883 9.1321
6 11 26 -13.8297 4.8076
6 11 27 3.4104 13.8973
6 11 28 -5.4460 0.1484
6 11 29 -0.1150 -1.7609
6 11 30 -3.9790 0.4222
6 11 31 6.7096 9.0326
6 11 32 -3.3581 1.8685
6 12 0 2.8054 4.7855
6 12 1 -19.4749 7.8938
6 12 2 -6.3333 0.5255
6 12 3 19.1375 -13.2232
6 12 4 1.1543 10.9051
6 12 5 -5.9883 16.5623
6 12 6 -5.1456 -28.4741
6 12 7 4.1696 -33.7297
6 12 8 2.8865 24.7619
6 12 9 -1.9237 5.6600
6 12 10 -4.5704 12.3034
6 12 11 6.7294 -10.4486
6 12 12 0.7876 -4.5032
6 12 13 8.0954 5.1074
6 12 14 4.3729 -6.7910
6 12 15 -6.2917 -2.3625
6 12 16 6.1584 -18.9265
6 12 17 47.5170 5.3506
6 12 18 10.6467 -36.1555
6 12 19 -6.3018 -13.4076
6 12 20 -1.9908 56.2450
6 12 21 22.4579 6.2363
6 12 22 6.5397 3.9805
6 12 23 4.5117 -0.2097
6 12 24 -2.1094 30.9244
6 12 25 -0.4979 1.1185
6 12 26 2.2533 -5.1873
6 12 27 3.3025 4.5874
6 12 28 -4.9327 -4.1031
6 12 29 -5.2717 1.2583
6 12 30 -3.4612 -0.3718
6 12 31 -2.8733 -5.8123
6 12 32 -4.0947 -1.5759
6 13 0 0.4747 1.7540
6 13 1 -10.2216 34.9887
6 13 2 -13.8113 -6.0937
6 13 3 -5.9059 21.7389
6 13 4 -0.0557 -8.4017
6 13 5 -8.5262 -7.0042
6 13 6 14.5453 1.1625
6 13 7 -2.0939 11.1391
6 13 8 -12.1698 22.0830
6 13 9 -1.7829 -6.6157
6 13 10 -0.0246 14.5871
6 13 11 11.6019 -1.7929
6 13 12 -55.3937 10.6309
6 13 13 7.5445 -6.4949
6 13 14 -37.0021 -0.4790
6 13 15 6.6718 -41.6252
6 13 16 -10.1065 4.6117
6 13 17 4.3696 -1.9848
6 13 18 -12.4854 11.7760
6 13 19 -2.8676 19.3939
6 13 20 -3.3224 26.5154
6 13 21 -5.3008 -45.8746
6 13 22 -18.3129 -6.3587
6 13 23 -3.5633 7.4494
6 13 24 -22.2728 -8.8474
6 13 25 1.8040 10.3210
6 13 26 -4.2660 -1.1223
6 13 27 8.4062 -0.7271
6 13 28 -12.0739 3.7388
6 13 29 6.2746 8.5609
6 13 30 -0.6438 -3.0249
6 13 31 0.8606 -4.9662
6 14 0 10.6824 1.5030
6 14 1 14.5563 11.8826
6 14 2 -6.9527 -2.3888
6 14 3 -9.3901 -9.4293
6 14 4 -0.3281 15.3304
6 14 5 12.1750 2.6382
6 14 6 0.2182 9.1568
6 14 7 -24.5409 3.4960
6 14 8 1.5946 -11.0162
6 14 9 7.8518 7.8331
6 14 10 0.1178 -2.5332
6 14 11 -11.1845 9.4927
6 14 12 1.7754 15.2231
6 14 13 -14.7988 14.3594
6 14 14 8.1927 30.5875
6 14 15 3.4753 2.4470
6 14 16 21.8823 6.2609
6 14 17 9.8342 4.0824
6 14 18 2.8259 -13.3943
6 14 19 -11.5943 -3.5364
6 14 20 5.2367 0.2163
6 14 21 12.9692 -2.3098
6 14 22 -1.9527 20.5094
6 14 23 15.5791 -2.0092
6 14 24 -12.3811 -19.0418
6 14 25 12.1160 7.8378
6 14 26 -4.2210 3.0727
6 14 27 11.5125 9.5575
6 14 28 2.1763 -0.5881
6 14 29 0.1141 2.2744
6 14 30 4.5324 2.4669
6 14 31 -1.6134 -3.1030
6 15 0 2.7149 -2.1252
6 15 1 -1.8049 -21.4947
6 15 2 -2.0724 -3.9511
6 15 3 6.3187 -7.6777
6 15 4 3.2038 1.7246
6 15 5 0.4724 15.0021
6 15 6 -2.7560 -1.1436
6 15 7 9.9033 -17.8706
6 15 8 -3.5876 10.5020
6 15 9 0.9575 -12.5306
6 15 10 -17.4215 -2.2767
6 15 11 13.7710 11.5685
6 15 12 23.2826 -14.5764
6 15 13 26.2232 -1.1657
6 15 14 -4.8986 5.6634
6 15 15 6.1001 -3.9196
6 15 16 -8.1657 9.0110
6 15 17 -3.9106 -8.6034
6 15 18 -4.5275 7.1678
6 15 19 -2.4706 -25.6684
6 15 20 -0.6334 4.3435
6 15 21 15.2067 47.3490
6 15 22 -10.2921 -5.6773
6 15 23 3.8293 -0.0120
6 15 24 -1.2923 2.3182
6 15 25 -0.4672 -3.7998
6 15 26 7.2426 5.1285
6 15 27 1.0902 -6.0730
6 15 28 -6.6463 1.8732
6 15 29 -5.2005 2.0300
6 15 30 2.3644 2.2099
6 16 0 12.2029 -7.4286
6 16 1 -0.1715 -14.8733
6 16 2 -5.8447 13.6427
6 16 3 12.6605 8.4910
6 16 4 -4.3737 -26.9898
6 16 5 -18.0476 -5.5149
6 16 6 0.1128 0.4873
6 16 7 16.8771 7.7667
6 16 8 -3.6775 -1.1043
6 16 9 20.4682 6.8302
6 16 10 -1.3769 19.8612
6 16 11 -10.8341 -30.1924
6 16 12 -0.2111 -64.6718
6 16 13 12.2273 -27.9896
6 16 14 -4.6873 16.9182
6 16 15 6.7500 -8.2262
6 16 16 -5.3944 -40.3485
6 16 17 20.8978 -5.4623
6 16 18 2.0022 6.7815
6 16 19 -1.5424 4.6068
6 16 20 -1.6717 20.9047
6 16 21 -7.9274 2.3588
6 16 22 0.4062 -19.2043
6 16 23 0.7114 4.1130
6 16 24 -13.9458 -27.3619
6 16 25 -19.3346 -7.4614
6 16 26 -0.3809 -3.7957
6 16 27 -11.8856 -7.4063
6 16 28 9.9656 -6.9518
6 16 29 -2.1310 2.8885
6 17 0 4.4201 1.0084
6 17 1 7.4528 -16.1378
6 17 2 -7.9177 -7.7450
6 17 3 6.4350 -6.7281
6 17 4 4.3815 -1.2026
6 17 5 0.1503 2.5321
6 17 6 -1.1734 1.5187
6 17 7 -13.4908 2.4183
6 17 8 1.9504 4.9045
6 17 9 -0.0191 1.3745
6 17 10 5.4719 -7.1177
6 17 11 -10.2118 0.9371
6 17 12 -0.5432 15.6985
6 17 13 0.7903 3.0194
6 17 14 -18.7043 -7.5526
6 17 15 -18.3743 1.0766
6 17 16 2.3829 2.5026
6 17 17 -8.2493 -5.8500
6 17 18 -14.2302 1.9004
6 17 19 2.7652 6.8610
6 17 20 -2.8284 -6.5516
6 17 21 -10.3342 -7.5165
6 17 22 4.4528 7.7838
6 17 23 2.7468 -0.0582
6 17 24 2.7452 6.7110
6 17 25 -4.0532 0.6771
6 17 26 6.7599 1.3378
6 17 27 -1.9150 5.1717
6 17 28 -2.1076 -2.9867
6 17 29 -1.7629 1.4459
6 18 0 -10.7267 7.2210
6 18 1 -12.1199 -1.6357
6 18 2 5.6703 -13.1257
6 18 3 -10.0413 -5.4148
6 18 4 -2.5127 15.8316
6 18 5 2.6470 5.1185
6 18 6 2.5133 -0.2808
6 18 7 -9.6162 2.1541
6 18 8 -8.0686 6.1568
6 18 9 -4.9158 4.1921
6 18 10 -8.5268 14.3999
6 18 11 0.5289 -3.3246
6 18 12 -8.4056 29.6614
6 18 13 -2.0106 10.1641
6 18 14 7.5917 -16.8745
6 18 15 3.5876 1.5567
6 18 16 -7.7289 24.9746
6 18 17 -12.3792 -0.5613
6 18 18 -2.3535 -6.9687
6 18 19 -3.1369 -0.4777
6 18 20 1.8918 -1.0354
6 18 21 5.8149 -4.1444
6 18 22 8.3277 25.6390
6 18 23 -20.8022 5.3806
6 18 24 28.2499 15.7697
6 18 25 13.7378 3.4249
6 18 26 7.8894 9.8297
6 18 27 13.8463 0.9026
6 18 28 6.5915 4.8156
6 19 0 2.2996 0.9067
6 19 1 -6.3679 37.4879
6 19 2 -5.4142 -6.5680
6 19 3 0.7209 -1.6750
6 19 4 -2.8689 -0.5922
6 19 5 -2.4049 -0.3134
6 19 6 3.2878 -12.5210
6 19 7 -4.9153 -2.1633
6 19 8 -3.9062 5.7905
6 19 9 6.9359 -10.2213
6 19 10 -3.8268 -8.8574
6 19 11 4.1531 1.3310
6 19 12 -18.7877 -1.4083
6 19 13 4.4114 11.9671
6 19 14 -16.8137 1.6594
6 19 15 -0.5669 8.6594
6 19 16 -9.8820 -7.2544
6 19 17 -0.0254 -10.5305
6 19 18 5.8192 2.0594
6 19 19 3.7789 0.2373
6 19 20 -11.4015 1.7959
6 19 21 -11.9838 -19.5787
6 19 22 10.9206 -14.3120
6 19 23 -2.3901 0.6668
6 19 24 6.0094 -3.6398
6 19 25 -16.0292 9.6089
6 19 26 0.7107 -5.6540
6 19 27 -8.6280 2.7097
6 20 0 3.0483 -1.8107
6 20 1 -6.5733 9.6850
6 20 2 -11.3580 25.2505
6 20 3 12.6756 7.7898
6 20 4 -3.4887 -3.1866
6 20 5 -13.9636 13.5532
6 20 6 -3.1511 -27.6230
6 20 7 18.1537 -10.1801
6 20 8 3.7612 9.3734
6 20 9 9.3611 -4.9022
6 20 10 -6.8887 12.5663
6 20 11 -1.9354 -12.1829
6 20 12 -3.5314 -21.8894
6 20 13 12.5672 -22.2762
6 20 14 -4.7885 -10.4583
6 20 15 -31.5663 4.0584
6 20 16 5.1467 8.4998
6 20 17 -5.9443 1.1590
6 20 18 3.9072 3.4443
6 20 19 -6.5640 -13.4374
6 20 20 -1.3978 43.5623
6 20 21 -4.1274 -3.8584
6 20 22 5.2427 2.5366
6 20 23 -4.1152 1.5134
6 20 24 -9.4695 -4.9923
6 20 25 -12.1963 3.8332
6 20 26 3.6960 -3.5420
6 21 0 -6.4076 -2.2976
6 21 1 1.4781 -19.3623
6 21 2 5.6719 1.0585
6 21 3 -16.7921 8.1803
6 21 4 6.1679 5.8020
6 21 5 3.6639 0.9798
6 21 6 -17.3726 -6.4244
6 21 7 -3.5547 7.8183
6 21 8 4.2726 -1.5747
6 21 9 -6.0117 -2.2998
6 21 10 -22.0381 -1.9959
6 21 11 -28.8293 -8.1532
6 21 12 21.5467 0.4531
6 21 13 -3.7503 -5.6997
6 21 14 -6.9373 -3.3858
6 21 15 5.3459 -2.2130
6 21 16 7.1863 3.1411
6 21 17 -5.0833 8.4392
6 21 18 6.7887 -0.5669
6 21 19 4.1095 8.3959
6 21 20 -5.8579 11.0290
6 21 21 -3.4119 -12.2964
6 21 22 1.5596 0.2745
6 21 23 15.6886 6.0940
6 21 24 -5.4272 0.5918
6 21 25 3.4343 2.9091
6 22 0 2.6868 -2.7280
6 22 1 -4.1845 4.3767
6 22 2 -2.2455 -12.5766
6 22 3 -2.4345 2.6870
6 22 4 4.3181 -6.5530
6 22 5 6.7944 -10.9990
6 22 6 -3.7254 3.5370
6 22 7 0.4377 3.2693
6 22 8 3.7269 -16.9793
6 22 9 -0.8620 0.0139
6 22 10 0.4671 11.6593
6 22 11 0.4339 1.6101
6 22 12 0.7536 14.4557
6 22 13 4.1536 1.0937
6 22 14 -8.5301 0.0790
6 22 15 17.2983 2.0048
6 22 16 1.7816 -2.8020
6 22 17 12.1194 10.9796
6 22 18 -7.5979 2.1542
6 22 19 7.8380 12.5970
6 22 20 -14.8247 -10.7196
6 22 21 -4.1065 2.5443
6 22 22 0.6204 9.9717
6 22 23 8.7869 14.3160
6 22 24 -6.4223 -18.2456
6 23 0 -1.7671 2.0800
6 23 1 -7.8918 15.9982
6 23 2 -6.5278 -7.9468
6 23 3 -8.2022 0.6899
6 23 4 -0.9617 3.7817
6 23 5 -0.5908 -2.0827
6 23 6 -0.9362 2.6436
6 23 7 -2.4313 -16.4046
6 23 8 1.3133 -0.5381
6 23 9 -2.7294 3.3619
6 23 10 2.7165 -1.5531
6 23 11 0.3393 8.0202
6 23 12 5.3340 -3.7280
6 23 13 15.0955 0.9717
6 23 14 -2.1678 -0.9575
6 23 15 1.6612 9.1673
6 23 16 -0.7474 -13.6180
6 23 17 -1.6240 -14.2071
6 23 18 -16.0896 -9.3283
6 23 19 -4.6372 4.9281
6 23 20 -4.3111 4.3397
6 23 21 -7.9408 -9.6101
6 23 22 -0.9309 -0.5930
6 23 23 -3.9802 2.8551
6 24 0 -1.3150 1.5017
6 24 1 12.0724 -23.9374
6 24 2 -2.3871 10.2377
6 24 3 2.1875 2.9946
6 24 4 -3.0798 1.7151
6 24 5 -4.9061 9.1438
6 24 6 2.1859 -13.8398
6 24 7 -2.9458 4.0517
6 24 8 4.7636 13.8984
6 24 9 0.6377 -1.1295
6 24 10 1.1914 -11.9568
6 24 11 -1.5747 1.7678
6 24 12 -1.9353 6.3295
6 24 13 5.3862 -2.5678
6 24 14 0.2354 -1.9736
6 24 15 -0.4746 -0.9713
6 24 16 4.9328 -6.8750
6 24 17 3.4290 -2.5880
6 24 18 3.5037 -24.4817
6 24 19 -1.6477 2.3841
6 24 20 2.8092 -5.9521
6 24 21 3.0055 -0.4950
6 24 22 11.6170 -0.2615
6 25 0 -4.9354 -1.0970
6 25 1 -5.3948 -5.5221
6 25 2 -2.9168 1.8005
6 25 3 5.5275 3.2942
6 25 4 -18.0853 -1.2746
6 25 5 -7.5301 2.0702
6 25 6 15.6080 -0.7382
6 25 7 2.8507 4.7492
6 25 8 3.3558 -0.7049
6 25 9 4.3859 -5.2456
6 25 10 -5.0505 -6.7109
6 25 11 -0.9039 -7.4830
6 25 12 -3.5193 -1.6578
6 25 13 -5.1882 15.1500
6 25 14 -15.4663 -3.6985
6 25 15 -3.3251 7.3537
6 25 16 3.3708 0.0957
6 25 17 1.2179 -3.1235
6 25 18 9.5693 -3.9958
6 25 19 2.1454 -7.9469
6 25 20 -1.3446 14.4531
6 26 0 -0.5522 2.2521
6 26 1 11.6317 -1.7398
6 26 2 -2.2732 -7.9111
6 26 3 -0.1767 -2.0307
6 26 4 9.3751 -0.6747
6 26 5 -0.4000 6.6677
6 26 6 8.5312 4.3482
6 26 7 1.7481 -0.5614
6 26 8 5.0735 4.6970
6 26 9 -0.8511 -1.2727
6 26 10 -2.2741 3.1651
6 26 11 4.9320 2.1014
6 26 12 -4.3908 2.1262
6 26 13 1.2363 -0.9165
6 26 14 -4.8527 -2.0776
6 26 15 -0.3587 -1.5320
6 26 16 1.8085 0.6033
6 26 17 1.4286 -6.0849
6 26 18 -4.9208 2.4838
6 27 0 0.8315 0.9969
6 27 1 -6.8723 5.6961
6 27 2 4.6494 2.4909
6 27 3 -4.7071 2.6129
6 27 4 17.4551 -3.4530
6 27 5 -16.0823 0.2224
6 27 6 2.1859 -1.5710
6 27 7 -1.2923 -17.2758
6 27 8 -1.9020 5.3962
6 27 9 -3.5982 13.8764
6 27 10 1.9395 11.3223
6 27 11 7.4944 -10.5783
6 27 12 -9.6678 -6.3582
6 27 13 -3.3501 -5.8683
6 27 14 12.4698 2.3134
6 27 15 -3.7397 0.3349
6 27 16 0.3300 1.5673
6 28 0 -12.5203 -3.4002
6 28 1 2.9889 -10.9316
6 28 2 -3.1368 -23.2487
6 28 3 -5.8726 -4.9350
6 28 4 0.2735 -15.3420
6 28 5 0.7026 7.9220
6 28 6 1.4914 -2.5101
6 28 7 -4.9974 4.1378
6 28 8 -5.6023 0.6922
6 28 9 -5.1438 1.6696
6 28 10 5.1087 8.2702
6 28 11 1.7819 2.6813
6 28 12 -1.1097 3.3066
6 28 13 -1.1192 -4.6722
6 28 14 4.2543 3.6140
6 29 0 -4.5261 -2.0436
6 29 1 6.2534 -21.5114
6 29 2 -6.5038 -2.4760
6 29 3 19.5808 -6.1713
6 29 4 -0.8628 -2.3027
6 29 5 11.4026 2.7880
6 29 6 -2.8572 -1.4581
6 29 7 7.3555 -4.0206
6 29 8 -2.5183 -1.7705
6 29 9 -5.6047 -3.5444
6 29 10 -0.7378 1.1458
6 29 11 -2.5483 -4.5463
6 29 12 -0.8038 -2.3876
6 30 0 1.0679 1.7089
6 30 1 5.9030 2.8321
6 30 2 -3.0636 -2.2352
6 30 3 -0.9590 1.3736
6 30 4 -2.0946 5.7875
6 30 5 -0.0821 -1.2338
6 30 6 0.2051 2.7152
6 30 7 -2.4943 1.9033
6 30 8 -6.0334 -3.2241
7 0 1 -1.7408 -20.0923
7 0 2 1.3215 -1.2544
7 0 3 0.1223 0.0873
7 0 4 -10.6111 1.6463
7 0 5 -1.6407 21.8751
7 0 6 -0.2482 -0.9869
7 0 7 2.7735 -6.0082
7 0 8 -14.1355 -0.0485
7 0 9 -2.6222 -4.3501
7 0 10 -12.5205 0.6157
7 0 11 2.5465 4.6714
7 0 12 16.6022 -0.8099
7 0 13 -2.5600 -5.1380
7 0 14 -0.7658 0.0868
7 0 15 1.3064 4.1144
7 0 16 1.5625 0.6302
7 0 17 -0.6062 -6.5881
7 0 18 -6.7314 -0.8328
7 0 19 0.3082 -0.5708
7 0 20 7.2359 0.4865
7 0 21 -0.0993 -8.4540
7 0 22 1.9247 0.1188
7 0 23 0.4637 -5.7026
7 0 24 3.2956 -0.3984
7 0 25 -0.8371 -0.8840
7 0 26 -1.6245 0.1171
7 0 27 0.9531 8.7515
7 0 28 -1.9708 0.2786
7 0 29 -0.9430 -4.9476
7 0 30 -2.3924 -0.5933
7 0 31 0.6788 7.2666
7 0 32 -1.1320 0.7196
7 0 33 -0.4311 -1.5496
7 0 34 -5.6551 -0.7652
7 1 0 -0.7490 -20.4484
7 1 1 0.5874 34.5553
7 1 2 -17.6634 15.7635
7 1 3 -2.1764 18.8804
7 1 4 -18.1288 20.9417
7 1 5 11.7687 7.1618
7 1 6 -8.2926 10.4196
7 1 7 -16.1934 -6.3670
7 1 8 -52.0817 -11.4655
7 1 9 -11.8178 12.8871
7 1 10 -2.1156 -8.7428
7 1 11 -19.1178 25.1166
7 1 12 25.3050 7.1461
7 1 13 -33.6293 16.9990
7 1 14 11.1598 13.2469
7 1 15 3.0107 22.9012
7 1 16 8.8835 -3.7690
7 1 17 1.5581 27.2514
7 1 18 4.5720 -7.1347
7 1 19 4.0999 -11.9446
7 1 20 0.2444 -12.7934
7 1 21 -14.7108 -21.8057
7 1 22 -1.9770 4.5868
7 1 23 1.5733 5.8256
7 1 24 -2.0971 2.1146
7 1 25 -2.5211 3.1837
7 1 26 -3.5754 8.9753
7 1 27 -4.0443 5.0304
7 1 28 2.8002 0.6398
7 1 29 -3.6744 4.0729
7 1 30 0.9956 -7.4144
7 1 31 5.0715 -5.1027
7 1 32 -3.3408 -0.1428
7 1 33 0.1514 -2.3258
7 1 34 -1.1477 2.2284
7 2 0 0.1377 2.0760
7 2 1 9.2591 -10.7301
7 2 2 -8.1734 1.2288
7 2 3 11.6672 14.7500
7 2 4 12.0398 17.1820
7 2 5 11.1746 20.0043
7 2 6 -7.5698 1.7814
7 2 7 -10.0296 16.8926
7 2 8 -6.8098 -4.2621
7 2 9 -10.9592 -0.5201
7 2 10 -4.4021 7.0454
7 2 11 8.8002 -11.5737
7 2 12 15.2038 30.2100
7 2 13 17.2987 0.0650
7 2 14 12.8883 15.7621
7 2 15 35.7521 -3.5563
7 2 16 1.9466 19.3509
7 2 17 5.1117 3.4943
7 2 18 10.7195 -28.2704
7 2 19 -43.9273 1.6604
7 2 20 -3.7879 21.1373
7 2 21 -9.4389 1.9413
7 2 22 3.8607 11.1468
7 2 23 -8.4509 -18.1085
7 2 24 -3.5223 8.0129
7 2 25 -0.6078 2.5758
7 2 26 -6.5143 -13.8794
7 2 27 -1.9965 -6.0809
7 2 28 5.4351 4.6809
7 2 29 22.5233 6.2485
7 2 30 0.8397 -4.5196
7 2 31 12.3944 1.7620
7 2 32 4.8999 -0.9677
7 2 33 -1.7285 4.8292
7 2 34 -4.5789 -5.5735
7 3 0 3.3642 -4.2972
7 3 1 13.5709 3.0663
7 3 2 -6.7388 6.4632
7 3 3 -12.0283 24.1355
7 3 4 -13.1092 -3.4681
7 3 5 23.2553 -31.4403
7 3 6 5.8342 7.4891
7 3 7 -9.6177 7.9704
7 3 8 -18.3367 1.9636
7 3 9 -0.7872 -12.0828
7 3 10 2.5449 0.0220
7 3 11 -7.1034 30.3242
7 3 12 -2.5792 5.1329
7 3 13 -2.2922 -11.1678
7 3 14 -31.6537 6.6968
7 3 15 1.2005 17.2485
7 3 16 1.6957 7.3486
7 3 17 -11.2200 -14.8264
7 3 18 17.3704 -0.0133
7 3 19 9.7035 37.3039
7 3 20 7.7029 15.6400
7 3 21 5.5774 32.2551
7 3 22 3.4399 4.9238
7 3 23 4.1544 31.3072
7 3 24 9.0283 12.2838
7 3 25 -1.9085 6.1813
7 3 26 -5.3714 -0.8607
7 3 27 -4.3445 6.8041
7 3 28 1.3995 -2.9301
7 3 29 1.2338 -5.3035
7 3 30 7.7556 3.1042
7 3 31 6.3208 1.2912
7 3 32 -3.2711 5.9963
7 3 33 -0.1342 2.0862
7 3 34 5.6165 2.8097
7 4 0 -0.1080 -14.2790
7 4 1 -16.3313 3.9095
7 4 2 8.0693 2.8000
7 4 3 14.3924 -1.4037
7 4 4 5.4733 7.9666
7 4 5 26.7472 8.2716
7 4 6 15.6109 18.3773
7 4 7 62.9763 27.0527
7 4 8 -6.2000 -20.2484
7 4 9 6.5431 13.3956
7 4 10 -5.9352 2.9948
7 4 11 -12.1624 -3.7389
7 4 12 0.7059 -34.8970
7 4 13 -42.6772 8.7957
7 4 14 -19.9751 -0.9568
7 4 15 -11.3675 3.8789
7 4 16 -4.6091 2.7392
7 4 17 35.6832 4.8311
7 4 18 3.8121 -24.2649
7 4 19 21.5961 -0.2369
7 4 20 -4.5438 -4.7313
7 4 21 20.3746 10.6334
7 4 22 -2.5387 -9.3578
7 4 23 30.8320 -3.7438
7 4 24 6.4204 2.5577
7 4 25 -2.6426 -1.1593
7 4 26 -0.7543 -1.3572
7 4 27 2.9263 -0.9163
7 4 28 -2.3522 16.8572
7 4 29 -1.3054 -2.8924
7 4 30 1.3185 5.2567
7 4 31 -10.0142 -2.2467
7 4 32 -5.0014 2.8427
7 4 33 -2.9584 0.8826
7 5 0 -4.0338 -14.7456
7 5 1 3.6080 -0.4740
7 5 2 7.4226 3.6596
7 5 3 7.7484 -7.4633
7 5 4 3.2965 -5.6312
7 5 5 15.7182 -14.6941
7 5 6 20.9771 23.8623
7 5 7 -28.7650 39.2263
7 5 8 -9.7155 -8.8430
7 5 9 -30.1259 -6.1591
7 5 10 4.2307 -7.8284
7 5 11 -3.6093 -9.2617
7 5 12 17.1154 -9.8880
7 5 13 1.6307 8.7594
7 5 14 -16.2008 5.2209
7 5 15 4.7723 -0.5392
7 5 16 3.0802 -1.3311
7 5 17 -17.4109 -3.0741
7 5 18 0.2791 1.3443
7 5 19 13.1109 -23.9128
7 5 20 -8.9014 -7.8742
7 5 21 5.6471 3.8702
7 5 22 3.5582 -4.6184
7 5 23 -0.2360 -0.0884
7 5 24 9.5334 7.9934
7 5 25 5.5579 0.0849
7 5 26 2.7544 -10.4912
7 5 27 -3.5344 4.6056
7 5 28 -9.1620 0.7714
7 5 29 -0.2643 4.7249
7 5 30 2.1679 1.2339
7 5 31 1.4025 -2.3004
7 5 32 1.3941 -1.7474
7 5 33 -1.5200 -1.9685
7 6 0 2.0649 -3.5458
7 6 1 1.0280 20.6336
7 6 2 -16.9645 7.1570
7 6 3 -8.1857 -11.8149
7 6 4 -1.2438 -1.2510
7 6 5 -16.4437 2.7523
7 6 6 6.1189 -1.2172
7 6 7 -35.3581 -15.0538
7 6 8 8.1515 -14.6030
7 6 9 14.5634 -1.6889
7 6 10 12.1254 -1.4844
7 6 11 27.6062 -2.8214
7 6 12 23.6308 23.5355
7 6 13 3.5962 -10.2125
7 6 14 -0.8350 10.3168
7 6 15 34.0068 -9.6957
7 6 16 -8.3917 4.8417
7 6 17 27.0218 7.1272
7 6 18 7.3695 -12.4785
7 6 19 -26.3904 0.7638
7 6 20 -2.5089 -1.5112
7 6 21 50.6114 11.4433
7 6 22 -9.0020 -7.3569
7 6 23 -56.0047 -22.3275
7 6 24 -0.6779 2.5496
7 6 25 -14.3873 5.6374
7 6 26 0.9471 -4.4034
7 6 27 -7.6846 4.4180
7 6 28 8.5190 4.3586
7 6 29 2.1110 -0.7718
7 6 30 1.0505 0.0595
7 6 31 -4.9004 3.2888
7 6 32 -1.2796 1.8214
7 6 33 -0.2087 6.5604
7 7 0 5.1247 -24.4649
7 7 1 -9.3369 5.0209
7 7 2 -0.1833 -2.7368
7 7 3 -4.4738 3.9629
7 7 4 -0.3867 -12.2997
7 7 5 3.8216 19.8745
7 7 6 -0.4297 11.7475
7 7 7 -0.0402 -12.6144
7 7 8 -25.9833 -2.1811
7 7 9 9.0850 5.0926
7 7 10 -22.6030 -22.2805
7 7 11 0.6430 1.9620
7 7 12 5.2805 4.6031
7 7 13 -0.7414 -19.8938
7 7 14 -3.8247 2.9946
7 7 15 5.1303 -12.1978
7 7 16 14.0785 -1.2443
7 7 17 1.6989 3.2556
7 7 18 -12.6029 -1.7960
7 7 19 -6.8901 7.0382
7 7 20 6.7308 8.4870
7 7 21 -7.6642 -23.1344
7 7 22 -8.6894 -3.4915
7 7 23 -6.9753 17.5441
7 7 24 14.8773 14.0624
7 7 25 2.5834 0.3807
7 7 26 -10.4763 9.4391
7 7 27 -7.3170 5.7282
7 7 28 17.9405 10.2900
7 7 29 -0.1892 11.7391
7 7 30 12.3716 23.2519
7 7 31 5.2670 5.0985
7 7 32 0.2964 1.4124
7 7 33 6.9276 -0.3762
7 8 0 -2.1108 -3.4625
7 8 1 14.9238 4.4448
7 8 2 18.5958 -2.7054
7 8 3 12.8483 2.5120
7 8 4 22.5188 16.0486
7 8 5 -11.0364 -9.2411
7 8 6 5.8071 5.3821
7 8 7 -6.0977 -13.3082
7 8 8 16.4780 -0.4591
7 8 9 -3.7131 -7.8331
7 8 10 -3.5571 0.1851
7 8 11 19.0737 -1.7030
7 8 12 19.8693 -8.0166
7 8 13 -13.9608 -0.5882
7 8 14 -16.5056 2.8023
7 8 15 14.6539 -5.6821
7 8 16 2.4315 9.4223
7 8 17 -16.5693 -0.0808
7 8 18 12.5631 -8.8691
7 8 19 -41.4332 -0.7489
7 8 20 9.8851 8.6014
7 8 21 -4.3370 1.9256
7 8 22 2.1033 7.8183
7 8 23 0.0660 -4.0496
7 8 24 5.4071 1.8690
7 8 25 4.2318 6.8872
7 8 26 -2.8362 2.3233
7 8 27 -3.9819 11.2718
7 8 28 -1.1861 2.3459
7 8 29 1.0272 0.5299
7 8 30 -1.7107 -0.9777
7 8 31 -2.5244 2.1605
7 8 32 -1.8867 -2.4708
7 9 0 -5.7801 -2.2393
7 9 1 1.1128 2.4282
7 9 2 9.4886 6.1551
7 9 3 -7.7253 24.5615
7 9 4 7.1897 18.3313
7 9 5 3.5586 -19.3094
7 9 6 -1.4955 2.5448
7 9 7 -0.1505 3.6841
7 9 8 7.4812 1.9777
7 9 9 -2.1477 -23.8057
7 9 10 24.4590 15.8445
7 9 11 -3.1112 -11.6420
7 9 12 -6.9804 17.6148
7 9 13 0.5483 21.6559
7 9 14 31.1897 -8.9638
7 9 15 14.6715 6.8267
7 9 16 -23.8710 -2.0154
7 9 17 4.9982 -17.0609
7 9 18 -24.6448 -21.9856
7 9 19 -3.5433 -18.8514
7 9 20 -21.9851 -1.5300
7 9 21 3.6280 -52.3521
7 9 22 23.8387 1.9947
7 9 23 -0.6224 -17.2745
7 9 24 19.4395 -6.0757
7 9 25 -0.0089 -19.4121
7 9 26 2.4932 -1.3050
7 9 27 0.5835 5.9567
7 9 28 -8.4475 -0.5432
7 9 29 9.0175 -24.5934
7 9 30 -6.2773 0.0001
7 9 31 2.5137 10.4308
7 9 32 -5.3125 -0.5702
7 10 0 0.1034 -0.6792
7 10 1 -23.8484 -5.9734
7 10 2 2.3881 -10.9749
7 10 3 -0.9721 1.7696
7 10 4 -2.5050 18.6950
7 10 5 20.0422 -3.6188
7 10 6 -26.0278 7.0473
7 10 7 -22.0264 -6.0345
7 10 8 -3.9642 -3.3957
7 10 9 -18.7852 0.7904
7 10 10 -2.5237 8.9332
7 10 11 7.9962 -4.2835
7 10 12 5.6603 -4.9274
7 10 13 28.4313 0.3532
7 10 14 -16.8752 -2.4375
7 10 15 10.6623 -7.6834
7 10 16 -3.5750 -23.8317
7 10 17 -25.5929 4.7436
7 10 18 -4.5710 -11.4175
7 10 19 -4.2356 -0.2581
7 10 20 9.0973 -2.6766
7 10 21 9.4443 2.3794
7 10 22 17.4689 0.3567
7 10 23 11.1603 -2.6404
7 10 24 8.4768 -0.3994
7 10 25 16.1299 -4.1113
7 10 26 -6.6795 1.9893
7 10 27 -0.8863 -0.7339
7 10 28 0.6558 0.8652
7 10 29 -0.4310 5.0734
7 10 30 -5.6953 1.7978
7 10 31 14.2925 2.1862
7 10 32 -1.9851 -13.5270
7 11 0 4.7204 -9.6148
7 11 1 10.9486 -11.4681
7 11 2 3.6652 -9.7755
7 11 3 -13.8300 8.8166
7 11 4 -11.3332 -5.7416
7 11 5 3.4632 14.9490
7 11 6 28.7734 -9.4788
7 11 7 9.9776 13.0344
7 11 8 21.8252 -4.9871
7 11 9 -7.9138 5.0626
7 11 10 -1.6406 2.4779
7 11 11 11.5004 31.8221
7 11 12 0.6173 4.8386
7 11 13 -8.1816 -13.9312
7 11 14 9.9368 0.4132
7 11 15 -0.3171 12.0477
7 11 16 14.3358 3.5369
7 11 17 -2.6501 1.7223
7 11 18 2.2843 14.3956
7 11 19 1.1316 2.8950
7 11 20 -9.3345 3.5731
7 11 21 -21.8606 1.4324
7 11 22 -8.0444 -0.5104
7 11 23 1.5293 4.0376
7 11 24 -8.4847 5.2522
7 11 25 0.4285 -1.3584
7 11 26 9.0709 11.6795
7 11 27 -5.4403 5.2468
7 11 28 3.5337 0.6742
7 11 29 -4.1913 1.2329
7 11 30 -5.6071 5.1097
7 11 31 0.6657 5.9472
7 12 0 1.1363 2.0309
7 12 1 10.8004 -1.6335
7 12 2 15.3276 30.7010
7 12 3 15.2820 -4.9656
7 12 4 -13.5919 7.2447
7 12 5 14.3896 -2.6774
7 12 6 2.7176 -5.6719
7 12 7 -15.5449 4.2243
7 12 8 8.4221 4.0590
7 12 9 24.7358 6.9608
7 12 10 -1.7940 7.1213
7 12 11 -15.0280 -10.4319
7 12 12 9.2237 32.0884
7 12 13 -22.5727 -6.5120
7 12 14 -0.4354 -4.0760
7 12 15 -34.2592 -6.2191
7 12 16 8.0219 -9.6126
7 12 17 -22.7260 0.3845
7 12 18 -7.7998 -3.3950
7 12 19 -65.0252 -17.2165
7 12 20 -10.9567 3.1350
7 12 21 53.6385 -1.2432
7 12 22 4.3745 1.7560
7 12 23 6.1422 6.6010
7 12 24 12.1063 11.6994
7 12 25 23.0218 5.8081
7 12 26 -1.2456 -2.4298
7 12 27 2.0711 -4.4176
7 12 28 4.1901 0.5015
7 12 29 0.4321 -5.1471
7 12 30 2.6175 2.4582
7 12 31 -1.5690 -4.6255
7 13 0 -3.8551 -2.3373
7 13 1 -3.4345 -3.1903
7 13 2 9.3223 4.8537
7 13 3 4.0208 -12.7174
7 13 4 -0.7055 8.6592
7 13 5 -5.0500 -1.5654
7 13 6 -26.6477 0.9338
7 13 7 0.6382 -15.2867
7 13 8 -6.3012 0.4929
7 13 9 0.5403 -12.8087
7 13 10 0.6825 1.0819
7 13 11 -4.0299 -15.9677
7 13 12 3.0516 -3.9454
7 13 13 4.0903 22.7216
7 13 14 -13.0091 8.4541
7 13 15 7.2935 33.9781
7 13 16 -34.2337 6.6884
7 13 17 -0.2734 4.0261
7 13 18 5.3814 1.9607
7 13 19 -6.4390 5.5683
7 13 20 27.0977 -9.5815
7 13 21 16.9289 -22.4436
7 13 22 -9.1629 -0.4846
7 13 23 -6.1687 12.2381
7 13 24 -10.3290 -9.1900
7 13 25 -2.1127 -0.2706
7 13 26 3.2418 2.4046
7 13 27 -1.8863 -0.8551
7 13 28 3.1250 -3.7821
7 13 29 -0.2572 -2.8338
7 13 30 5.7690 -2.6624
7 14 0 -0.3868 -4.1441
7 14 1 -10.9476 -2.1760
7 14 2 3.8630 -5.3343
7 14 3 -5.3102 -2.8341
7 14 4 1.4662 1.7026
7 14 5 3.9543 3.2251
7 14 6 -9.2967 6.8729
7 14 7 0.2751 -3.1103
7 14 8 6.0603 7.7065
7 14 9 13.2892 11.2066
7 14 10 -9.5492 -9.7419
7 14 11 3.1394 0.3180
7 14 12 -0.2096 3.9535
7 14 13 44.4234 9.7124
7 14 14 -2.5567 -3.8421
7 14 15 -6.4410 13.3171
7 14 16 5.0268 -7.4287
7 14 17 17.4350 9.7084
7 14 18 -1.6520 5.8260
7 14 19 -41.2911 -4.6869
7 14 20 10.9595 -6.6220
7 14 21 -22.9983 1.5746
7 14 22 -3.3884 -3.5923
7 14 23 -11.2468 -0.6381
7 14 24 3.9789 2.0553
7 14 25 -13.4348 5.7350
7 14 26 -2.7005 6.2980
7 14 27 -4.6752 0.8224
7 14 28 2.8332 -12.4450
7 14 29 3.1172 -1.2399
7 14 30 -3.7272 -6.2733
7 15 0 2.4800 -1.0520
7 15 1 -0.4591 8.2385
7 15 2 -0.9343 3.4312
7 15 3 -2.8499 1.3732
7 15 4 3.5417 -2.2581
7 15 5 -7.9495 9.6128
7 15 6 4.6316 5.0439
7 15 7 -4.6165 3.9924
7 15 8 -7.2102 0.1217
7 15 9 0.4878 4.5707
7 15 10 -5.4298 -2.3772
7 15 11 0.4797 15.4136
7 15 12 5.9966 10.6308
7 15 13 -11.9748 -25.4762
7 15 14 -8.6343 -3.1855
7 15 15 -0.8963 -24.2904
7 15 16 2.6628 -0.8747
7 15 17 -4.0273 2.7752
7 15 18 1.1167 10.3611
7 15 19 0.2418 6.7106
7 15 20 -25.1681 4.7833
7 15 21 8.8024 -18.9663
7 15 22 20.0494 -7.5197
7 15 23 6.8473 2.6326
7 15 24 3.3391 3.7159
7 15 25 -2.3372 0.9850
7 15 26 -5.0789 4.7930
7 15 27 0.6036 -4.9220
7 15 28 -1.4243 2.0108
7 15 29 -3.1020 3.9054
7 16 0 -0.9614 -2.9667
7 16 1 -17.3885 -0.7195
7 16 2 -16.1702 -13.6202
7 16 3 32.4303 -4.8431
7 16 4 0.1406 -9.2547
7 16 5 9.8336 8.6098
7 16 6 -4.5028 -9.7873
7 16 7 -9.0800 -2.6493
7 16 8 5.6778 0.7591
7 16 9 -22.9381 -3.4361
7 16 10 4.3119 -23.2426
7 16 11 29.6574 0.2368
7 16 12 -10.3880 -6.0640
7 16 13 -33.4493 4.0231
7 16 14 -16.2404 5.5373
7 16 15 28.1756 -7.3677
7 16 16 7.8044 -1.6304
7 16 17 8.8059 1.2433
7 16 18 4.0456 22.3055
7 16 19 -9.8828 -1.5431
7 16 20 8.1243 -4.7440
7 16 21 28.0572 1.0476
7 16 22 -0.9101 1.4541
7 16 23 7.4689 -11.4443
7 16 24 1.5087 -4.7447
7 16 25 4.8030 1.2066
7 16 26 -0.9066 0.3876
7 16 27 10.7587 -6.6110
7 16 28 -2.0810 13.1832
7 17 0 -0.5646 -3.8575
7 17 1 2.7072 8.7243
7 17 2 -4.4030 9.7435
7 17 3 0.8077 -4.1676
7 17 4 0.4643 -2.9295
7 17 5 1.7011 6.7547
7 17 6 3.5628 -0.9257
7 17 7 4.9899 -2.2760
7 17 8 2.7809 0.5470
7 17 9 4.9189 -1.0911
7 17 10 -11.3639 -9.1747
7 17 11 -7.9089 -1.1396
7 17 12 -0.1251 6.5532
7 17 13 -1.3201 5.3097
7 17 14 2.8686 -2.0521
7 17 15 -17.3504 1.5896
7 17 16 13.8507 2.6714
7 17 17 0.5455 -7.7703
7 17 18 -5.3791 -0.8769
7 17 19 4.7553 3.3881
7 17 20 -2.2746 -1.0903
7 17 21 -4.1080 -3.2795
7 17 22 -1.2786 -0.2380
7 17 23 1.8964 13.9329
7 17 24 -0.8618 -0.7479
7 17 25 -4.8302 0.8632
7 17 26 -9.0831 -1.0476
7 17 27 -0.2338 -2.1041
7 17 28 4.2381 0.3322
7 18 0 1.2404 1.0463
7 18 1 8.2344 1.4561
7 18 2 2.5927 19.8229
7 18 3 -25.7694 1.0901
7 18 4 0.8567 2.3950
7 18 5 5.3557 2.0221
7 18 6 1.3619 -1.2533
7 18 7 -11.8966 3.8920
7 18 8 -6.3767 -2.2288
7 18 9 -9.6105 0.7297
7 18 10 -6.1577 1.9892
7 18 11 3.7481 5.8177
7 18 12 3.2825 8.9269
7 18 13 7.5005 38.7327
7 18 14 28.6407 15.3060
7 18 15 -23.8062 6.9067
7 18 16 12.8994 16.7528
7 18 17 3.3233 1.2479
7 18 18 1.0941 13.1372
7 18 19 -0.1023 -4.3519
7 18 20 -7.5578 16.3545
7 18 21 -12.7312 7.9057
7 18 22 -9.9598 -17.4252
7 18 23 -4.4967 13.0164
7 18 24 3.0716 6.2452
7 18 25 6.0664 2.2305
7 18 26 9.1972 -7.1371
7 18 27 -8.3353 1.4642
7 19 0 -1.1009 -4.4981
7 19 1 -3.2682 -4.2227
7 19 2 14.9268 22.2484
7 19 3 0.0833 2.2246
7 19 4 1.0262 -6.0518
7 19 5 4.3825 15.3185
7 19 6 -7.5880 -11.8395
7 19 7 -2.5660 2.1687
7 19 8 1.6319 0.6137
7 19 9 6.6090 -10.6340
7 19 10 -10.1144 6.7774
7 19 11 -5.8756 2.2489
7 19 12 9.8624 7.1251
7 19 13 1.4874 19.5336
7 19 14 1.9392 -5.7727
7 19 15 12.3714 -1.4365
7 19 16 7.1493 -4.3851
7 19 17 2.7734 8.0364
7 19 18 -5.8516 6.6932
7 19 19 1.5601 -6.4663
7 19 20 4.3061 6.5051
7 19 21 -2.2354 -13.3474
7 19 22 -1.2659 -5.3177
7 19 23 -1.1154 -1.0403
7 19 24 -1.6413 -2.7745
7 19 25 -0.7443 -0.5518
7 19 26 0.0264 -7.0005
7 20 0 0.6746 -8.6939
7 20 1 13.2112 2.9748
7 20 2 6.5262 -11.6572
7 20 3 7.2368 5.9823
7 20 4 3.4019 -9.7547
7 20 5 19.2746 19.5214
7 20 6 -4.0970 -0.9208
7 20 7 8.6972 16.6214
7 20 8 2.5339 4.7309
7 20 9 29.3343 6.7469
7 20 10 3.2225 -10.0287
7 20 11 17.6465 -2.2754
7 20 12 17.3002 -2.8010
7 20 13 -24.5078 0.4206
7 20 14 5.2726 -6.9796
7 20 15 5.1489 6.6000
7 20 16 2.6947 8.5177
7 20 17 26.6064 12.2121
7 20 18 -4.4722 17.2068
7 20 19 -4.3509 9.1177
7 20 20 1.1025 8.8442
7 20 21 23.6895 1.2626
7 20 22 0.9219 -2.7612
7 20 23 0.3848 -1.4371
7 20 24 2.2405 -2.2426
7 20 25 11.1325 8.1829
7 21 0 1.9086 6.5210
7 21 1 0.6456 -1.4234
7 21 2 -1.1200 -2.0240
7 21 3 -1.4938 2.8424
7 21 4 1.4880 -7.5550
7 21 5 4.8219 -12.1043
7 21 6 7.9466 -2.0940
7 21 7 -2.9362 2.4252
7 21 8 -10.0648 -0.7007
7 21 9 0.0831 -10.2583
7 21 10 -3.4162 -4.1462
7 21 11 -5.1714 32.8710
7 21 12 5.3892 11.2933
7 21 13 -6.7253 -8.7244
7 21 14 -4.1192 -7.5236
7 21 15 -4.1018 -11.8429
7 21 16 2.8988 0.0775
7 21 17 -2.4082 -1.1626
7 21 18 4.7108 15.0705
7 21 19 -8.9082 1.7853
7 21 20 2.1029 5.9855
7 21 21 6.0165 -6.6503
7 21 22 1.7000 3.7390
7 21 23 3.8469 2.3395
7 21 24 0.4444 3.3280
7 22 0 -2.9959 1.8788
7 22 1 -15.3510 2.6459
7 22 2 -12.4752 -1.0701
7 22 3 -0.8786 -5.1810
7 22 4 14.5545 4.6399
7 22 5 3.2597 -13.8758
7 22 6 -4.7237 2.6551
7 22 7 20.0327 3.1208
7 22 8 17.4542 1.3305
7 22 9 -11.3844 2.0761
7 22 10 -1.2308 -3.3884
7 22 11 -1.9109 -7.8328
7 22 12 -3.5138 -13.2899
7 22 13 -0.9738 -1.6738
7 22 14 -10.2626 -4.3186
7 22 15 12.7545 -0.1257
7 22 16 -13.4553 1.3753
7 22 17 -17.9032 1.7268
7 22 18 0.0666 5.7733
7 22 19 4.9780 -3.3942
7 22 20 15.6124 0.6156
7 22 21 -27.8976 5.0198
7 22 22 -4.0062 7.5357
7 22 23 2.1620 -6.4236
7 23 0 -2.8456 -5.5152
7 23 1 -3.1584 -4.8076
7 23 2 4.5821 6.3591
7 23 3 -13.0456 0.8682
7 23 4 -8.6151 2.3501
7 23 5 -6.7974 1.4719
7 23 6 -5.9684 0.7609
7 23 7 -7.2568 -4.7471
7 23 8 3.5784 0.2149
7 23 9 -1.3799 -10.2819
7 23 10 -1.1212 -0.1370
7 23 11 -1.2914 -0.8593
7 23 12 -4.6973 17.3379
7 23 13 0.3875 -0.9912
7 23 14 -13.3408 1.7980
7 23 15 5.5752 0.0323
7 23 16 -0.4272 1.2135
7 23 17 -3.8842 -2.1436
7 23 18 -5.9825 2.3661
7 23 19 -2.9556 8.8819
7 23 20 0.4683 -14.7511
7 23 21 3.0231 -3.6768
7 23 22 -3.0513 -7.3241
7 24 0 2.7550 -0.8659
7 24 1 0.4343 5.9711
7 24 2 -12.3774 -2.7362
7 24 3 7.7812 -14.1846
7 24 4 3.6022 -3.8183
7 24 5 4.2791 1.3741
7 24 6 -8.9703 1.8295
7 24 7 -17.5958 1.0200
7 24 8 1.7623 2.0023
7 24 9 7.6734 -0.7198
7 24 10 -5.4187 1.9423
7 24 11 -2.4960 -1.4548
7 24 12 -0.8387 -2.0059
7 24 13 -5.5832 2.7397
7 24 14 0.8268 -2.9427
7 24 15 2.9010 -0.8148
7 24 16 -1.8523 -2.2037
7 24 17 -6.2503 -0.1458
7 24 18 -4.9969 3.1432
7 24 19 -3.7941 -1.0834
7 24 20 4.7424 0.5889
7 25 0 3.3485 3.5949
7 25 1 -16.5511 -6.6879
7 25 2 -0.5369 15.9293
7 25 3 -0.4224 -2.1892
7 25 4 10.7205 0.4407
7 25 5 6.3900 33.9919
7 25 6 -7.0464 9.6914
7 25 7 0.4874 9.0287
7 25 8 7.1876 -0.6841
7 25 9 -3.6220 -4.4581
7 25 10 -8.9116 -4.2400
7 25 11 -4.7064 -5.8512
7 25 12 -2.8496 5.7503
7 25 13 -2.1669 -25.3032
7 25 14 -7.4061 3.7433
7 25 15 -3.9319 -0.6518
7 25 16 1.1711 -4.7084
7 25 17 4.9904 0.9562
7 25 18 3.4716 -0.3773
7 25 19 0.5376 -3.5517
7 26 0 -0.1142 1.3302
7 26 1 7.8578 2.3664
7 26 2 0.8079 1.8033
7 26 3 6.4333 2.1251
7 26 4 9.7744 -2.2293
7 26 5 -2.4113 -1.6025
7 26 6 -8.8322 9.8106
7 26 7 -7.7678 -2.9476
7 26 8 3.3333 -0.8063
7 26 9 2.0419 -5.8105
7 26 10 -6.6495 3.4498
7 26 11 3.2940 -3.3280
7 26 12 -7.2444 1.9488
7 26 13 -7.0247 2.2532
7 26 14 -1.8274 -1.4233
7 26 15 4.4402 -1.9397
7 26 16 1.7040 -4.7522
7 26 17 -7.5430 1.5532
7 27 0 -3.3164 6.7531
7 27 1 1.7365 2.9114
7 27 2 -0.4907 10.4622
7 27 3 7.0052 6.8037
7 27 4 4.6760 -0.2737
7 27 5 -2.8760 -6.7473
7 27 6 -5.7696 -2.6524
7 27 7 4.5015 -7.2741
7 27 8 -9.1350 6.1895
7 27 9 -4.9388 -1.3753
7 27 10 -3.5133 2.2471
7 27 11 9.9960 2.5378
7 27 12 5.3489 -0.0797
7 27 13 -2.4325 6.8391
7 27 14 3.1963 -7.6717
7 27 15 -6.2647 -5.0062
7 28 0 -2.3662 -3.0576
7 28 1 -3.9101 6.5115
7 28 2 -9.0607 -0.6694
7 28 3 -5.8495 -2.7785
7 28 4 -5.4320 2.8329
7 28 5 -3.8583 -2.7602
7 28 6 -0.4878 4.0568
7 28 7 -2.1487 -1.0632
7 28 8 -3.8037 1.5850
7 28 9 -4.2868 0.2792
7 28 10 -4.3302 -4.8430
7 28 11 -2.2135 -1.3899
7 28 12 -3.3349 -10.6304
7 29 0 3.1231 -7.7869
7 29 1 1.8664 -0.5836
7 29 2 -6.3692 -8.2193
7 29 3 -3.0225 -0.6604
7 29 4 0.2576 -11.6414
7 29 5 4.0420 7.4838
7 29 6 -1.8026 -2.9567
7 29 7 7.5069 -0.7922
7 29 8 4.7690 -1.9287
7 29 9 0.0385 2.1652
7 30 0 1.7267 1.1241
7 30 1 -2.6884 -0.5921
7 30 2 0.1522 1.9022
7 30 3 -4.3186 -1.4128
8 0 0 -17.9005 1.2242
8 0 1 -0.5232 6.8771
8 0 2 7.0931 -0.8053
8 0 3 1.6714 -12.1544
8 0 4 -9.3682 0.4928
8 0 5 -2.2178 0.9150
8 0 6 14.4913 -2.2575
8 0 7 1.5006 9.1473
8 0 8 -23.9688 2.6080
8 0 9 -0.0933 1.4207
8 0 10 -0.0093 -1.5165
8 0 11 -0.9619 -2.4502
8 0 12 -12.3078 1.4098
8 0 13 0.8180 3.2756
8 0 14 5.7106 -0.6845
8 0 15 0.2315 4.0438
8 0 16 4.3693 0.1737
8 0 17 -0.5717 -0.0999
8 0 18 -3.3368 -0.2440
8 0 19 0.8623 5.7498
8 0 20 2.8261 0.4636
8 0 21 -0.6173 6.5313
8 0 22 -3.0715 -0.7135
8 0 23 0.4915 2.7551
8 0 24 3.0116 0.8098
8 0 25 -0.5713 -4.5694
8 0 26 3.9127 -0.4286
8 0 27 0.8958 -1.8965
8 0 28 -3.8969 0.1109
8 0 29 -1.1407 3.2310
8 0 30 -15.4104 0.0462
8 0 31 1.0633 9.0575
8 0 32 -0.7227 0.1053
8 0 33 -0.9395 0.1306
8 1 0 -4.8790 0.3783
8 1 1 -16.7693 -1.7209
8 1 2 2.2075 5.4388
8 1 3 15.6726 -0.5885
8 1 4 3.6122 12.5777
8 1 5 -12.2996 -7.8538
8 1 6 -4.8376 12.7149
8 1 7 14.3213 -2.0338
8 1 8 -29.1383 32.1278
8 1 9 10.9505 36.3318
8 1 10 0.3172 -10.7536
8 1 11 -10.2405 20.7564
8 1 12 -6.7477 -6.3575
8 1 13 -1.7641 3.0001
8 1 14 -17.6969 -8.8557
8 1 15 7.0729 -0.9475
8 1 16 -25.4962 0.0125
8 1 17 -17.9158 14.0527
8 1 18 31.5570 -9.4858
8 1 19 -2.6466 7.8325
8 1 20 9.1355 -5.4252
8 1 21 10.6686 -4.2163
8 1 22 0.2700 -13.2779
8 1 23 0.7945 -0.9162
8 1 24 -3.0240 3.6987
8 1 25 -7.6217 -3.4273
8 1 26 2.4203 7.6664
8 1 27 -3.0920 -0.6477
8 1 28 -3.5571 0.4650
8 1 29 4.9055 3.4497
8 1 30 2.7652 -0.2321
8 1 31 -4.1230 3.3264
8 1 32 -4.5188 -2.3676
8 1 33 2.8790 0.7797
8 2 0 4.2855 1.4264
8 2 1 8.6704 -1.2510
8 2 2 18.3156 -12.2227
8 2 3 -27.5627 -1.9162
8 2 4 9.9202 37.3949
8 2 5 -1.2458 1.1033
8 2 6 16.8800 7.7964
8 2 7 -20.6519 13.4156
8 2 8 -22.0974 27.2912
8 2 9 27.7632 14.0413
8 2 10 0.0226 -20.2974
8 2 11 -42.4001 -9.6460
8 2 12 -11.4369 23.2409
8 2 13 20.1058 -3.8432
8 2 14 14.6182 27.9825
8 2 15 -7.1621 -16.8471
8 2 16 -3.3509 0.3570
8 2 17 -5.4784 6.0705
8 2 18 -11.2139 -7.5029
8 2 19 -30.0008 1.9691
8 2 20 4.2793 -8.4194
8 2 21 -7.4467 1.5879
8 2 22 10.3135 -4.4842
8 2 23 4.1255 -5.5459
8 2 24 0.3341 -8.9201
8 2 25 -2.3327 2.8060
8 2 26 18.8080 -31.8434
8 2 27 5.0125 7.4187
8 2 28 0.8547 4.2425
8 2 29 3.0982 0.6325
8 2 30 2.8999 -1.5959
8 2 31 1.1181 -0.5777
8 2 32 -5.5463 -3.8716
8 2 33 -0.6627 -2.5866
8 3 0 6.2612 -0.5388
8 3 1 -6.3523 10.0845
8 3 2 21.9262 -16.7524
8 3 3 -0.5925 -5.6371
8 3 4 27.8265 11.1720
8 3 5 -0.2109 -24.5201
8 3 6 16.0871 -6.5566
8 3 7 7.2085 32.3777
8 3 8 -0.7057 4.1635
8 3 9 1.3864 13.6981
8 3 10 13.1760 0.7646
8 3 11 1.3309 -6.4141
8 3 12 27.6152 1.3690
8 3 13 6.5079 18.2936
8 3 14 -32.5133 5.8777
8 3 15 7.2638 -6.1121
8 3 16 -1.0978 1.0734
8 3 17 13.4122 -11.0023
8 3 18 -47.7964 7.8491
8 3 19 -11.6816 19.3647
8 3 20 6.1320 3.0375
8 3 21 -3.1166 -65.5030
8 3 22 10.9149 5.7677
8 3 23 -10.3222 1.1167
8 3 24 -5.2961 0.4287
8 3 25 1.7296 -10.1311
8 3 26 1.6218 2.0945
8 3 27 -0.0585 -4.8259
8 3 28 3.5928 -1.8276
8 3 29 7.3550 8.4318
8 3 30 -4.4911 -3.4678
8 3 31 3.5480 1.6792
8 3 32 0.3627 -4.3576
8 3 33 4.4546 3.9836
8 4 0 1.1327 -6.0195
8 4 1 17.8471 2.2991
8 4 2 8.7041 -31.1390
8 4 3 51.3817 -5.3386
8 4 4 12.5061 -34.5182
8 4 5 -29.6246 -0.3457
8 4 6 16.4211 -22.0818
8 4 7 -6.3034 6.0200
8 4 8 -6.3134 7.5612
8 4 9 -10.3929 12.0993
8 4 10 2.7403 -16.2372
8 4 11 -35.0224 -2.7734
8 4 12 -3.0849 4.6452
8 4 13 12.6503 -0.0058
8 4 14 16.5937 9.6805
8 4 15 -14.2630 0.7127
8 4 16 9.7102 -14.1035
8 4 17 4.8015 1.7089
8 4 18 -5.8094 -18.5014
8 4 19 -2.7020 0.0848
8 4 20 0.1432 -28.5735
8 4 21 9.1239 1.0640
8 4 22 5.5703 -15.6501
8 4 23 3.4441 -4.3748
8 4 24 -4.9985 -14.6786
8 4 25 -10.9848 4.2968
8 4 26 -2.2587 -13.0732
8 4 27 19.3215 5.3218
8 4 28 9.5491 -2.6606
8 4 29 -1.9023 -3.1594
8 4 30 9.8221 -1.9217
8 4 31 -0.2533 -0.3817
8 4 32 -0.8161 0.5874
8 5 0 -5.2084 0.8414
8 5 1 -4.3682 4.9194
8 5 2 0.7215 24.6807
8 5 3 7.4257 -9.9441
8 5 4 -30.7305 -11.4020
8 5 5 -4.7563 -1.2104
8 5 6 -6.0868 -1.0126
8 5 7 16.8758 20.7001
8 5 8 -23.5385 -5.5888
8 5 9 -8.4726 2.1976
8 5 10 0.7180 6.6529
8 5 11 -5.8317 7.3927
8 5 12 12.6468 -12.1285
8 5 13 -5.4722 -1.4723
8 5 14 33.2011 -4.3296
8 5 15 -7.7677 -15.8411
8 5 16 11.4232 -4.6539
8 5 17 4.8530 -3.8861
8 5 18 2.7403 7.1439
8 5 19 5.4082 -8.0144
8 5 20 -4.5625 -6.0047
8 5 21 -10.5020 16.2514
8 5 22 2.3282 14.0194
8 5 23 0.6996 15.8754
8 5 24 -4.7237 -3.2244
8 5 25 18.5445 -0.1915
8 5 26 -3.6852 0.7837
8 5 27 0.3819 -7.5038
8 5 28 -5.6556 -9.5357
8 5 29 2.4908 -1.3806
8 5 30 2.4346 -3.8992
8 5 31 1.7854 0.6635
8 5 32 -1.8906 1.0738
8 6 0 -18.1755 7.4506
8 6 1 -8.9760 -11.3171
8 6 2 9.3845 22.5299
8 6 3 33.0960 9.8317
8 6 4 -13.3061 32.1181
8 6 5 -25.9090 -10.1359
8 6 6 11.7417 -21.1842
8 6 7 10.0637 -6.8513
8 6 8 -7.8001 50.9149
8 6 9 25.4779 16.9346
8 6 10 2.8316 -34.6067
8 6 11 0.0274 3.9071
8 6 12 9.3675 22.8406
8 6 13 53.7003 -7.8990
8 6 14 0.8833 -18.4679
8 6 15 25.6483 -10.1022
8 6 16 -6.4656 -2.6020
8 6 17 -8.8264 0.4782
8 6 18 -8.8850 30.4293
8 6 19 11.4643 2.0888
8 6 20 -11.4955 59.1251
8 6 21 0.9952 0.7210
8 6 22 8.9146 -23.5983
8 6 23 -10.7834 -2.3347
8 6 24 -8.1312 15.2210
8 6 25 4.9917 -0.2910
8 6 26 -0.3135 -0.8128
8 6 27 7.8194 -0.6094
8 6 28 5.6118 3.1703
8 6 29 1.1908 -7.0819
8 6 30 3.7346 1.5572
8 6 31 -0.9467 0.9380
8 6 32 0.7689 -1.8765
8 7 0 0.0290 -1.0740
8 7 1 3.4101 -22.9801
8 7 2 0.7517 6.5714
8 7 3 7.9592 4.2379
8 7 4 -17.3376 -21.9030
8 7 5 -15.1925 -5.6504
8 7 6 31.1258 8.5695
8 7 7 -2.6661 -12.5906
8 7 8 -32.8923 -6.9795
8 7 9 12.7311 -24.4927
8 7 10 -0.1384 -4.0892
8 7 11 -13.3898 -39.1800
8 7 12 3.0718 -16.2785
8 7 13 -10.5081 9.9782
8 7 14 1.6117 7.2546
8 7 15 -12.6947 -52.1181
8 7 16 -13.0745 5.8426
8 7 17 -9.2736 -10.7394
8 7 18 -4.7618 11.0869
8 7 19 4.0111 45.4654
8 7 20 4.3850 -1.8761
8 7 21 4.4863 -14.5732
8 7 22 -10.4674 1.9377
8 7 23 0.2300 28.1749
8 7 24 15.4870 -5.9971
8 7 25 13.8429 -10.7757
8 7 26 19.2861 4.4283
8 7 27 4.4054 -6.0103
8 7 28 -4.6030 -8.2142
8 7 29 -2.5208 -10.3731
8 7 30 -1.8615 -1.0264
8 7 31 2.4636 -11.7750
8 7 32 0.4317 1.4746
8 8 0 -5.4268 -1.4934
8 8 1 -9.3501 20.4660
8 8 2 5.4528 -7.7382
8 8 3 9.3325 13.8965
8 8 4 1.1204 -6.2443
8 8 5 -0.5389 -0.0238
8 8 6 1.5794 6.5884
8 8 7 3.8183 -10.7553
8 8 8 -6.6726 14.6715
8 8 9 2.5024 5.9814
8 8 10 14.0770 -21.3989
8 8 11 -3.3891 7.4726
8 8 12 4.2553 1.6653
8 8 13 2.2843 -3.9959
8 8 14 6.6101 4.1051
8 8 15 -11.8109 7.1966
8 8 16 0.6461 2.6110
8 8 17 -3.7059 2.3003
8 8 18 -0.3299 -7.8868
8 8 19 -6.8921 -0.8909
8 8 20 -1.6722 3.9504
8 8 21 -2.0369 3.1306
8 8 22 8.3225 -8.4612
8 8 23 0.6600 4.8376
8 8 24 4.0480 -3.9730
8 8 25 1.0491 -1.7885
8 8 26 2.5576 -0.2672
8 8 27 7.4229 -1.0156
8 8 28 4.5044 6.8650
8 8 29 1.3559 -2.1267
8 8 30 -0.7824 -3.1638
8 8 31 -0.6443 -2.6506
8 9 0 -4.6338 0.5103
8 9 1 5.6004 20.7319
8 9 2 9.6263 -0.5702
8 9 3 2.0476 3.1644
8 9 4 -11.2841 -3.5069
8 9 5 8.7048 7.0923
8 9 6 26.7967 -2.5725
8 9 7 3.2273 1.0292
8 9 8 7.5565 0.0783
8 9 9 0.5171 -4.3406
8 9 10 20.4669 -0.3532
8 9 11 -6.0872 -17.8932
8 9 12 -0.6844 -4.3697
8 9 13 2.4823 11.5579
8 9 14 19.5469 -8.2656
8 9 15 6.1140 -18.0306
8 9 16 9.1920 -5.7006
8 9 17 6.7415 0.9139
8 9 18 6.5867 -5.6031
8 9 19 3.0081 -6.0707
8 9 20 2.5533 -0.3550
8 9 21 -2.6151 11.7629
8 9 22 -9.8479 0.8028
8 9 23 -1.3244 -5.3304
8 9 24 1.7421 0.5290
8 9 25 -17.2874 11.8300
8 9 26 16.9848 2.1751
8 9 27 -9.0578 17.6198
8 9 28 7.2409 4.3141
8 9 29 1.1893 13.8503
8 9 30 -6.6143 0.2261
8 9 31 -4.6559 0.7941
8 10 0 -4.3233 -5.6875
8 10 1 -7.6665 3.0692
8 10 2 -1.1241 -17.8506
8 10 3 -15.3136 -2.8479
8 10 4 6.9359 -11.2247
8 10 5 -10.9712 -0.7786
8 10 6 4.8890 -24.6975
8 10 7 4.1058 5.1017
8 10 8 -5.7040 6.0168
8 10 9 -5.8096 4.9504
8 10 10 3.3937 8.7205
8 10 11 -6.6154 -2.0452
8 10 12 -19.6838 10.6707
8 10 13 0.5333 -10.6355
8 10 14 1.2724 -9.5150
8 10 15 -9.9533 -3.8435
8 10 16 3.1904 8.5267
8 10 17 4.9860 2.1223
8 10 18 16.9500 25.1771
8 10 19 -1.6200 4.6864
8 10 20 -9.4812 -17.6787
8 10 21 -4.7271 3.8522
8 10 22 -1.1741 -1.3520
8 10 23 -3.5507 -4.4709
8 10 24 -2.3469 -5.9846
8 10 25 -5.7969 3.5746
8 10 26 4.8095 -7.9676
8 10 27 -4.4574 4.1936
8 10 28 4.4282 -6.2067
8 10 29 -0.2523 -0.0048
8 10 30 5.9681 -4.7700
8 10 31 7.4232 -4.6721
8 11 0 0.9433 0.4184
8 11 1 0.2339 -0.2945
8 11 2 -11.4852 -16.7314
8 11 3 -4.4610 -5.5905
8 11 4 9.3691 8.3189
8 11 5 -1.6335 10.0617
8 11 6 -1.6307 0.8697
8 11 7 2.8908 -10.7598
8 11 8 22.1404 -5.6915
8 11 9 6.2030 22.6555
8 11 10 2.0959 -3.5946
8 11 11 2.3047 -0.0199
8 11 12 20.7803 -26.3862
8 11 13 -4.7389 0.6032
8 11 14 -6.7582 -7.9267
8 11 15 -1.6121 18.2952
8 11 16 7.4474 9.6033
8 11 17 6.6104 -1.3625
8 11 18 9.1659 12.8739
8 11 19 5.5351 35.9572
8 11 20 1.0821 -10.0840
8 11 21 2.3877 -21.0713
8 11 22 -7.6816 19.0041
8 11 23 -3.7406 -4.9521
8 11 24 -18.3157 9.0911
8 11 25 4.9020 -5.1199
8 11 26 -9.1516 -5.5544
8 11 27 9.5012 -17.0824
8 11 28 -4.6701 0.2744
8 11 29 7.5227 2.5031
8 11 30 4.0083 5.9964
8 12 0 -21.0095 6.5598
8 12 1 -17.1987 -3.2536
8 12 2 9.8695 24.9381
8 12 3 -5.9217 -12.9347
8 12 4 -8.8201 8.5653
8 12 5 -0.7323 11.4502
8 12 6 -10.1493 4.8991
8 12 7 1.5447 2.4317
8 12 8 -7.3435 7.4952
8 12 9 21.5601 -3.8861
8 12 10 -1.2257 1.6000
8 12 11 -1.6066 0.8987
8 12 12 -7.3718 -8.3252
8 12 13 -2.9198 -0.6421
8 12 14 3.4458 -6.8760
8 12 15 -10.6706 -5.0233
8 12 16 6.6692 -14.8840
8 12 17 -5.3796 -13.7746
8 12 18 2.2155 -15.9212
8 12 19 0.5718 -4.5314
8 12 20 1.1013 18.0152
8 12 21 -4.1975 7.2844
8 12 22 1.0629 -10.5692
8 12 23 -8.3644 3.2692
8 12 24 -4.3848 -6.7167
8 12 25 3.8815 -4.1934
8 12 26 -4.4888 2.1637
8 12 27 -7.7811 -1.8038
8 12 28 -0.7033 2.8117
8 12 29 -4.9989 -0.2698
8 12 30 2.8571 0.0690
8 13 0 -4.3943 -0.8253
8 13 1 -1.7969 2.7710
8 13 2 6.0976 -15.1110
8 13 3 -2.7446 8.4749
8 13 4 1.8915 -5.9495
8 13 5 6.3908 2.0896
8 13 6 -4.3919 2.2482
8 13 7 -0.3827 -3.9618
8 13 8 -2.6450 1.8965
8 13 9 -3.5532 16.8427
8 13 10 -17.9965 -9.7041
8 13 11 -2.4956 5.7131
8 13 12 -22.9408 5.8717
8 13 13 -3.4485 -14.2658
8 13 14 -15.7542 0.7805
8 13 15 6.4623 23.9813
8 13 16 -2.0004 3.5173
8 13 17 21.4993 7.1323
8 13 18 -17.7853 -10.1018
8 13 19 6.9958 6.9961
8 13 20 -5.9332 -8.9809
8 13 21 -6.7034 18.0646
8 13 22 -22.1722 -25.9444
8 13 23 6.5166 -8.2962
8 13 24 -6.2127 -7.1995
8 13 25 8.8613 -7.9850
8 13 26 -6.5322 -2.3736
8 13 27 -0.1485 -4.6851
8 13 28 -1.3573 2.4158
8 13 29 1.4524 2.4118
8 14 0 -0.0749 -2.7883
8 14 1 1.7995 -0.7957
8 14 2 10.9162 -10.6796
8 14 3 27.0361 0.0327
8 14 4 4.9945 -19.7516
8 14 5 -16.7925 -1.9193
8 14 6 2.6104 -4.8036
8 14 7 17.7260 -4.1586
8 14 8 -0.5618 -8.8743
8 14 9 -8.8064 -1.9420
8 14 10 -8.4247 18.3371
8 14 11 19.3491 1.2914
8 14 12 -4.6312 9.0452
8 14 13 10.5641 4.9609
8 14 14 3.1029 -12.6381
8 14 15 1.8619 -1.7575
8 14 16 4.7205 -2.1874
8 14 17 6.7602 -1.7909
8 14 18 15.2051 -27.6474
8 14 19 9.7283 6.3805
8 14 20 4.7036 -3.0434
8 14 21 2.5172 -0.4221
8 14 22 5.4502 12.4560
8 14 23 -1.0758 -0.6409
8 14 24 0.1288 1.2566
8 14 25 -9.9351 -5.9356
8 14 26 1.0023 1.3124
8 14 27 -1.1478 1.2602
8 14 28 5.0548 -0.0057
8 14 29 -3.7448 -4.6266
8 15 0 -0.3260 0.6248
8 15 1 -8.8451 5.7355
8 15 2 -3.0358 0.2401
8 15 3 -7.6882 7.1859
8 15 4 7.6649 0.7625
8 15 5 0.5522 -14.1660
8 15 6 2.0780 0.8911
8 15 7 -0.8452 6.1873
8 15 8 18.9842 4.5039
8 15 9 -2.0376 11.2687
8 15 10 5.2902 -9.7102
8 15 11 -3.8169 5.5986
8 15 12 10.4536 -11.6143
8 15 13 27.1529 -7.5506
8 15 14 0.4838 -5.9737
8 15 15 9.9146 7.8076
8 15 16 2.3483 1.9877
8 15 17 8.2094 -14.6521
8 15 18 20.0543 6.5332
8 15 19 -0.0764 -8.0588
8 15 20 10.1065 4.1576
8 15 21 1.2542 9.8675
8 15 22 8.1899 22.1914
8 15 23 -0.9935 -5.4649
8 15 24 11.0565 2.1902
8 15 25 4.0549 -4.2333
8 15 26 10.7302 4.6059
8 15 27 -9.0352 -4.7415
8 15 28 8.7997 -3.6177
8 16 0 2.2000 -1.3082
8 16 1 -7.4255 5.8019
8 16 2 5.6041 2.0365
8 16 3 -2.8635 -0.3539
8 16 4 -15.4104 -6.9601
8 16 5 10.4494 -3.0801
8 16 6 0.7327 8.2934
8 16 7 6.3657 -2.0180
8 16 8 0.7191 8.1845
8 16 9 -1.8534 2.2911
8 16 10 -5.7189 2.2033
8 16 11 17.4930 -5.1075
8 16 12 14.1975 -24.7498
8 16 13 -12.3600 5.9722
8 16 14 19.1787 26.9548
8 16 15 11.6451 9.8192
8 16 16 0.9964 -5.2417
8 16 17 -18.7192 -0.8526
8 16 18 -6.1471 2.1517
8 16 19 17.4110 1.4635
8 16 20 8.1638 -7.9882
8 16 21 -2.7375 0.2344
8 16 22 0.8699 -3.3245
8 16 23 2.8028 -0.0501
8 16 24 0.8981 -1.0622
8 16 25 0.3440 2.7504
8 16 26 9.2757 9.4834
8 16 27 -5.5716 10.5111
8 17 0 2.0925 0.0130
8 17 1 1.7849 8.2754
8 17 2 9.3249 6.4876
8 17 3 18.2952 2.9650
8 17 4 2.3822 -0.9539
8 17 5 -0.0791 -2.1690
8 17 6 -2.9975 -2.4445
8 17 7 2.3392 1.2241
8 17 8 1.9000 1.9329
8 17 9 1.1889 6.6964
8 17 10 9.5178 9.7354
8 17 11 -2.9411 9.5339
8 17 12 -5.2846 -6.5333
8 17 13 3.5413 -1.4143
8 17 14 -5.9573 -19.0445
8 17 15 1.6192 1.6286
8 17 16 -1.8339 3.2425
8 17 17 0.9228 4.6447
8 17 18 3.4360 1.5731
8 17 19 -1.3719 3.5603
8 17 20 -1.7526 -0.8685
8 17 21 -2.3658 2.6687
8 17 22 2.3233 6.3950
8 17 23 3.0561 -2.8150
8 17 24 -4.2753 -6.9572
8 17 25 2.2025 -3.1940
8 17 26 -10.9503 0.9067
8 17 27 0.0403 3.2353
8 18 0 5.8578 0.7753
8 18 1 -5.5366 -6.9218
8 18 2 -0.6498 5.3544
8 18 3 11.6322 9.7453
8 18 4 11.9293 8.5053
8 18 5 -0.2223 30.0982
8 18 6 -3.1170 -13.6152
8 18 7 16.6278 2.2575
8 18 8 -1.1075 4.9051
8 18 9 -5.9282 -10.1777
8 18 10 1.6439 6.1881
8 18 11 -3.7509 -9.8408
8 18 12 -13.5275 -13.3305
8 18 13 -13.1436 1.2096
8 18 14 1.6581 -8.5590
8 18 15 -6.0081 -8.4121
8 18 16 -4.4221 4.1560
8 18 17 11.5715 1.8479
8 18 18 1.0047 15.0954
8 18 19 1.6883 -0.1161
8 18 20 -3.4892 4.7345
8 18 21 1.3561 -2.0264
8 18 22 -5.6133 2.4306
8 18 23 0.8343 -1.1706
8 18 24 6.5660 12.4295
8 18 25 5.9613 1.2085
8 18 26 3.1012 -7.6803
8 19 0 -5.4243 -0.3874
8 19 1 -6.2362 2.9714
8 19 2 -1.5728 -5.7600
8 19 3 4.4212 11.1443
8 19 4 -3.4754 0.3701
8 19 5 0.3202 5.4598
8 19 6 0.1829 4.8250
8 19 7 0.8160 2.7501
8 19 8 2.3585 -1.0965
8 19 9 5.0678 -7.9072
8 19 10 -4.4271 -8.3782
8 19 11 -4.1613 6.1487
8 19 12 -4.7441 -5.1940
8 19 13 -0.9397 -1.6980
8 19 14 13.2750 -7.8180
8 19 15 -0.9721 0.5576
8 19 16 -0.7877 0.1243
8 19 17 -3.4946 4.5094
8 19 18 -3.3168 10.4503
8 19 19 -3.1476 2.2536
8 19 20 -4.2210 -5.8424
8 19 21 3.1289 -6.1047
8 19 22 -1.6783 2.4465
8 19 23 -3.2455 6.3585
8 19 24 -8.2382 -5.5400
8 19 25 -4.1762 1.4344
8 20 0 -2.8830 3.0873
8 20 1 -1.5418 -7.6254
8 20 2 9.8731 -5.1942
8 20 3 -21.3603 -6.7426
8 20 4 -0.3062 0.2292
8 20 5 -6.4866 9.2654
8 20 6 0.5412 -3.9894
8 20 7 -4.9051 14.7616
8 20 8 -10.5818 13.5163
8 20 9 20.8039 12.4311
8 20 10 0.9907 -9.7041
8 20 11 16.7488 12.4793
8 20 12 -4.7349 -2.8157
8 20 13 0.9891 1.7730
8 20 14 0.6525 -2.2301
8 20 15 -0.7548 -9.5219
8 20 16 -3.8802 -2.3729
8 20 17 -14.9768 -8.7559
8 20 18 4.4314 -21.2256
8 20 19 3.0610 0.7565
8 20 20 4.2073 7.1348
8 20 21 2.3081 3.6085
8 20 22 -11.4464 -9.0960
8 20 23 -4.0108 -0.5652
8 20 24 -3.0873 8.9273
8 21 0 -1.8179 -0.0181
8 21 1 2.7612 -2.8345
8 21 2 -5.7268 4.4225
8 21 3 -4.2442 2.3956
8 21 4 -4.0373 1.6750
8 21 5 -1.2136 -7.5842
8 21 6 -3.2888 7.9570
8 21 7 5.6715 -25.9543
8 21 8 1.4819 -0.6434
8 21 9 2.0019 -4.8703
8 21 10 -15.7789 12.6705
8 21 11 -10.7303 -1.5619
8 21 12 0.5408 0.0997
8 21 13 -0.3134 2.3422
8 21 14 14.3205 -3.3555
8 21 15 -5.9108 -3.9403
8 21 16 5.0065 2.7350
8 21 17 3.8555 -0.6059
8 21 18 -3.0722 1.2513
8 21 19 6.7943 -4.5600
8 21 20 2.0304 0.7096
8 21 21 5.2610 7.7849
8 21 22 0.1477 -4.1004
8 21 23 -3.5130 4.7036
8 22 0 4.3699 -5.3493
8 22 1 5.7186 1.9994
8 22 2 13.4377 4.5700
8 22 3 -2.2651 2.4890
8 22 4 17.7505 -15.7819
8 22 5 10.2483 -1.6029
8 22 6 -6.9322 2.6118
8 22 7 0.7789 1.6520
8 22 8 -1.7910 -8.5321
8 22 9 -2.9802 -7.1505
8 22 10 4.8220 7.9081
8 22 11 -3.8971 -1.9687
8 22 12 -8.2590 2.2753
8 22 13 5.3018 -5.2574
8 22 14 11.1672 8.2818
8 22 15 1.2665 -1.6107
8 22 16 1.4576 1.0859
8 22 17 -1.3124 8.7436
8 22 18 -7.9407 16.1236
8 22 19 -4.7816 10.1124
8 22 20 -6.1138 -12.2970
8 22 21 -5.8071 10.0183
8 23 0 2.7401 0.8880
8 23 1 -3.2262 6.3414
8 23 2 2.6476 0.6597
8 23 3 1.1156 -2.8634
8 23 4 -9.1931 -2.2322
8 23 5 2.1141 -3.3390
8 23 6 -8.1417 1.5300
8 23 7 0.8983 5.5288
8 23 8 -13.4888 -0.5715
8 23 9 3.3793 0.9260
8 23 10 -16.8737 -7.8831
8 23 11 -0.9938 4.9964
8 23 12 -7.6943 2.9566
8 23 13 7.3909 21.4369
8 23 14 3.3032 -12.5233
8 23 15 4.0565 7.3156
8 23 16 12.5248 -5.3745
8 23 17 5.8566 8.9221
8 23 18 -3.0186 -2.6545
8 23 19 0.1550 -2.1907
8 23 20 7.1126 -5.6546
8 24 0 0.8119 3.2480
8 24 1 1.9922 1.6890
8 24 2 12.0272 2.7404
8 24 3 -3.8888 -7.2760
8 24 4 -9.4390 -0.6286
8 24 5 11.6537 -9.9208
8 24 6 0.2630 0.3907
8 24 7 -5.6550 -8.1946
8 24 8 -0.8034 13.4887
8 24 9 1.4466 -0.5913
8 24 10 8.4425 1.7686
8 24 11 -3.8034 -0.2924
8 24 12 1.4043 3.6338
8 24 13 -3.5920 0.0731
8 24 14 4.6957 -3.0400
8 24 15 -0.4268 -2.3242
8 24 16 0.4615 -2.0430
8 24 17 -2.4034 -2.0340
8 24 18 -4.1819 -2.1233
8 25 0 1.5282 -1.4010
8 25 1 -0.4279 -0.6299
8 25 2 -7.6291 2.6765
8 25 3 -0.4766 5.9279
8 25 4 -11.3049 -1.9002
8 25 5 -2.2059 -6.7151
8 25 6 8.4364 4.8192
8 25 7 3.7001 8.6261
8 25 8 1.5389 4.6420
8 25 9 0.8844 -2.4326
8 25 10 -2.8316 -7.1075
8 25 11 -1.9203 7.0758
8 25 12 0.9044 10.4555
8 25 13 -4.0131 -2.9460
8 25 14 -8.3475 8.5152
8 25 15 -1.7676 0.0738
8 25 16 -4.0892 8.0169
8 25 17 -0.8871 3.5959
8 26 0 -5.2924 1.3013
8 26 1 1.5255 2.8927
8 26 2 1.5071 2.1998
8 26 3 -1.8386 8.9316
8 26 4 -0.4053 -6.8145
8 26 5 -4.0767 -1.7002
8 26 6 0.9023 1.3444
8 26 7 3.0232 13.8898
8 26 8 -3.0474 1.7389
8 26 9 14.7280 5.1523
8 26 10 1.7442 -0.7736
8 26 11 -1.3541 4.9708
8 26 12 2.7664 2.3501
8 26 13 3.7363 5.8017
8 26 14 1.1890 15.0025
8 26 15 -5.0826 4.0046
8 27 0 2.1108 0.7810
8 27 1 0.8072 4.7570
8 27 2 0.4641 10.1955
8 27 3 -10.7141 -0.9078
8 27 4 12.7360 -6.3894
8 27 5 1.1135 -5.2388
8 27 6 7.5537 4.5779
8 27 7 -12.4448 -3.7489
8 27 8 1.7401 0.2643
8 27 9 -2.4673 -4.4675
8 27 10 -0.0222 -0.0367
8 27 11 1.9993 3.1539
8 27 12 -2.5705 0.9925
8 28 0 -8.7593 -3.8955
8 28 1 1.3528 -1.5616
8 28 2 -0.5846 -4.4808
8 28 3 -1.8997 3.9657
8 28 4 -2.0692 -5.1989
8 28 5 1.5675 4.2489
8 28 6 0.9503 3.9303
8 28 7 2.0319 5.3534
8 28 8 -0.0147 -2.3537
8 28 9 6.3476 3.8974
8 29 0 1.9385 0.1765
8 29 1 1.1590 -1.3362
8 29 2 -2.6097 2.2133
8 29 3 -3.3412 2.3372
8 29 4 -4.8380 2.1755
9 0 1 -0.7309 6.2442
9 0 2 6.6398 -0.6851
9 0 3 -0.0309 8.6636
9 0 4 1.6447 1.8961
9 0 5 -1.1943 0.0884
9 0 6 16.9404 -1.4730
9 0 7 1.4986 2.9820
9 0 8 6.6712 0.6598
9 0 9 -0.2609 -3.8768
9 0 10 -8.9817 0.4359
9 0 11 -0.4295 0.0377
9 0 12 -2.8506 -0.6342
9 0 13 0.4158 0.7384
9 0 14 3.7477 0.0486
9 0 15 -0.2701 0.8819
9 0 16 -2.0287 0.6571
9 0 17 -0.2055 6.7071
9 0 18 13.8772 -0.8002
9 0 19 0.8104 -3.6661
9 0 20 -6.9718 0.6754
9 0 21 -1.0627 -4.1866
9 0 22 5.3241 -0.7926
9 0 23 0.8760 0.8039
9 0 24 -3.9977 0.8522
9 0 25 -0.1591 4.8289
9 0 26 12.1430 -0.9705
9 0 27 -0.4237 2.5359
9 0 28 1.8459 1.2629
9 0 29 0.8233 5.6672
9 0 30 -16.1536 -1.6076
9 0 31 -0.8617 -0.4901
9 0 32 -11.0575 1.5124
9 1 0 2.3053 3.7710
9 1 1 12.6301 -1.4288
9 1 2 0.5560 -6.8648
9 1 3 20.8375 5.3111
9 1 4 33.9800 -34.9821
9 1 5 12.8956 -0.4532
9 1 6 24.8625 -5.1131
9 1 7 28.7406 -6.4208
9 1 8 30.9377 -10.4523
9 1 9 1.0058 9.5051
9 1 10 -0.1220 -2.2783
9 1 11 -14.8495 6.5096
9 1 12 16.4131 25.5312
9 1 13 -1.7855 11.9690
9 1 14 0.5838 5.4202
9 1 15 -6.9843 -10.7291
9 1 16 12.3325 3.5566
9 1 17 2.6929 27.0438
9 1 18 4.1277 -2.2026
9 1 19 3.9211 -13.3869
9 1 20 -17.0019 -0.3562
9 1 21 9.2297 1.4217
9 1 22 5.3460 -7.4454
9 1 23 -9.8054 0.9790
9 1 24 7.5894 -0.8595
9 1 25 -1.7992 0.5658
9 1 26 6.6680 0.2282
9 1 27 -1.2402 1.0239
9 1 28 0.4355 4.3354
9 1 29 -2.6235 2.8377
9 1 30 1.7857 0.4986
9 1 31 2.3376 -5.1072
9 1 32 1.8179 8.5228
9 2 0 -0.9155 -2.6216
9 2 1 23.1536 -9.3541
9 2 2 1.7702 -21.0414
9 2 3 -11.4108 5.9336
9 2 4 0.3204 68.7742
9 2 5 21.0940 -3.2252
9 2 6 15.4959 -54.7222
9 2 7 -13.0752 -4.2880
9 2 8 5.2331 -1.9740
9 2 9 -11.9770 -1.3144
9 2 10 6.0705 -36.3364
9 2 11 -7.1515 4.3278
9 2 12 -7.1125 -16.3803
9 2 13 18.2591 -0.4673
9 2 14 4.8637 -18.8669
9 2 15 12.4938 -14.8600
9 2 16 -19.5887 22.9396
9 2 17 10.0380 -3.8362
9 2 18 7.0028 24.5551
9 2 19 9.1420 3.4389
9 2 20 -1.5967 20.9563
9 2 21 -32.6287 -5.0989
9 2 22 0.6234 7.2330
9 2 23 2.0908 -4.3220
9 2 24 -2.2763 -2.8541
9 2 25 12.8173 2.1050
9 2 26 6.0537 -7.2049
9 2 27 -4.1105 -3.3471
9 2 28 -1.0155 -1.3405
9 2 29 2.1649 3.9837
9 2 30 3.9041 -0.2781
9 2 31 2.3631 -1.7243
9 3 0 -5.1052 2.7300
9 3 1 -1.7215 18.9081
9 3 2 -28.9310 -8.5902
9 3 3 -28.4523 -30.5287
9 3 4 -17.0033 8.4889
9 3 5 -9.1235 7.5759
9 3 6 -5.9130 6.8317
9 3 7 -3.7632 7.4116
9 3 8 58.6475 25.8844
9 3 9 -9.8968 17.7284
9 3 10 3.0538 17.2139
9 3 11 -3.5401 14.7269
9 3 12 4.1431 -2.6557
9 3 13 -4.9694 -12.9250
9 3 14 -7.1381 -24.5850
9 3 15 -0.2529 8.1125
9 3 16 23.6658 16.5450
9 3 17 0.4714 -4.9017
9 3 18 -34.1677 -7.4970
9 3 19 -1.0566 17.1945
9 3 20 36.4182 1.1978
9 3 21 4.2672 2.7819
9 3 22 -21.1048 3.0867
9 3 23 2.3586 1.9158
9 3 24 11.8695 -3.3878
9 3 25 1.9654 7.4979
9 3 26 9.1361 -4.8052
9 3 27 -4.4844 -0.1396
9 3 28 0.7407 -5.5476
9 3 29 2.2823 -1.7211
9 3 30 3.4421 -4.3911
9 3 31 2.9402 0.5809
9 4 0 1.0239 11.9508
9 4 1 -40.3801 -8.7822
9 4 2 2.9378 -13.9749
9 4 3 -19.1616 3.2825
9 4 4 -9.1302 4.2931
9 4 5 -1.4456 -10.2789
9 4 6 -2.5377 -38.1989
9 4 7 26.4221 -18.4158
9 4 8 8.0287 1.8371
9 4 9 10.9572 0.1483
9 4 10 -7.7744 7.0395
9 4 11 48.0381 12.4783
9 4 12 -1.3550 -9.3337
9 4 13 -18.1066 6.7242
9 4 14 16.1810 -50.8445
9 4 15 0.0450 -6.6250
9 4 16 4.4828 5.8749
9 4 17 -9.9695 4.9140
9 4 18 -7.5970 0.8570
9 4 19 12.6779 12.9914
9 4 20 2.4285 -0.6300
9 4 21 -1.6394 -1.2000
9 4 22 0.1987 1.2346
9 4 23 10.8332 -9.1850
9 4 24 1.7122 0.9770
9 4 25 6.2849 -6.5964
9 4 26 1.8536 6.3346
9 4 27 0.1448 -3.1110
9 4 28 -4.0340 -4.2493
9 4 29 -3.6735 -2.3018
9 4 30 -0.8092 3.1802
9 4 31 2.9602 -4.3222
9 5 0 2.6140 8.2305
9 5 1 -2.9348 9.4326
9 5 2 -7.3876 -4.6421
9 5 3 7.7429 -21.1036
9 5 4 -13.6611 3.6632
9 5 5 -8.0704 12.2663
9 5 6 -15.0996 -6.6505
9 5 7 11.7097 -4.4317
9 5 8 15.4760 -11.4152
9 5 9 0.5885 -9.1592
9 5 10 -12.4590 8.4265
9 5 11 -20.5580 2.6708
9 5 12 -17.1250 0.9060
9 5 13 -22.2407 -2.2479
9 5 14 -61.8837 -13.4516
9 5 15 -23.8657 -4.9539
9 5 16 3.3077 25.1099
9 5 17 1.3594 6.3328
9 5 18 25.6748 7.0678
9 5 19 3.8591 -11.8699
9 5 20 -23.0163 4.7897
9 5 21 2.3624 -0.3420
9 5 22 36.0411 4.1898
9 5 23 2.2517 4.6576
9 5 24 -10.7317 -7.8717
9 5 25 -8.5103 5.5833
9 5 26 -21.6480 -9.3166
9 5 27 -4.8779 -13.4015
9 5 28 -4.8893 -3.0894
9 5 29 -1.4037 -0.8770
9 5 30 -1.9985 -1.5213
9 5 31 0.9606 -2.2728
9 6 0 0.4530 4.8686
9 6 1 43.5221 7.2661
9 6 2 -13.2889 8.5816
9 6 3 12.7881 -2.4041
9 6 4 -4.3875 20.1546
9 6 5 -9.1422 1.6615
9 6 6 5.3252 -15.8730
9 6 7 -13.4147 -7.0560
9 6 8 8.8213 2.3286
9 6 9 0.2997 -4.5458
9 6 10 2.4613 0.5191
9 6 11 -12.4986 4.6701
9 6 12 -0.6213 17.7045
9 6 13 19.3075 4.7954
9 6 14 1.2145 0.8264
9 6 15 6.9146 6.7826
9 6 16 1.7577 0.0817
9 6 17 -16.5352 -2.0088
9 6 18 3.6427 -12.3568
9 6 19 13.7484 0.5616
9 6 20 19.4452 -29.0626
9 6 21 0.1703 -4.7598
9 6 22 0.2017 -14.4066
9 6 23 -2.3010 -1.8193
9 6 24 -3.0217 13.6944
9 6 25 -0.4476 -4.8444
9 6 26 -1.4238 -8.4062
9 6 27 -0.2683 -3.2474
9 6 28 0.5900 2.8338
9 6 29 -2.2406 -4.8058
9 6 30 -0.6855 0.1708
9 6 31 0.9383 0.5615
9 7 0 2.0699 13.6111
9 7 1 -2.2543 2.3129
9 7 2 -6.8986 -8.7456
9 7 3 4.2526 6.1984
9 7 4 13.3043 8.1076
9 7 5 -9.5420 6.1387
9 7 6 -10.7873 -6.9918
9 7 7 2.6597 -1.4101
9 7 8 -15.0244 6.2762
9 7 9 -0.5922 -9.3395
9 7 10 23.5589 -5.9199
9 7 11 -10.4880 6.9287
9 7 12 -21.3092 -2.6764
9 7 13 6.5550 -4.9675
9 7 14 28.9520 -2.2942
9 7 15 7.0406 -5.1899
9 7 16 -16.2451 -1.9733
9 7 17 -1.8301 5.1784
9 7 18 -9.0746 -3.4089
9 7 19 0.4482 -9.8136
9 7 20 13.1893 -5.2874
9 7 21 2.0269 6.8006
9 7 22 4.9109 5.5910
9 7 23 -1.7005 11.0157
9 7 24 -2.5126 2.0161
9 7 25 -2.2804 5.3490
9 7 26 -17.2453 -3.5833
9 7 27 13.8268 -10.4291
9 7 28 -16.3284 0.9797
9 7 29 -4.1801 3.4489
9 7 30 -3.6067 -1.3001
9 7 31 -4.3231 -1.4320
9 8 0 -1.0087 -4.3274
9 8 1 3.4337 -6.3714
9 8 2 8.7731 -26.8389
9 8 3 11.2601 -2.0842
9 8 4 -3.5363 12.1521
9 8 5 -21.3794 -2.6890
9 8 6 7.9853 -13.3781
9 8 7 2.6762 -7.9946
9 8 8 -3.7443 2.9656
9 8 9 3.3870 3.8453
9 8 10 -2.6464 0.6555
9 8 11 2.4736 2.2791
9 8 12 -16.5911 -7.1073
9 8 13 -3.9500 22.8820
9 8 14 3.5147 21.3044
9 8 15 -4.1144 14.0656
9 8 16 8.5147 27.4699
9 8 17 2.3187 -7.2218
9 8 18 -2.3786 4.8749
9 8 19 -7.2368 7.4502
9 8 20 -3.8229 3.0498
9 8 21 -2.5023 4.0501
9 8 22 -7.7292 -3.7976
9 8 23 -0.6024 5.2612
9 8 24 2.6176 0.8889
9 8 25 0.4202 -6.2718
9 8 26 4.4422 -3.1448
9 8 27 -1.2282 -0.3957
9 8 28 3.1669 5.0847
9 8 29 1.4036 -1.0446
9 8 30 -0.4746 -0.6898
9 9 0 -3.4144 1.7449
9 9 1 3.0755 9.4653
9 9 2 -15.5872 -13.7067
9 9 3 -0.1094 -24.8001
9 9 4 -7.9290 2.8875
9 9 5 6.2280 10.9348
9 9 6 9.5594 -2.3598
9 9 7 -13.1645 -28.3970
9 9 8 -23.3137 -0.0660
9 9 9 5.5855 -2.4231
9 9 10 -17.2854 0.0914
9 9 11 -2.0321 -0.4006
9 9 12 -42.0657 -8.1717
9 9 13 25.4580 2.7243
9 9 14 -1.0196 1.4486
9 9 15 -11.9095 8.1853
9 9 16 10.1111 -4.6350
9 9 17 -10.3974 -7.5164
9 9 18 17.9350 -8.7609
9 9 19 -11.2402 4.2010
9 9 20 -30.0775 -5.4015
9 9 21 7.1177 9.7579
9 9 22 18.4238 10.9149
9 9 23 3.3217 -7.9436
9 9 24 3.9137 7.5041
9 9 25 -5.0204 5.0183
9 9 26 16.2216 7.0644
9 9 27 -5.3147 2.5681
9 9 28 20.9473 -0.9202
9 9 29 -0.6752 7.5816
9 9 30 11.9940 -11.9557
9 10 0 -0.0891 9.2331
9 10 1 -31.9068 -16.9468
9 10 2 4.0744 -4.6758
9 10 3 0.2560 4.3902
9 10 4 -10.5904 -8.7665
9 10 5 8.7341 -1.9157
9 10 6 -0.8683 -5.7640
9 10 7 3.2686 3.4554
9 10 8 0.7910 -0.5181
9 10 9 -3.5585 7.7315
9 10 10 -9.1469 4.6979
9 10 11 6.9512 -7.0498
9 10 12 -10.4663 -3.8169
9 10 13 -7.7672 5.7010
9 10 14 9.1262 -24.5509
9 10 15 -31.2424 2.6319
9 10 16 4.1482 -18.0704
9 10 17 -14.9587 -6.8880
9 10 18 -2.7043 -21.9226
9 10 19 17.4455 -3.4024
9 10 20 -1.0992 15.0561
9 10 21 -1.8723 7.6094
9 10 22 9.0432 4.4479
9 10 23 -1.1126 0.2397
9 10 24 0.7248 0.1881
9 10 25 -4.8871 -3.1660
9 10 26 6.2795 -4.7081
9 10 27 -9.4100 1.4033
9 10 28 1.8187 1.2312
9 10 29 -2.3649 3.8822
9 11 0 -0.0435 -0.5691
9 11 1 -2.6969 1.7727
9 11 2 -9.7134 -1.6956
9 11 3 -8.9688 7.6957
9 11 4 4.0593 8.1118
9 11 5 6.6420 -13.8270
9 11 6 10.5620 -0.8181
9 11 7 0.2693 15.2631
9 11 8 -2.6720 -6.3599
9 11 9 12.6838 -6.4064
9 11 10 5.3359 2.6889
9 11 11 22.1311 -5.0559
9 11 12 -7.1388 -2.9747
9 11 13 5.6834 -8.9505
9 11 14 10.9036 -8.3036
9 11 15 2.5612 17.2093
9 11 16 9.7630 12.6728
9 11 17 -0.4103 -3.0815
9 11 18 -25.4248 0.5969
9 11 19 7.9327 -3.0962
9 11 20 7.1445 -2.4054
9 11 21 -10.4534 -0.5307
9 11 22 -25.2931 -3.1155
9 11 23 -1.8628 -4.5485
9 11 24 -1.1877 1.0781
9 11 25 -0.0830 -4.4842
9 11 26 9.4685 3.1769
9 11 27 -0.7452 3.6926
9 11 28 -14.0322 1.0045
9 11 29 -1.3676 -2.8202
9 12 0 1.3263 -0.7362
9 12 1 27.8830 3.3930
9 12 2 -1.5757 7.9751
9 12 3 16.7461 1.7001
9 12 4 -10.8507 15.9739
9 12 5 -9.1296 3.4455
9 12 6 7.0661 -8.5276
9 12 7 3.6150 8.7455
9 12 8 -0.2418 -2.1131
9 12 9 12.8476 -3.3852
9 12 10 -0.5398 -19.6311
9 12 11 21.5517 -8.9048
9 12 12 -12.2836 2.3493
9 12 13 10.1861 -2.5333
9 12 14 10.2928 6.7561
9 12 15 5.7900 5.8633
9 12 16 -2.0842 -1.4686
9 12 17 -2.3793 -7.0243
9 12 18 -4.0407 -10.3024
9 12 19 3.1275 2.6447
9 12 20 0.7516 9.4561
9 12 21 5.4717 1.0313
9 12 22 4.3119 -1.8933
9 12 23 0.3640 -3.2048
9 12 24 3.1546 12.7292
9 12 25 2.4978 -0.2068
9 12 26 1.1285 3.2547
9 12 27 5.9066 0.1901
9 12 28 -0.0729 -0.6397
9 12 29 11.1493 -1.2909
9 13 0 3.4656 4.0020
9 13 1 11.8780 -2.5943
9 13 2 -0.8981 -0.0719
9 13 3 -3.5360 18.0093
9 13 4 10.9963 2.9848
9 13 5 -1.6177 4.0498
9 13 6 -11.4078 -1.8547
9 13 7 -0.5191 2.6450
9 13 8 -12.7119 2.1895
9 13 9 3.9838 -5.0084
9 13 10 3.3158 17.0609
9 13 11 -2.2156 -3.1175
9 13 12 16.3594 10.4994
9 13 13 1.9285 8.4270
9 13 14 -1.2178 -1.5515
9 13 15 0.6190 29.1921
9 13 16 6.6298 3.2920
9 13 17 -3.6676 3.2723
9 13 18 -26.7808 -7.9150
9 13 19 -13.5314 24.1474
9 13 20 -47.6618 -10.7651
9 13 21 -3.4366 9.4674
9 13 22 -12.2293 -9.1068
9 13 23 -6.8341 -2.2619
9 13 24 -11.6649 -2.9563
9 13 25 3.9540 1.4200
9 13 26 -8.8574 -5.0262
9 13 27 2.7474 -1.0478
9 13 28 -0.7877 1.0413
9 14 0 -1.3410 1.0800
9 14 1 2.8380 1.7584
9 14 2 3.6095 -3.9911
9 14 3 1.6716 20.3539
9 14 4 3.2261 -17.4364
9 14 5 -1.7469 -17.0320
9 14 6 1.5088 20.6131
9 14 7 8.1008 -4.5160
9 14 8 -6.7363 -2.0976
9 14 9 -6.9889 -7.4774
9 14 10 0.8457 -6.6737
9 14 11 13.2682 15.1484
9 14 12 -7.8655 -22.3474
9 14 13 -2.7751 -2.3769
9 14 14 0.8250 -18.8034
9 14 15 6.8248 -1.5986
9 14 16 -0.9574 13.9676
9 14 17 18.2981 1.7255
9 14 18 4.9075 -3.0198
9 14 19 16.5564 -30.5735
9 14 20 -1.1124 9.6073
9 14 21 9.9374 2.6104
9 14 22 5.7275 -3.8063
9 14 23 7.3794 -2.5455
9 14 24 3.7669 4.0786
9 14 25 0.9706 2.9384
9 14 26 -3.7688 0.5847
9 14 27 -4.9684 2.0356
9 15 0 -3.3135 -0.8374
9 15 1 3.2653 -4.7762
9 15 2 -9.6523 -3.1739
9 15 3 -0.7454 3.0680
9 15 4 8.1943 3.0390
9 15 5 -0.3035 -3.8595
9 15 6 -17.9170 -6.6759
9 15 7 2.0477 0.1063
9 15 8 30.5925 2.8609
9 15 9 9.2187 2.4870
9 15 10 9.0401 -2.5839
9 15 11 1.0526 0.0252
9 15 12 -2.1101 11.1073
9 15 13 -5.8704 1.9629
9 15 14 3.3765 -6.9618
9 15 15 1.7886 2.1367
9 15 16 6.4846 18.6332
9 15 17 -1.7032 -2.9661
9 15 18 9.2065 10.6776
9 15 19 7.1409 -4.7179
9 15 20 31.5454 17.5332
9 15 21 -2.4973 -0.4879
9 15 22 12.9844 5.1106
9 15 23 8.8212 -9.7840
9 15 24 10.5646 7.8952
9 15 25 -3.3867 3.0402
9 15 26 9.3348 -2.8837
9 15 27 0.7949 8.5151
9 16 0 -0.2208 -1.2692
9 16 1 6.4031 -3.1846
9 16 2 -2.2166 2.7078
9 16 3 7.9271 -11.3683
9 16 4 -2.9483 2.7357
9 16 5 15.9101 -11.3666
9 16 6 0.5751 -22.2096
9 16 7 8.9414 -1.4082
9 16 8 -7.5249 -15.3070
9 16 9 -5.4538 2.6722
9 16 10 7.9612 -5.0058
9 16 11 -36.6697 21.3652
9 16 12 -7.7989 1.1280
9 16 13 -6.5011 -10.1869
9 16 14 -7.3576 9.5183
9 16 15 2.0434 -6.3489
9 16 16 -8.9706 -0.8497
9 16 17 -14.3959 -4.2115
9 16 18 2.7753 3.5902
9 16 19 18.9126 0.0598
9 16 20 -0.7679 6.4391
9 16 21 -25.0436 2.7577
9 16 22 -0.1198 -3.6674
9 16 23 3.1280 -1.5283
9 16 24 -0.7252 1.7912
9 16 25 -5.8487 -1.7279
9 16 26 -6.2618 -1.6831
9 17 0 -0.2905 9.8532
9 17 1 -10.9440 3.0830
9 17 2 -0.9158 -2.3166
9 17 3 -0.3357 9.7872
9 17 4 -1.5061 -8.4425
9 17 5 12.4580 -0.3671
9 17 6 -2.6930 2.3634
9 17 7 3.8191 -6.8729
9 17 8 6.1918 3.2473
9 17 9 -8.1209 3.8820
9 17 10 -3.5385 -1.3838
9 17 11 0.8587 -6.6550
9 17 12 -4.5823 -4.9551
9 17 13 -4.2976 -7.4340
9 17 14 5.4900 2.0601
9 17 15 0.5328 -2.3064
9 17 16 -11.6495 -4.5984
9 17 17 3.9206 3.6132
9 17 18 -12.0743 -1.2411
9 17 19 -1.9847 9.1114
9 17 20 -5.5892 -9.1104
9 17 21 -0.0596 10.1009
9 17 22 -7.5628 -2.5255
9 17 23 1.4162 0.0359
9 17 24 4.4625 3.9268
9 17 25 -2.2655 2.6509
9 18 0 1.2120 6.8154
9 18 1 -3.1746 -0.2948
9 18 2 -14.3633 0.7416
9 18 3 -7.4385 19.1633
9 18 4 -16.2917 1.4842
9 18 5 -21.0618 -0.5252
9 18 6 10.5486 -1.5775
9 18 7 -16.2622 7.4582
9 18 8 -1.2640 0.6881
9 18 9 7.9012 6.8582
9 18 10 3.1475 -0.8673
9 18 11 9.5087 1.4253
9 18 12 4.1810 11.0630
9 18 13 3.0168 -9.8562
9 18 14 1.4209 1.8644
9 18 15 5.9697 8.6190
9 18 16 -6.5594 7.2103
9 18 17 5.6046 -2.4917
9 18 18 1.0097 -3.1871
9 18 19 17.7508 -9.6075
9 18 20 2.8919 6.8234
9 18 21 5.6039 0.5549
9 18 22 1.2712 7.8384
9 18 23 -5.0325 2.8485
9 18 24 1.2549 1.2901
9 19 0 3.8912 5.6079
9 19 1 1.0749 2.6002
9 19 2 9.1687 -3.0205
9 19 3 -8.2971 -3.7548
9 19 4 -0.0397 -5.5844
9 19 5 10.4777 2.3709
9 19 6 -12.1357 -0.5160
9 19 7 -3.0812 1.5889
9 19 8 -6.1881 8.6629
9 19 9 -1.1492 -1.1768
9 19 10 -4.9531 2.5458
9 19 11 -8.1031 3.5417
9 19 12 6.9246 8.9840
9 19 13 2.5798 6.5574
9 19 14 3.5424 5.4677
9 19 15 -0.5576 7.6549
9 19 16 -5.3965 -3.4526
9 19 17 4.1867 -3.4611
9 19 18 -4.8111 -0.2957
9 19 19 6.9063 -6.7515
9 19 20 5.7144 1.6151
9 19 21 1.3410 -1.6298
9 19 22 -18.8655 2.4323
9 19 23 3.1436 -4.3088
9 20 0 -0.2694 -4.1735
9 20 1 5.8945 6.7007
9 20 2 16.9457 -1.1222
9 20 3 7.1250 -4.3048
9 20 4 11.4866 1.1020
9 20 5 6.5800 0.0148
9 20 6 -3.4433 -4.0225
9 20 7 13.0610 -6.8546
9 20 8 -5.2446 7.7040
9 20 9 9.5265 1.6155
9 20 10 3.0583 2.2185
9 20 11 -18.4543 10.2847
9 20 12 -3.4036 0.1732
9 20 13 14.7002 -2.7375
9 20 14 -1.0813 6.9915
9 20 15 -8.1152 0.8372
9 20 16 -2.1678 -4.5931
9 20 17 4.5552 2.5967
9 20 18 2.9432 0.2724
9 20 19 -1.2880 -1.9537
9 20 20 -1.2039 0.9275
9 20 21 5.3277 -5.5053
9 20 22 3.2642 -9.9354
9 21 0 -3.5605 0.2478
9 21 1 -0.4790 0.5946
9 21 2 -2.5652 -4.0638
9 21 3 -3.3137 -0.7437
9 21 4 -6.3198 0.9673
9 21 5 -8.0955 8.1755
9 21 6 -7.0338 1.0080
9 21 7 0.0801 -1.5574
9 21 8 -1.8574 2.4700
9 21 9 -8.9346 -8.4327
9 21 10 4.8287 6.2385
9 21 11 4.6265 -2.5154
9 21 12 -2.6141 0.8760
9 21 13 -4.2514 1.7683
9 21 14 1.1115 6.1108
9 21 15 -10.4518 -5.2172
9 21 16 -7.2063 4.1720
9 21 17 1.7005 -1.5938
9 21 18 -1.8008 8.5334
9 21 19 4.4360 0.0759
9 21 20 2.8726 -3.4618
9 21 21 12.5426 3.4354
9 22 0 -1.2027 -1.2170
9 22 1 -16.2454 -2.1681
9 22 2 -1.0885 3.5382
9 22 3 19.7745 5.3878
9 22 4 -8.9553 -13.0528
9 22 5 -5.1856 -6.8506
9 22 6 -5.8756 0.4075
9 22 7 0.2225 9.8307
9 22 8 -6.2899 -2.4134
9 22 9 -5.4094 5.5989
9 22 10 -1.6306 -0.0758
9 22 11 3.9466 4.1724
9 22 12 4.7410 1.0359
9 22 13 2.0162 11.3888
9 22 14 -2.5717 -6.0955
9 22 15 1.7381 4.9227
9 22 16 1.2331 2.4967
9 22 17 -5.4161 -2.1812
9 22 18 1.8146 -1.2649
9 22 19 3.2236 4.8746
9 22 20 -8.5227 3.7939
9 23 0 0.0743 -11.5241
9 23 1 -1.2260 2.2389
9 23 2 -0.8465 5.0228
9 23 3 -1.0226 -0.8106
9 23 4 -5.0012 -7.5655
9 23 5 1.2438 -1.1290
9 23 6 -0.9580 6.4796
9 23 7 3.3995 -1.0416
9 23 8 4.7508 -1.5560
9 23 9 6.6074 -6.5344
9 23 10 4.7987 1.8407
9 23 11 -1.8287 3.6371
9 23 12 -14.2464 -5.6874
9 23 13 4.7885 -9.5959
9 23 14 7.6980 7.5522
9 23 15 -13.5095 2.8675
9 23 16 -9.9457 -1.1532
9 23 17 -3.8159 -6.2034
9 23 18 -2.4862 -3.4715
9 24 0 1.3769 -12.4581
9 24 1 4.3900 -0.4156
9 24 2 -2.2706 -2.2102
9 24 3 0.6206 0.9147
9 24 4 -3.1352 -0.0151
9 24 5 3.4490 -3.2823
9 24 6 8.6907 1.4407
9 24 7 -1.3189 -13.4495
9 24 8 -0.9658 1.7954
9 24 9 17.5096 -4.6772
9 24 10 -0.8720 4.6192
9 24 11 3.0696 -7.5937
9 24 12 0.3709 -8.1798
9 24 13 8.6374 -4.5699
9 24 14 -1.3131 -4.7876
9 24 15 -7.3308 -3.4552
9 24 16 1.9834 -2.5090
9 25 0 1.9685 1.6017
9 25 1 -6.4322 -2.6136
9 25 2 2.8268 4.3882
9 25 3 -1.2565 -2.9255
9 25 4 14.3313 -13.1601
9 25 5 4.9553 -1.8876
9 25 6 4.2193 1.6342
9 25 7 8.3220 -4.3026
9 25 8 -0.4722 -7.1898
9 25 9 9.5611 -10.9435
9 25 10 -8.2084 -3.0946
9 25 11 -0.0385 -5.0158
9 25 12 5.0292 -9.3022
9 25 13 3.4042 1.1757
9 25 14 10.6100 -3.9370
9 26 0 0.0936 4.0461
9 26 1 1.5729 2.1570
9 26 2 -3.8799 -2.7017
9 26 3 5.1413 9.0475
9 26 4 1.1446 -3.5853
9 26 5 -1.6298 1.0642
9 26 6 -1.1931 3.1156
9 26 7 -1.7072 -2.6230
9 26 8 -0.7824 3.0002
9 26 9 7.3033 2.9769
9 26 10 -3.4644 -0.4276
9 26 11 0.4783 2.3745
9 26 12 0.4903 10.4049
9 27 0 -1.2530 1.7239
9 27 1 -0.8825 5.7102
9 27 2 -4.3831 4.1034
9 27 3 1.5503 11.3328
9 27 4 -1.9005 2.8730
9 27 5 -4.5193 -2.4125
9 27 6 0.7344 -3.2687
9 27 7 1.4450 0.3357
9 27 8 -0.4159 -1.8865
9 27 9 3.3342 3.3911
9 28 0 -1.6037 7.3980
9 28 1 -5.9518 -2.4647
9 28 2 6.5628 -2.9092
9 28 3 -0.4532 -2.3678
9 28 4 5.4038 0.4824
10 0 0 -22.6348 -0.1799
10 0 1 -0.6498 -7.5609
10 0 2 -0.0009 0.4703
10 0 3 0.2190 3.6772
10 0 4 -9.2319 0.0237
10 0 5 -0.4362 -9.1692
10 0 6 -2.9110 -0.3589
10 0 7 0.8914 6.4272
10 0 8 3.8581 -0.1199
10 0 9 -0.4467 2.8536
10 0 10 -2.3203 1.0271
10 0 11 0.2902 10.9068
10 0 12 11.7199 -1.6044
10 0 13 -0.4762 -7.4748
10 0 14 -8.6703 1.3271
10 0 15 1.0098 2.6084
10 0 16 2.2838 -0.5889
10 0 17 -0.7804 -7.2441
10 0 18 1.8127 -0.2393
10 0 19 0.7084 0.7030
10 0 20 -6.7162 0.8672
10 0 21 -0.6442 -1.4891
10 0 22 4.6088 -0.7837
10 0 23 0.9111 -3.2207
10 0 24 -0.1423 0.0240
10 0 25 -0.8109 -1.5432
10 0 26 6.6741 0.5094
10 0 27 0.8687 6.1622
10 0 28 -0.8865 -1.0608
10 0 29 -1.5818 -8.9485
10 0 30 3.4607 1.6196
10 1 0 7.4851 0.3835
10 1 1 14.1940 -31.8436
10 1 2 -12.8689 0.9610
10 1 3 0.0300 -7.4336
10 1 4 10.8871 4.9850
10 1 5 -3.2093 -7.5458
10 1 6 -4.7292 -5.4567
10 1 7 2.3049 31.4507
10 1 8 8.9579 0.0111
10 1 9 -0.2151 -4.2326
10 1 10 -5.5487 2.2071
10 1 11 5.2976 0.2809
10 1 12 -14.0174 4.7579
10 1 13 -5.6039 34.3674
10 1 14 3.3540 0.6749
10 1 15 -4.1611 11.1312
10 1 16 -18.6407 2.7221
10 1 17 -3.1163 -1.0011
10 1 18 5.1948 1.6802
10 1 19 -11.6065 -21.0734
10 1 20 -5.3211 -6.3795
10 1 21 1.5644 1.4790
10 1 22 -1.7449 3.8355
10 1 23 -1.4931 -3.9174
10 1 24 1.2642 0.0030
10 1 25 -2.5939 0.1393
10 1 26 -0.5835 0.0745
10 1 27 -5.3785 -1.9319
10 1 28 0.3799 2.0797
10 1 29 2.7744 6.8086
10 1 30 -0.7184 -0.2467
10 2 0 8.7465 -0.6379
10 2 1 12.1773 -7.2075
10 2 2 -3.3308 -8.9352
10 2 3 -31.8142 13.2126
10 2 4 2.7222 10.7896
10 2 5 17.7152 -2.6022
10 2 6 -4.7085 -24.7632
10 2 7 -11.9374 8.9160
10 2 8 5.6077 2.0699
10 2 9 -14.8546 19.3907
10 2 10 7.1631 -44.8032
10 2 11 19.1477 8.2548
10 2 12 18.9987 -37.1544
10 2 13 -0.9834 5.7269
10 2 14 -0.3150 -15.5848
10 2 15 17.0118 -1.3722
10 2 16 11.0528 -9.1679
10 2 17 3.4652 -1.3403
10 2 18 9.9796 -15.5287
10 2 19 10.4295 -2.4777
10 2 20 3.9951 -27.6017
10 2 21 8.3929 -9.4094
10 2 22 -3.2118 -1.4534
10 2 23 -7.9426 6.1431
10 2 24 -1.4926 2.0858
10 2 25 -4.9048 -1.9551
10 2 26 -4.9805 1.4740
10 2 27 -3.1129 0.0995
10 2 28 -3.8759 -4.8735
10 2 29 -0.4567 2.6547
10 2 30 -4.3798 0.1325
10 3 0 -3.5276 0.1154
10 3 1 -2.9523 46.9783
10 3 2 4.5778 -3.2182
10 3 3 -11.2712 -2.7692
10 3 4 2.6565 17.1328
10 3 5 8.7840 6.1605
10 3 6 -3.6845 -16.1899
10 3 7 -4.8198 7.3951
10 3 8 4.6211 6.4748
10 3 9 -0.0446 -20.9144
10 3 10 -1.7585 6.6776
10 3 11 10.7508 -10.9197
10 3 12 -21.9310 1.8902
10 3 13 -5.2464 17.6779
10 3 14 -1.6352 -0.2511
10 3 15 -8.2061 -10.3168
10 3 16 5.0531 -2.3252
10 3 17 2.9207 -36.0422
10 3 18 -9.6895 -7.8010
10 3 19 -1.1995 34.7852
10 3 20 7.1474 5.5473
10 3 21 -3.1730 -32.1775
10 3 22 -1.9531 1.8193
10 3 23 3.4829 4.5751
10 3 24 0.0580 0.2817
10 3 25 -2.6662 0.9152
10 3 26 -2.2061 -2.1742
10 3 27 -1.3716 -1.6210
10 3 28 1.3530 5.4497
10 3 29 0.1889 3.7534
10 3 30 -0.5463 1.9100
10 4 0 -3.1804 -1.1284
10 4 1 28.2035 -6.6364
10 4 2 -12.3490 3.7008
10 4 3 2.4233 2.1844
10 4 4 -0.6338 -11.9227
10 4 5 3.8733 -5.7300
10 4 6 0.9895 -21.6654
10 4 7 2.2862 6.0215
10 4 8 -4.8385 9.9439
10 4 9 -21.4585 -7.0233
10 4 10 -1.3043 34.6094
10 4 11 14.9928 2.0723
10 4 12 9.7242 -24.2913
10 4 13 20.9451 3.4367
10 4 14 2.4166 47.2518
10 4 15 9.9726 4.5914
10 4 16 0.7096 -4.1063
10 4 17 -6.8417 1.2354
10 4 18 -2.6074 -6.9769
10 4 19 12.3106 15.6605
10 4 20 -1.1462 11.8390
10 4 21 -1.8284 -2.2746
10 4 22 -1.1885 -29.6160
10 4 23 2.7848 5.2730
10 4 24 0.7511 -12.2238
10 4 25 1.1198 3.1201
10 4 26 3.8875 5.8015
10 4 27 3.9783 1.6522
10 4 28 3.6063 -3.2349
10 4 29 -6.8917 5.4105
10 4 30 3.0913 2.8267
10 5 0 -8.1865 -0.3010
10 5 1 4.9928 -21.7377
10 5 2 -11.1564 4.0370
10 5 3 3.7508 -23.1415
10 5 4 25.4695 5.3386
10 5 5 -1.9394 -9.3617
10 5 6 -22.7548 -4.1091
10 5 7 -2.5969 5.9422
10 5 8 -3.6673 -3.3282
10 5 9 -7.5593 -2.8676
10 5 10 -13.6432 -10.0728
10 5 11 13.9034 -22.8369
10 5 12 -12.9201 -1.4490
10 5 13 4.3106 7.4542
10 5 14 20.2400 0.3632
10 5 15 0.3859 3.4961
10 5 16 7.9047 1.7887
10 5 17 6.5677 -15.2815
10 5 18 -6.6674 -12.2739
10 5 19 4.7560 -6.9114
10 5 20 1.5529 2.4591
10 5 21 0.6484 23.7154
10 5 22 3.0471 -1.3938
10 5 23 -12.3369 -13.8228
10 5 24 1.8305 3.6779
10 5 25 -1.1380 4.0952
10 5 26 -0.2153 -1.6232
10 5 27 2.9899 7.5949
10 5 28 -1.8133 2.5221
10 5 29 -0.5084 -0.2642
10 5 30 -0.6177 0.1704
10 6 0 2.6086 1.7009
10 6 1 8.6961 0.9969
10 6 2 16.6234 4.4819
10 6 3 -16.6331 7.8899
10 6 4 9.8940 2.1566
10 6 5 -3.9105 -0.0106
10 6 6 -8.0225 17.7805
10 6 7 2.2748 0.6805
10 6 8 3.3294 -6.8374
10 6 9 -2.3567 -0.6720
10 6 10 -6.0314 17.0373
10 6 11 9.9549 -0.2299
10 6 12 -0.5607 9.6331
10 6 13 5.3975 -7.5613
10 6 14 1.7896 15.2865
10 6 15 5.3945 -3.1245
10 6 16 2.7822 -16.0427
10 6 17 -9.7647 -1.1513
10 6 18 -12.4333 19.4943
10 6 19 -2.8316 2.4597
10 6 20 -2.1335 11.1728
10 6 21 -11.6101 -3.3500
10 6 22 -0.8592 3.1618
10 6 23 6.4045 0.6310
10 6 24 -3.6127 1.2947
10 6 25 -1.8436 2.5066
10 6 26 -1.2276 7.9138
10 6 27 4.6850 -1.5478
10 6 28 -0.1171 -0.0081
10 6 29 -6.5855 0.6333
10 7 0 9.8607 -0.2122
10 7 1 6.0724 -18.4006
10 7 2 -20.4068 -3.9952
10 7 3 -0.3157 14.6447
10 7 4 31.6070 4.9247
10 7 5 0.5042 34.9727
10 7 6 -37.3431 1.3657
10 7 7 -10.8078 35.1384
10 7 8 1.6259 4.2106
10 7 9 -5.7741 12.7692
10 7 10 -15.7419 -16.4131
10 7 11 -2.2297 -51.3494
10 7 12 -24.7599 -3.6497
10 7 13 -3.8054 24.8756
10 7 14 -10.3688 -4.7444
10 7 15 9.5377 -24.7375
10 7 16 -21.6681 -9.5805
10 7 17 1.1145 0.5085
10 7 18 -10.5079 -3.0408
10 7 19 21.9540 24.3745
10 7 20 -3.4359 -3.6872
10 7 21 3.8705 1.2576
10 7 22 5.2452 -8.9486
10 7 23 -3.8104 2.6977
10 7 24 3.7260 -0.2184
10 7 25 0.5797 2.7389
10 7 26 1.6601 -0.9412
10 7 27 -3.7599 -10.6490
10 7 28 -1.0670 -5.8183
10 7 29 1.9422 5.0108
10 8 0 8.1312 -0.2697
10 8 1 16.0197 15.8716
10 8 2 4.0657 7.5869
10 8 3 -9.1709 1.7154
10 8 4 -9.8977 -3.8115
10 8 5 12.7666 -6.1964
10 8 6 -11.7764 4.6350
10 8 7 5.9556 -17.5826
10 8 8 -4.8955 -0.5752
10 8 9 1.9061 -1.8390
10 8 10 1.0373 -0.1996
10 8 11 11.1762 -5.2888
10 8 12 -2.2890 -4.6923
10 8 13 -12.8501 6.9739
10 8 14 -6.4083 10.6461
10 8 15 11.9263 -4.5988
10 8 16 -12.7448 -4.5293
10 8 17 -1.8317 1.0602
10 8 18 -11.7803 -12.8602
10 8 19 0.1618 -2.0187
10 8 20 -3.2428 10.0314
10 8 21 -9.2294 1.9755
10 8 22 -2.4765 -10.3179
10 8 23 0.6586 3.1102
10 8 24 -2.1210 1.5220
10 8 25 -3.3235 2.7315
10 8 26 4.5485 0.1171
10 8 27 4.7913 -4.1238
10 8 28 -0.1393 -5.2771
10 8 29 1.5058 -4.6223
10 9 0 3.6698 0.6070
10 9 1 -2.8221 28.6628
10 9 2 2.2462 0.0444
10 9 3 -6.3902 2.1906
10 9 4 -12.2088 6.1365
10 9 5 0.3859 -10.6677
10 9 6 22.5881 -10.7493
10 9 7 -1.4899 -19.7160
10 9 8 -2.2127 -2.1184
10 9 9 -3.8056 -2.1970
10 9 10 1.4293 -8.2344
10 9 11 10.7055 -45.4587
10 9 12 -3.6565 12.9755
10 9 13 8.3165 -5.3287
10 9 14 9.5953 -5.4836
10 9 15 -1.5219 -1.4398
10 9 16 11.0855 2.4599
10 9 17 -2.5274 8.7774
10 9 18 -6.4016 -2.4718
10 9 19 1.0536 4.0971
10 9 20 -3.7890 1.7019
10 9 21 5.1650 -1.9345
10 9 22 1.6431 -0.4886
10 9 23 1.4140 -12.2117
10 9 24 -4.9290 -2.7506
10 9 25 0.0354 -7.2917
10 9 26 0.8603 -6.3519
10 9 27 -7.4003 6.3650
10 9 28 5.5598 7.7620
10 10 0 2.5945 -0.7026
10 10 1 0.9959 -9.2384
10 10 2 -3.1749 16.9763
10 10 3 17.2478 -3.4640
10 10 4 5.5218 -2.1675
10 10 5 -2.7132 7.4780
10 10 6 11.3466 -1.7967
10 10 7 1.1673 12.0097
10 10 8 8.3188 2.3008
10 10 9 4.3985 -8.6841
10 10 10 6.4376 16.6521
10 10 11 -0.4639 2.2687
10 10 12 0.4345 3.0581
10 10 13 1.6502 6.2057
10 10 14 -9.0884 -10.4213
10 10 15 17.1461 -2.8422
10 10 16 -4.0568 -9.0495
10 10 17 10.2482 2.5393
10 10 18 2.0971 2.5630
10 10 19 6.7115 -1.5510
10 10 20 0.6794 5.9799
10 10 21 7.5598 1.1186
10 10 22 4.4544 -0.3263
10 10 23 -0.0014 -1.0534
10 10 24 6.3983 0.2271
10 10 25 -4.7655 3.0316
10 10 26 3.7005 -1.7227
10 10 27 1.1406 -0.6235
10 10 28 -2.0623 -0.7053
10 11 0 14.6950 -0.4044
10 11 1 -3.0266 3.6647
10 11 2 23.1353 9.0915
10 11 3 -7.9352 -5.8060
10 11 4 -1.4494 3.9582
10 11 5 13.2360 -3.6227
10 11 6 2.0166 -2.2720
10 11 7 0.6413 12.9613
10 11 8 11.3624 -5.9512
10 11 9 -1.0111 -0.9622
10 11 10 9.8048 3.3261
10 11 11 3.3459 -8.8292
10 11 12 7.2383 -5.5605
10 11 13 3.0571 -9.0400
10 11 14 -7.6942 6.5865
10 11 15 -35.3826 -9.0186
10 11 16 -4.8092 -11.1451
10 11 17 -0.1491 9.9918
10 11 18 1.9637 -2.2460
10 11 19 -2.2403 9.9373
10 11 20 5.4100 1.6332
10 11 21 -6.5901 -19.8691
10 11 22 -0.7719 -0.0278
10 11 23 4.5887 4.8893
10 11 24 5.8148 0.6561
10 11 25 0.0868 -3.4381
10 11 26 -4.6826 -0.7804
10 11 27 -0.7546 -7.8440
10 11 28 7.2920 0.4814
10 12 0 -5.6270 0.7550
10 12 1 -10.9622 -1.9546
10 12 2 -3.6737 2.4340
10 12 3 -3.8071 -0.4970
10 12 4 3.8120 -1.7485
10 12 5 5.2568 -2.0354
10 12 6 6.8334 2.1599
10 12 7 -5.5551 5.3089
10 12 8 4.5031 -7.1691
10 12 9 1.3331 -3.2627
10 12 10 2.8782 1.9601
10 12 11 -27.2164 -2.0769
10 12 12 1.8344 8.3290
10 12 13 -16.9345 8.6337
10 12 14 2.3439 1.1088
10 12 15 11.5252 -16.2649
10 12 16 0.6065 4.9824
10 12 17 -8.5011 1.8063
10 12 18 4.8851 16.9325
10 12 19 0.4052 5.9241
10 12 20 0.1795 4.4440
10 12 21 10.5579 -2.3499
10 12 22 -0.7260 1.6512
10 12 23 1.9075 1.0265
10 12 24 2.3972 2.2386
10 12 25 -3.9288 -2.2520
10 12 26 -2.9025 -4.8099
10 12 27 -1.0546 -3.4317
10 13 0 -5.1004 -0.8802
10 13 1 0.7930 -21.6684
10 13 2 -23.9360 -16.1699
10 13 3 6.4235 -0.0046
10 13 4 -0.3707 -7.8730
10 13 5 16.1116 -15.9064
10 13 6 -4.9901 0.8496
10 13 7 5.5603 19.2287
10 13 8 -7.3122 -7.5625
10 13 9 5.5868 14.1669
10 13 10 -6.5691 -3.0608
10 13 11 13.6010 34.4992
10 13 12 11.7196 -6.6195
10 13 13 1.5110 4.0248
10 13 14 2.6891 -2.5991
10 13 15 -5.1379 25.1704
10 13 16 -0.4655 -5.5178
10 13 17 2.2421 -17.6342
10 13 18 1.4936 0.0815
10 13 19 5.6820 -33.1957
10 13 20 3.4206 8.1372
10 13 21 -7.2832 7.0929
10 13 22 2.6724 -6.8191
10 13 23 -6.4640 10.1892
10 13 24 -5.9320 -3.1197
10 13 25 -1.1664 -4.1858
10 13 26 3.8909 -4.2299
10 14 0 5.4408 -0.2590
10 14 1 11.5353 6.9056
10 14 2 -6.8225 -1.8408
10 14 3 14.7615 9.7416
10 14 4 12.6848 8.8009
10 14 5 9.8742 -2.2251
10 14 6 -6.1134 17.4869
10 14 7 -1.6969 3.2593
10 14 8 -2.5348 0.3540
10 14 9 13.5545 -16.8300
10 14 10 -2.0482 6.5868
10 14 11 2.5984 -0.0358
10 14 12 8.1717 -8.6819
10 14 13 5.1294 -5.7641
10 14 14 -2.7850 2.8185
10 14 15 -0.3414 -0.0155
10 14 16 3.2412 -4.5209
10 14 17 0.4905 -3.8661
10 14 18 51.1326 -14.1828
10 14 19 3.5984 -4.0810
10 14 20 -3.3399 -12.0612
10 14 21 2.2014 6.7474
10 14 22 3.5508 -8.6122
10 14 23 -1.9865 2.8494
10 14 24 -0.3871 4.1111
10 14 25 2.6034 -0.3520
10 14 26 4.1733 0.7522
10 15 0 -0.4649 1.5961
10 15 1 -0.9961 11.1283
10 15 2 11.4882 6.9864
10 15 3 -0.0037 -11.1721
10 15 4 -7.2428 -2.2597
10 15 5 4.9593 -28.9555
10 15 6 1.3053 0.8377
10 15 7 -9.4319 15.0987
10 15 8 -0.5629 -2.1153
10 15 9 3.6432 -15.6126
10 15 10 4.9208 -0.6974
10 15 11 -3.8111 -8.3236
10 15 12 -4.8786 -3.0833
10 15 13 -1.7472 -7.2555
10 15 14 0.4159 6.0782
10 15 15 -1.9870 10.7542
10 15 16 -8.0145 -2.9878
10 15 17 -2.0755 12.1758
10 15 18 0.2669 -1.4774
10 15 19 -5.8534 -0.9680
10 15 20 -2.6583 0.2749
10 15 21 13.3138 -13.4697
10 15 22 6.6011 3.9218
10 15 23 4.9379 0.3395
10 15 24 1.1991 0.9409
10 15 25 0.0485 -2.4798
10 16 0 -1.6409 -0.6228
10 16 1 -3.1080 -3.5248
10 16 2 -0.1204 -7.1647
10 16 3 -0.0635 2.2818
10 16 4 -1.1282 15.0107
10 16 5 12.3272 -8.7824
10 16 6 -4.5137 18.5708
10 16 7 -0.8900 -1.8862
10 16 8 -2.6544 -6.1733
10 16 9 11.8584 4.8720
10 16 10 3.6188 -1.6955
10 16 11 -0.2311 8.9938
10 16 12 11.8557 39.0146
10 16 13 4.3318 -3.3135
10 16 14 -0.1675 -10.4134
10 16 15 -7.8721 -1.3324
10 16 16 -4.5152 0.1984
10 16 17 7.7823 -0.3206
10 16 18 15.0557 23.7555
10 16 19 -1.0145 -2.8411
10 16 20 2.4999 -10.5797
10 16 21 8.6535 -2.3731
10 16 22 1.9796 23.9868
10 16 23 -2.1939 -0.8291
10 16 24 -3.9982 3.1400
10 17 0 -11.3815 -0.4306
10 17 1 5.1369 5.2668
10 17 2 -2.5155 2.9573
10 17 3 -0.7982 6.7532
10 17 4 -5.1562 0.9713
10 17 5 -13.8640 4.5643
10 17 6 -0.6381 -0.8341
10 17 7 -9.1083 1.4569
10 17 8 -2.0499 4.6873
10 17 9 -1.9058 -3.3679
10 17 10 2.1358 7.2430
10 17 11 -1.3984 4.8114
10 17 12 2.9926 -3.5700
10 17 13 -11.7362 5.8029
10 17 14 6.6507 -1.8323
10 17 15 8.5922 -4.2605
10 17 16 -1.8873 -3.1753
10 17 17 -8.0230 2.1814
10 17 18 2.3370 -5.6366
10 17 19 -0.9515 0.2974
10 17 20 6.2305 1.8974
10 17 21 -1.1382 2.2579
10 17 22 -0.1852 5.1686
10 17 23 -7.0814 9.3746
10 18 0 -0.0413 0.0461
10 18 1 10.0729 0.5802
10 18 2 -1.0081 -4.3190
10 18 3 -1.7432 1.7453
10 18 4 5.1268 -17.8795
10 18 5 25.7951 1.3519
10 18 6 2.6282 -6.7228
10 18 7 -11.8139 -0.8676
10 18 8 -2.7196 -4.0878
10 18 9 7.8049 7.9526
10 18 10 13.9349 -21.1244
10 18 11 -3.0197 7.9299
10 18 12 5.2035 -21.5763
10 18 13 5.8802 -5.0792
10 18 14 -2.1804 -8.8573
10 18 15 -3.2650 2.0712
10 18 16 6.7600 -6.1636
10 18 17 1.5022 -2.1488
10 18 18 3.1165 9.3492
10 18 19 4.8563 6.2200
10 18 20 -7.1329 8.0736
10 18 21 -1.5847 -2.5343
10 18 22 0.9246 2.1030
10 19 0 -6.9633 -1.1361
10 19 1 1.2385 -28.5681
10 19 2 1.6814 -8.2495
10 19 3 5.3524 -13.3768
10 19 4 0.7195 3.9440
10 19 5 -1.1301 7.0649
10 19 6 1.0740 -0.7499
10 19 7 5.5379 4.5706
10 19 8 3.8636 13.2292
10 19 9 5.4974 -0.7412
10 19 10 -3.1257 -1.1283
10 19 11 -9.5619 5.5864
10 19 12 3.6931 0.6687
10 19 13 -1.1324 -4.5634
10 19 14 -0.2268 -1.0522
10 19 15 2.7434 -8.4866
10 19 16 1.4807 5.4605
10 19 17 3.1831 -4.6420
10 19 18 -4.1838 -2.6671
10 19 19 -1.1353 -1.6790
10 19 20 -2.5192 -1.6737
10 19 21 2.9783 -8.2633
10 20 0 -9.6380 0.9729
10 20 1 0.0261 -0.4592
10 20 2 6.7228 -8.5375
10 20 3 -1.8919 7.9142
10 20 4 -8.5117 -3.6695
10 20 5 18.4368 -7.0303
10 20 6 3.6859 4.6296
10 20 7 -2.7688 10.5570
10 20 8 7.2067 -2.3211
10 20 9 -1.3926 8.1501
10 20 10 2.5584 1.5308
10 20 11 1.9729 -8.3115
10 20 12 1.1993 24.4752
10 20 13 -4.2064 5.7863
10 20 14 -3.5298 -0.8810
10 20 15 -2.4957 2.2100
10 20 16 -2.6444 7.1889
10 20 17 0.9731 2.0454
10 20 18 3.3741 4.9434
10 20 19 -1.9492 3.5058
10 20 20 -3.9040 -4.2868
10 21 0 22.8523 1.3485
10 21 1 -2.9350 16.9822
10 21 2 7.8554 11.9366
10 21 3 -1.0032 6.2760
10 21 4 -8.2957 0.5166
10 21 5 5.3367 7.1572
10 21 6 -4.9340 0.4798
10 21 7 5.0537 17.6694
10 21 8 -0.1784 -5.3208
10 21 9 -1.8177 -1.0550
10 21 10 -2.1252 -1.8868
10 21 11 3.1612 0.2522
10 21 12 -4.6297 0.0491
10 21 13 -5.4221 -0.8175
10 21 14 -0.5327 -1.8533
10 21 15 -0.2860 -6.1072
10 21 16 -1.3307 -2.1778
10 21 17 -3.3050 -0.9383
10 21 18 1.5203 -4.3800
10 21 19 5.5382 1.8889
10 22 0 4.8496 -1.2531
10 22 1 -0.3321 1.0288
10 22 2 5.9703 19.0457
10 22 3 10.0358 4.7860
10 22 4 0.6005 -0.7286
10 22 5 3.6418 -3.4167
10 22 6 -3.0007 6.2729
10 22 7 -3.7804 -3.9334
10 22 8 -2.9258 3.1599
10 22 9 -9.2042 2.7101
10 22 10 -2.8479 -2.8204
10 22 11 -12.1381 -4.5327
10 22 12 0.1309 -6.6725
10 22 13 -6.5273 -0.1954
10 22 14 2.8574 9.7208
10 22 15 -3.6407 1.4850
10 22 16 0.4539 -3.6200
10 22 17 3.4208 -2.1056
10 23 0 2.1692 -0.1558
10 23 1 -7.3922 0.6114
10 23 2 -12.9690 -5.8895
10 23 3 9.8475 -1.9497
10 23 4 -3.4211 -2.9567
10 23 5 -6.8031 -1.1188
10 23 6 -20.5724 -3.9427
10 23 7 1.6034 1.1007
10 23 8 -3.8333 2.1716
10 23 9 -5.4355 1.6079
10 23 10 -5.4773 -0.3069
10 23 11 3.1565 -2.4051
10 23 12 11.1021 6.8240
10 23 13 -12.0735 13.3702
10 23 14 -6.9771 1.7061
10 23 15 7.5500 0.5518
10 23 16 2.3002 3.9643
10 24 0 -5.2427 0.7644
10 24 1 -1.6413 -12.0445
10 24 2 0.0718 0.3008
10 24 3 12.0525 0.1347
10 24 4 -4.7723 8.7368
10 24 5 1.9540 -0.0667
10 24 6 -0.6826 -7.5850
10 24 7 -2.4701 5.2159
10 24 8 -10.5157 4.6871
10 24 9 -7.7915 10.7831
10 24 10 -5.3756 -9.3530
10 24 11 6.3686 -1.4939
10 24 12 -0.9569 -2.7384
10 24 13 -2.6140 -3.5420
10 24 14 3.0987 -6.1694
10 25 0 2.3139 -1.2217
10 25 1 1.2964 0.5213
10 25 2 5.2890 -5.2268
10 25 3 8.8512 1.9074
10 25 4 1.5905 3.0195
10 25 5 -7.6257 2.4911
10 25 6 -3.9784 4.3190
10 25 7 -2.3851 -0.0541
10 25 8 1.0061 2.1323
10 25 9 -4.1797 -8.7036
10 25 10 -3.5839 3.0652
10 25 11 6.6505 -3.8017
10 26 0 -0.9814 0.5380
10 26 1 4.3562 1.6447
10 26 2 -1.5646 -2.7880
10 26 3 0.2100 5.9162
10 26 4 1.2198 -5.4106
10 26 5 -7.5057 -2.6632
10 26 6 -0.5114 -5.1875
10 26 7 -2.7083 -7.1033
10 26 8 -1.2755 5.2042
10 27 0 -9.8121 0.9755
10 27 1 -1.4219 -2.9130
11 0 1 1.0281 17.5783
11 0 2 2.3816 0.5200
11 0 3 -0.4469 -15.1535
11 0 4 -0.7886 -0.4982
11 0 5 0.2582 9.6787
11 0 6 -0.2721 0.0287
11 0 7 -0.5165 0.7609
11 0 8 -0.6860 0.4501
11 0 9 0.9254 3.4904
11 0 10 -1.2637 -0.4108
11 0 11 -1.3871 0.8101
11 0 12 4.4646 0.8724
11 0 13 1.6938 1.8989
11 0 14 -0.9976 -1.0613
11 0 15 -1.0318 4.4362
11 0 16 3.4235 0.7539
11 0 17 0.2978 -4.4149
11 0 18 -7.3968 -0.6860
11 0 19 0.2638 0.1239
11 0 20 0.1888 0.4000
11 0 21 -0.3473 -6.3502
11 0 22 -3.2927 -0.4009
11 0 23 -0.0323 -3.9734
11 0 24 4.5076 0.5963
11 0 25 0.6874 0.0660
11 0 26 4.1766 -0.4697
11 0 27 -1.3678 1.5848
11 0 28 18.7207 0.9216
11 0 29 2.1682 1.1992
11 1 0 2.9399 0.8335
11 1 1 2.2521 -7.3783
11 1 2 -11.0600 -5.7463
11 1 3 1.4011 3.6960
11 1 4 18.1150 -0.1937
11 1 5 1.4219 8.2064
11 1 6 11.0570 -2.1817
11 1 7 6.8776 -1.6522
11 1 8 19.6814 -5.0768
11 1 9 10.7178 -21.8227
11 1 10 -13.7136 2.9740
11 1 11 -9.4025 18.4143
11 1 12 -44.7865 -5.1671
11 1 13 7.9787 -7.3789
11 1 14 10.5950 2.4776
11 1 15 2.9019 -1.5767
11 1 16 -17.9821 -5.5332
11 1 17 -11.9782 13.2195
11 1 18 4.9898 -3.3181
11 1 19 0.1566 -1.7860
11 1 20 -6.7493 3.4539
11 1 21 -2.4265 0.8229
11 1 22 -1.7317 -2.4915
11 1 23 1.3401 -1.2578
11 1 24 1.9432 0.2116
11 1 25 -1.5873 4.4135
11 1 26 1.5644 -4.6441
11 1 27 0.2107 -3.4024
11 1 28 3.6169 -3.5918
11 1 29 8.5926 -3.3142
11 2 0 -0.7042 0.2820
11 2 1 12.4820 3.2943
11 2 2 -2.4716 6.8887
11 2 3 1.1827 -0.6269
11 2 4 11.4524 -13.6356
11 2 5 -11.1598 -5.1783
11 2 6 -0.1282 1.2750
11 2 7 -19.9094 2.0281
11 2 8 -2.6245 -4.3239
11 2 9 24.8202 5.4623
11 2 10 10.4763 5.7095
11 2 11 -32.0039 -5.4434
11 2 12 -4.5161 -22.8591
11 2 13 -0.4649 0.0205
11 2 14 2.3542 5.3935
11 2 15 11.4961 5.4965
11 2 16 2.7547 -7.9659
11 2 17 -0.6368 4.4100
11 2 18 2.8144 3.8183
11 2 19 14.3679 0.7399
11 2 20 3.0764 12.9414
11 2 21 -34.3001 -5.7928
11 2 22 -6.6840 -7.8890
11 2 23 -11.2647 8.9901
11 2 24 10.0245 -2.1549
11 2 25 2.1671 -3.0001
11 2 26 4.7426 -11.7878
11 2 27 -1.8261 4.0742
11 2 28 -0.4469 -3.1222
11 2 29 1.7987 -5.8344
11 3 0 -3.8324 -8.8554
11 3 1 10.0744 -11.4254
11 3 2 -22.2429 -0.4784
11 3 3 3.2679 -7.2405
11 3 4 -43.6434 4.2074
11 3 5 2.5767 33.4339
11 3 6 0.1371 1.0259
11 3 7 -9.4457 -28.7447
11 3 8 -17.2508 1.2048
11 3 9 7.0749 -11.3193
11 3 10 -11.0871 4.8617
11 3 11 -3.8736 17.6260
11 3 12 3.1667 -2.5355
11 3 13 3.3581 -19.3519
11 3 14 21.8669 6.3804
11 3 15 -0.8117 -4.2384
11 3 16 -13.5593 -2.7404
11 3 17 -1.7329 2.9458
11 3 18 -6.2050 3.9996
11 3 19 -1.0858 3.4691
11 3 20 34.8162 3.6080
11 3 21 4.5537 0.7434
11 3 22 -8.2980 2.0124
11 3 23 1.7028 -2.9016
11 3 24 6.0142 4.7317
11 3 25 1.1454 4.9720
11 3 26 -4.4668 1.3330
11 3 27 -1.3956 0.9124
11 3 28 -1.6118 1.7620
11 4 0 0.2842 -1.4854
11 4 1 -14.4215 -7.2885
11 4 2 -4.2065 22.2925
11 4 3 -5.2315 -3.8913
11 4 4 -0.7024 -0.3902
11 4 5 -12.3606 -4.5611
11 4 6 -8.2072 14.7728
11 4 7 -17.4739 -7.8736
11 4 8 -7.4609 14.1909
11 4 9 12.0882 5.1094
11 4 10 5.0218 -5.7274
11 4 11 -7.0685 -2.8637
11 4 12 -7.8608 4.4411
11 4 13 -15.7477 -1.5718
11 4 14 -8.9032 -1.9285
11 4 15 -0.7316 1.7220
11 4 16 -8.4480 1.8482
11 4 17 -16.5909 4.5463
11 4 18 -3.8636 13.5366
11 4 19 -8.4859 1.6340
11 4 20 7.9515 -9.4805
11 4 21 2.8416 -4.6841
11 4 22 2.9827 -9.9675
11 4 23 -5.0106 1.7841
11 4 24 2.7747 5.7365
11 4 25 1.0402 -2.3677
11 4 26 -0.0851 -5.6190
11 4 27 1.9450 -0.6842
11 4 28 -2.8673 -3.2098
11 5 0 1.3138 1.4025
11 5 1 2.9063 5.5976
11 5 2 -7.5669 -6.7424
11 5 3 0.9396 0.1739
11 5 4 -1.0530 2.4979
11 5 5 -6.2731 16.4142
11 5 6 -7.6626 -2.6736
11 5 7 1.7062 -12.1149
11 5 8 -0.7724 -2.2887
11 5 9 -1.5847 -11.0693
11 5 10 8.1242 -1.4526
11 5 11 -1.1767 31.6376
11 5 12 -13.9713 -5.8488
11 5 13 -10.4533 -8.2332
11 5 14 -2.5381 -1.2702
11 5 15 7.6997 -6.2896
11 5 16 -18.8709 1.0242
11 5 17 2.8361 -0.0417
11 5 18 -9.3483 9.2898
11 5 19 3.8075 -0.3342
11 5 20 -8.1656 7.6297
11 5 21 1.3191 0.8699
11 5 22 -5.7568 -10.7951
11 5 23 -1.5705 3.3321
11 5 24 7.2734 10.2565
11 5 25 -1.6491 3.2190
11 5 26 3.9609 4.1056
11 5 27 -0.7959 0.5995
11 5 28 2.8826 1.2765
11 6 0 0.0309 -0.6173
11 6 1 19.9175 4.1218
11 6 2 -2.3038 -3.3727
11 6 3 22.4638 14.1281
11 6 4 0.1979 5.5613
11 6 5 1.9302 1.9102
11 6 6 -6.8416 -19.0973
11 6 7 27.2823 16.1557
11 6 8 -6.6346 3.7251
11 6 9 -5.8802 -3.6611
11 6 10 4.9427 -7.8097
11 6 11 -16.1765 -2.6766
11 6 12 0.6597 8.5166
11 6 13 14.6000 4.0864
11 6 14 2.6369 -3.6475
11 6 15 -7.2558 4.5398
11 6 16 3.3223 10.2062
11 6 17 -2.0812 -1.0007
11 6 18 -0.0513 -1.6867
11 6 19 22.3997 3.4614
11 6 20 -1.5282 -4.7002
11 6 21 -8.3285 1.6650
11 6 22 3.8969 1.0807
11 6 23 6.0662 1.3215
11 6 24 0.5475 -5.3053
11 6 25 4.0122 -1.4646
11 6 26 2.2836 15.0479
11 6 27 -2.4055 -8.0898
11 6 28 0.1223 -2.1322
11 7 0 3.8782 3.7534
11 7 1 3.1941 -1.2428
11 7 2 18.2848 -2.8683
11 7 3 -1.7209 -5.5568
11 7 4 24.0793 -3.6016
11 7 5 1.8314 4.9119
11 7 6 -6.7573 0.0488
11 7 7 1.9733 0.0027
11 7 8 -7.9936 -4.1755
11 7 9 9.8324 -6.7268
11 7 10 -16.5878 -11.7984
11 7 11 -6.1970 0.4368
11 7 12 -23.6563 -6.7496
11 7 13 2.2013 -15.7241
11 7 14 10.9536 7.0953
11 7 15 8.8801 -3.0851
11 7 16 5.6326 5.4540
11 7 17 1.0863 10.2904
11 7 18 20.0125 19.1071
11 7 19 4.8614 0.1293
11 7 20 27.5540 -6.5329
11 7 21 -0.2318 -3.5487
11 7 22 -4.6000 -3.4403
11 7 23 2.7628 4.1124
11 7 24 0.9232 3.9326
11 7 25 -4.2636 7.0852
11 7 26 6.9248 2.0987
11 7 27 -0.1039 0.3980
11 7 28 -9.0744 3.4477
11 8 0 -0.3318 -0.0797
11 8 1 -6.9484 -6.7114
11 8 2 0.4044 -10.2744
11 8 3 -9.4465 -7.2903
11 8 4 0.8259 -1.4937
11 8 5 6.9616 -1.9894
11 8 6 -12.9374 -21.7920
11 8 7 -9.4057 -0.9019
11 8 8 -16.7180 -1.9278
11 8 9 3.3076 -2.3657
11 8 10 -1.2555 -6.3320
11 8 11 -14.5995 18.4596
11 8 12 -4.6045 4.5337
11 8 13 6.5650 1.3692
11 8 14 -2.4186 1.6416
11 8 15 -3.0853 -2.4859
11 8 16 -2.6362 8.4892
11 8 17 2.5724 7.6589
11 8 18 -0.9265 -3.0706
11 8 19 -0.1942 -4.3603
11 8 20 -2.5601 -3.7874
11 8 21 -3.8490 -5.2334
11 8 22 2.4860 1.5957
11 8 23 3.8856 -1.3452
11 8 24 -4.9913 0.5423
11 8 25 -1.2638 7.0532
11 8 26 2.5796 1.4901
11 8 27 -0.7764 -1.1437
11 9 0 -4.9221 -0.0458
11 9 1 2.1297 13.1024
11 9 2 -17.3815 -2.0972
11 9 3 2.6657 -38.9054
11 9 4 -3.7743 -0.4750
11 9 5 1.8241 27.8891
11 9 6 -9.1668 -2.3092
11 9 7 -3.8744 -10.3956
11 9 8 -5.1580 -0.9055
11 9 9 -7.2137 1.2079
11 9 10 15.6390 4.3540
11 9 11 -19.6816 -5.9007
11 9 12 11.7280 5.2265
11 9 13 -3.3030 -0.7415
11 9 14 0.9369 1.7828
11 9 15 -3.3241 -10.3090
11 9 16 1.3973 5.5550
11 9 17 0.7402 13.9608
11 9 18 -12.6810 -4.2776
11 9 19 -1.8416 3.8685
11 9 20 19.7078 3.0928
11 9 21 -0.5667 0.4628
11 9 22 -7.8701 3.2507
11 9 23 11.2854 1.5008
11 9 24 0.5863 4.6611
11 9 25 -0.1533 0.1592
11 9 26 -8.9505 -3.0848
11 9 27 -15.6615 1.9050
11 10 0 0.4912 0.4988
11 10 1 -3.2920 1.3626
11 10 2 -1.0647 2.2249
11 10 3 11.9455 -19.1324
11 10 4 4.2130 -0.2938
11 10 5 14.2418 -1.7406
11 10 6 -4.7053 -7.6450
11 10 7 -2.4594 0.4180
11 10 8 7.0570 -2.0932
11 10 9 6.1031 -0.3186
11 10 10 -3.1355 -9.5585
11 10 11 -6.1273 7.8456
11 10 12 1.8760 7.4824
11 10 13 -4.6303 -11.1944
11 10 14 2.2019 -1.8354
11 10 15 -0.3684 -3.1638
11 10 16 4.3934 2.8677
11 10 17 -6.2386 4.2904
11 10 18 1.4260 -8.7632
11 10 19 -3.1427 1.8271
11 10 20 -5.2672 4.7664
11 10 21 -7.0236 -0.8159
11 10 22 -5.8213 5.9838
11 10 23 3.9259 -0.1945
11 10 24 -3.1835 -5.3539
11 10 25 -6.2661 -1.3773
11 10 26 -0.4702 -5.8103
11 11 0 1.1653 -2.2167
11 11 1 6.8198 18.4579
11 11 2 14.0310 -0.9508
11 11 3 5.4743 -54.1693
11 11 4 -8.6065 15.5780
11 11 5 -0.4707 15.4893
11 11 6 -6.2117 0.7409
11 11 7 1.4407 -11.4611
11 11 8 -0.1580 1.7323
11 11 9 5.9513 -1.0721
11 11 10 -2.0102 -7.4388
11 11 11 -4.9955 5.6385
11 11 12 6.9662 -4.5408
11 11 13 -13.4838 12.0830
11 11 14 -2.1623 -22.4426
11 11 15 -2.1672 -0.5525
11 11 16 -11.3413 6.3706
11 11 17 2.6961 0.5379
11 11 18 2.0163 -14.5860
11 11 19 0.1656 0.9180
11 11 20 -6.8099 -4.8173
11 11 21 6.1441 -5.6429
11 11 22 -13.7878 6.7726
11 11 23 -0.1142 0.9428
11 11 24 2.9992 -2.3019
11 11 25 2.5706 -3.1638
11 11 26 2.7517 -2.2839
11 12 0 0.0486 -0.0883
11 12 1 -4.1395 6.5472
11 12 2 0.1566 3.1330
11 12 3 -3.4740 -1.5602
11 12 4 8.6556 23.5718
11 12 5 0.6823 3.7914
11 12 6 -4.7589 -9.7849
11 12 7 1.7645 -3.9323
11 12 8 -0.7529 -14.4102
11 12 9 5.9136 -8.8566
11 12 10 -6.5257 -13.9589
11 12 11 2.4922 -4.3853
11 12 12 0.9931 6.9428
11 12 13 -4.1348 0.6893
11 12 14 19.5781 -2.4451
11 12 15 23.4063 0.6231
11 12 16 -2.1087 -12.3895
11 12 17 5.3249 -1.5015
11 12 18 1.0373 -3.6938
11 12 19 0.1832 -4.5787
11 12 20 1.3200 1.7068
11 12 21 -11.4497 -3.0023
11 12 22 -0.6912 6.2827
11 12 23 -0.9357 1.2750
11 12 24 1.8656 -4.0244
11 12 25 -2.0372 -6.8567
11 13 0 2.7960 4.3749
11 13 1 5.0900 -10.2417
11 13 2 14.1140 12.2884
11 13 3 -6.5829 -8.7971
11 13 4 24.2749 1.0244
11 13 5 1.8821 -6.0069
11 13 6 -19.1935 -8.7661
11 13 7 -3.1123 6.1447
11 13 8 3.1324 -1.2111
11 13 9 -0.7031 -3.6286
11 13 10 -2.7727 0.0221
11 13 11 -3.7016 13.8847
11 13 12 32.6711 -7.7139
11 13 13 4.3459 6.5408
11 13 14 -18.6530 -1.5679
11 13 15 0.7456 -5.1656
11 13 16 11.0473 1.9625
11 13 17 4.2948 8.6946
11 13 18 8.0795 -3.3228
11 13 19 -0.3132 2.5041
11 13 20 -2.6090 -13.6791
11 13 21 2.0793 -1.6020
11 13 22 4.0374 -2.4922
11 13 23 -2.6788 2.7771
11 13 24 6.9699 1.1783
11 13 25 1.4739 8.6786
11 14 0 -0.5615 -1.0009
11 14 1 4.5715 5.5509
11 14 2 -3.8297 -13.8126
11 14 3 -2.4640 -2.7393
11 14 4 -2.7764 18.8396
11 14 5 -8.6813 2.0762
11 14 6 -2.6732 -4.6912
11 14 7 -5.8187 -1.3713
11 14 8 12.9418 7.4446
11 14 9 -6.4599 1.0548
11 14 10 -3.2868 -1.5609
11 14 11 -1.8821 5.8784
11 14 12 4.8426 -1.2671
11 14 13 -15.7007 -7.0626
11 14 14 -3.3969 -5.4766
11 14 15 18.6790 8.3570
11 14 16 2.4928 -3.9124
11 14 17 6.1900 16.7881
11 14 18 1.4075 4.6518
11 14 19 -10.9389 -5.0227
11 14 20 -5.7824 -4.7991
11 14 21 14.0518 1.7628
11 14 22 0.2620 5.0910
11 14 23 0.0356 -1.8721
11 14 24 -2.6400 3.6725
11 15 0 -3.1798 -7.4707
11 15 1 -6.7589 0.0352
11 15 2 -0.0492 3.5191
11 15 3 7.8962 -5.9752
11 15 4 -9.2192 -4.7056
11 15 5 5.1711 -11.4933
11 15 6 -1.3620 -8.2289
11 15 7 3.6188 -0.9090
11 15 8 14.7281 4.5152
11 15 9 2.2823 1.7733
11 15 10 5.9702 -0.2463
11 15 11 -2.0539 -7.0668
11 15 12 7.5483 -2.7802
11 15 13 3.9799 4.1785
11 15 14 -11.6791 5.3751
11 15 15 5.2816 4.8442
11 15 16 -3.7399 -0.5189
11 15 17 3.8259 8.2836
11 15 18 6.0223 -0.6911
11 15 19 -7.1322 0.7929
11 15 20 1.8512 0.1103
11 15 21 -4.5107 -1.6094
11 15 22 2.3190 -4.1374
11 15 23 -1.3710 -5.9962
11 16 0 0.3468 -3.6386
11 16 1 11.9961 1.0106
11 16 2 2.0908 -0.6661
11 16 3 -7.9122 -4.7171
11 16 4 0.0521 -12.5765
11 16 5 -15.0929 -0.0406
11 16 6 -8.8570 15.5381
11 16 7 12.8443 0.6146
11 16 8 1.7953 -7.0680
11 16 9 -9.7437 -1.3235
11 16 10 -2.2929 2.3879
11 16 11 8.3416 8.0899
11 16 12 4.0898 2.8872
11 16 13 13.3924 -1.6849
11 16 14 -5.3755 0.5504
11 16 15 -11.5281 1.9542
11 16 16 -4.4963 1.6955
11 16 17 -7.5513 1.4801
11 16 18 0.2942 -13.7352
11 16 19 3.7577 5.0230
11 16 20 4.0956 1.2700
11 16 21 -0.5946 -4.8011
11 16 22 8.4692 -3.4655
11 17 0 -0.4094 -4.0130
11 17 1 -9.7870 -5.2678
11 17 2 -10.0681 2.3333
11 17 3 0.5237 3.7899
11 17 4 -4.6358 0.1982
11 17 5 -1.2551 -10.3150
11 17 6 3.2751 7.1583
11 17 7 0.9912 5.1695
11 17 8 -2.4619 -0.0362
11 17 9 4.4842 -2.3900
11 17 10 -4.4896 3.6017
11 17 11 4.9360 0.3078
11 17 12 0.5495 -2.2266
11 17 13 9.3165 7.1194
11 17 14 -0.2650 3.1556
11 17 15 -2.6627 5.5442
11 17 16 -3.3808 -3.0123
11 17 17 2.3550 1.3759
11 17 18 -2.4647 2.4035
11 17 19 -0.7891 -5.1114
11 17 20 0.6730 -6.3465
11 17 21 -4.1099 -5.3716
11 18 0 -0.0693 2.2543
11 18 1 -3.1911 -0.4024
11 18 2 3.3199 9.8676
11 18 3 12.7434 1.8313
11 18 4 2.2885 0.2000
11 18 5 1.4280 10.0640
11 18 6 -4.3840 -1.2588
11 18 7 9.5935 -5.6054
11 18 8 -4.9121 -4.2066
11 18 9 4.5227 1.0557
11 18 10 -7.9401 3.6109
11 18 11 5.1200 -4.0225
11 18 12 -0.4553 2.2965
11 18 13 -15.4751 -2.3372
11 18 14 -4.7621 5.7296
11 18 15 8.7376 0.6196
11 18 16 0.5683 -6.3104
11 18 17 -0.4468 -4.0865
11 18 18 -5.3048 5.7097
11 18 19 -6.3292 7.3120
11 18 20 -1.2277 -5.3034
11 19 0 3.4852 1.4272
11 19 1 -3.9943 -3.7105
11 19 2 -2.8878 2.3034
11 19 3 5.1205 2.7775
11 19 4 -7.5108 -5.9568
11 19 5 -1.8445 -7.3046
11 19 6 1.5772 6.6761
11 19 7 -2.7207 5.6615
11 19 8 -1.3767 -6.5428
11 19 9 -1.2382 -5.8792
11 19 10 0.7043 -3.8262
11 19 11 1.9446 0.5276
11 19 12 15.9110 10.6747
11 19 13 -1.6805 -0.0375
11 19 14 9.8167 -3.1723
11 19 15 -6.3716 5.5554
11 19 16 5.0969 -0.1720
11 19 17 0.7447 1.0232
11 19 18 1.8712 -2.4909
11 19 19 -1.8080 2.5777
11 20 0 -0.4103 0.1555
11 20 1 -7.4050 1.6162
11 20 2 -5.4325 6.0035
11 20 3 -10.2958 -8.8365
11 20 4 9.8929 -5.4962
11 20 5 7.1645 1.6550
11 20 6 -5.1673 4.2034
11 20 7 8.4260 9.4410
11 20 8 10.7624 -8.1704
11 20 9 -6.7508 5.6349
11 20 10 9.1500 3.2213
11 20 11 4.7780 10.7773
11 20 12 2.8518 -7.9777
11 20 13 8.8377 5.9354
11 20 14 2.5839 -4.8134
11 20 15 -1.9848 -2.2684
11 20 16 -8.3184 2.2842
11 20 17 -2.1567 0.5287
11 20 18 -6.3132 4.3706
11 21 0 -2.3785 4.3205
11 21 1 -5.1833 -2.3710
11 21 2 1.4642 0.0927
11 21 3 9.5331 -7.1163
11 21 4 -3.1099 -6.0969
11 21 5 -6.9853 -5.9421
11 21 6 -5.6024 -1.1795
11 21 7 5.1030 -2.4596
11 21 8 9.2894 -5.7496
11 21 9 7.4807 5.5423
11 21 10 -7.5253 0.0130
11 21 11 -0.0767 3.4094
11 21 12 -2.1363 3.6554
11 21 13 1.4996 3.2329
11 21 14 4.6187 -6.1638
11 21 15 -0.8000 -2.3739
11 21 16 2.2771 0.6946
11 22 0 0.4177 -5.3887
11 22 1 -8.8632 -0.9079
11 22 2 -2.3279 1.7316
11 22 3 3.9001 3.2981
11 22 4 0.8566 -0.0900
11 22 5 5.2211 8.8042
11 22 6 -2.5177 1.5416
11 22 7 4.4559 1.9777
11 22 8 -6.7949 5.6439
11 22 9 5.0731 1.3696
11 22 10 -0.2484 6.1992
11 22 11 -5.7122 2.1186
11 22 12 2.4884 7.2143
11 22 13 -14.2297 1.8026
11 22 14 7.6641 1.8759
11 23 0 -1.0023 -2.2157
11 23 1 -0.5717 -5.4407
11 23 2 -5.9963 3.4282
11 23 3 -2.1864 6.3161
11 23 4 -1.5213 -0.2334
11 23 5 2.5216 -10.4013
11 23 6 -4.9724 1.2884
11 23 7 6.5689 8.3048
11 23 8 2.6182 -0.3054
11 23 9 12.1152 3.0301
11 23 10 2.8782 -2.8478
11 23 11 -2.3318 5.8233
11 23 12 -5.6494 -1.9821
11 24 0 0.0779 -7.3423
11 24 1 0.8107 1.2076
11 24 2 -0.0681 5.9765
11 24 3 -5.2301 -2.5709
11 24 4 -2.1140 -3.8024
11 24 5 9.8648 1.0916
11 24 6 -2.0952 -5.6852
11 24 7 6.5318 1.0475
11 24 8 -0.0945 0.1470
11 24 9 11.0948 2.4341
11 24 10 4.7040 4.2967
11 25 0 3.0941 2.0480
11 25 1 -9.8077 -6.8841
11 25 2 1.5267 -1.5910
11 25 3 -5.9270 -17.9175
11 25 4 -3.4375 7.6878
11 25 5 -2.1938 -9.6680
11 25 6 -0.2919 3.3261
12 0 0 2.0287 -1.1196
12 0 1 0.1203 2.6307
12 0 2 2.3836 0.8090
12 0 3 -1.1278 -5.7009
12 0 4 -3.6512 -0.6470
12 0 5 1.2012 5.1232
12 0 6 -7.3717 0.7992
12 0 7 -0.3637 -5.1533
12 0 8 -0.3333 -0.9331
12 0 9 -0.0674 3.6791
12 0 10 -0.9669 1.0647
12 0 11 0.7655 -1.9876
12 0 12 11.0336 -1.1756
12 0 13 -1.1035 -0.0175
12 0 14 -8.4917 1.0199
12 0 15 0.7238 0.2088
12 0 16 7.7588 -0.5833
12 0 17 -0.2812 4.5219
12 0 18 -5.3908 0.2282
12 0 19 0.0774 1.6451
12 0 20 -2.4255 0.0018
12 0 21 0.1680 2.3627
12 0 22 1.8495 -0.0127
12 0 23 0.1563 -0.0019
12 0 24 -4.5540 -0.5979
12 0 25 -0.2622 -6.6943
12 0 26 3.1917 1.4171
12 0 27 0.3314 4.6734
12 1 0 3.4163 0.4056
12 1 1 -7.3390 -2.6396
12 1 2 -9.6077 -0.2599
12 1 3 -6.7045 7.3038
12 1 4 3.0835 -10.3593
12 1 5 -8.8415 11.4761
12 1 6 -8.8228 -3.8587
12 1 7 0.6354 15.0299
12 1 8 16.6412 -3.6443
12 1 9 -2.5678 8.8814
12 1 10 -16.4231 0.3004
12 1 11 1.2656 -11.4893
12 1 12 4.5079 4.4587
12 1 13 1.3226 5.5273
12 1 14 -10.1576 6.9490
12 1 15 0.6536 -12.4763
12 1 16 0.7141 -2.3484
12 1 17 -4.1374 10.6381
12 1 18 4.7344 0.6103
12 1 19 0.9858 -1.6828
12 1 20 -0.7566 -3.1412
12 1 21 -4.1682 3.7659
12 1 22 4.6854 -3.3761
12 1 23 -2.1156 1.0057
12 1 24 -2.5176 -7.3309
12 1 25 -2.2686 5.4104
12 1 26 4.4110 -0.6596
12 1 27 0.3799 10.6414
12 2 0 -6.5455 1.0303
12 2 1 5.5550 2.4970
12 2 2 -5.8096 25.2393
12 2 3 38.2291 1.7608
12 2 4 10.6785 -11.8921
12 2 5 20.4856 -0.6741
12 2 6 0.9309 7.3941
12 2 7 10.0625 6.5837
12 2 8 10.3318 1.5907
12 2 9 -15.4631 9.0990
12 2 10 11.2743 -4.5441
12 2 11 -8.6901 -3.2298
12 2 12 -8.3647 -12.7209
12 2 13 -26.2606 4.9360
12 2 14 -12.3017 31.7841
12 2 15 21.9589 1.8194
12 2 16 9.2011 -20.0719
12 2 17 8.3863 1.2112
12 2 18 15.7696 1.9523
12 2 19 -7.5802 -2.9003
12 2 20 -0.3120 -15.5208
12 2 21 -4.5392 -0.5444
12 2 22 -5.2014 7.5388
12 2 23 -5.7818 1.2290
12 2 24 2.8615 -2.1016
12 2 25 -7.6740 -5.9437
12 2 26 1.5935 -8.7732
12 2 27 -2.1924 -4.2182
12 3 0 1.5841 0.2025
12 3 1 -6.8971 17.6886
12 3 2 -30.2159 7.3322
12 3 3 14.3306 -31.6985
12 3 4 -6.8677 0.6648
12 3 5 11.5795 -19.4525
12 3 6 -4.6683 0.3515
12 3 7 20.6552 -39.9831
12 3 8 1.1420 2.8966
12 3 9 9.0562 32.9984
12 3 10 1.0751 2.2817
12 3 11 14.7053 43.0847
12 3 12 7.1800 -0.5300
12 3 13 4.9866 -6.9223
12 3 14 -21.0670 -1.8038
12 3 15 3.2743 13.9360
12 3 16 7.9120 -4.2299
12 3 17 -3.6933 8.6960
12 3 18 -3.8499 -3.5546
12 3 19 2.9894 -3.0836
12 3 20 -1.4141 0.9426
12 3 21 -4.0327 -0.8943
12 3 22 5.1050 -1.8440
12 3 23 -2.1645 -3.9020
12 3 24 -3.9040 -1.0337
12 3 25 -3.9776 -2.2736
12 3 26 -0.8230 -0.1397
12 3 27 -3.6003 11.3882
12 4 0 -1.1441 0.2508
12 4 1 -23.1426 -17.2277
12 4 2 -1.1792 18.2539
12 4 3 -15.3602 -5.7457
12 4 4 7.9851 -17.0688
12 4 5 -10.6664 5.3629
12 4 6 9.0722 -3.6961
12 4 7 -32.0634 -5.5593
12 4 8 -9.1143 -8.2139
12 4 9 12.3816 12.8524
12 4 10 9.4050 14.8543
12 4 11 7.1767 -0.5878
12 4 12 -12.2679 -17.7639
12 4 13 -0.8892 0.1774
12 4 14 -5.9293 32.5775
12 4 15 8.0855 -2.0675
12 4 16 5.3510 -17.4803
12 4 17 1.7761 -3.1831
12 4 18 4.6265 -3.7783
12 4 19 4.0999 0.2075
12 4 20 -6.7990 13.9512
12 4 21 0.3308 -0.3642
12 4 22 2.2225 0.4652
12 4 23 1.1912 0.6329
12 4 24 1.7370 -3.9597
12 4 25 10.0781 -1.0536
12 4 26 4.2831 -0.6132
12 5 0 2.8979 -0.5265
12 5 1 -3.4642 4.1209
12 5 2 12.6740 1.1571
12 5 3 -15.7612 -3.4834
12 5 4 14.2675 -8.3216
12 5 5 12.5243 9.7662
12 5 6 -24.5930 1.3789
12 5 7 -7.8433 -17.0665
12 5 8 -0.0659 -8.9628
12 5 9 2.7875 7.0511
12 5 10 -16.5601 11.3229
12 5 11 0.9551 1.8824
12 5 12 10.1933 -7.1023
12 5 13 -2.9110 -7.0324
12 5 14 -17.8594 12.2931
12 5 15 -1.0625 4.6783
12 5 16 -1.8596 -8.0648
12 5 17 7.5796 -10.7033
12 5 18 -0.5552 1.7523
12 5 19 5.3734 -8.4896
12 5 20 -3.7322 1.2776
12 5 21 1.2338 11.5540
12 5 22 0.2862 -1.4472
12 5 23 -0.6050 2.2978
12 5 24 -1.7265 -4.3275
12 5 25 2.4256 -13.3121
12 5 26 -3.2150 -3.3729
12 6 0 -3.8739 -2.0941
12 6 1 5.7102 -1.8871
12 6 2 2.2657 0.2848
12 6 3 -20.4286 1.2737
12 6 4 8.4652 -14.0405
12 6 5 38.2000 5.5100
12 6 6 -4.9472 38.5894
12 6 7 -3.9662 2.8209
12 6 8 -6.4737 9.5250
12 6 9 9.1081 5.9765
12 6 10 11.2084 25.4933
12 6 11 3.1361 -3.6663
12 6 12 -9.5742 -12.4760
12 6 13 -3.0603 -4.6535
12 6 14 3.1627 16.7100
12 6 15 -1.2704 -7.0341
12 6 16 5.7312 2.8165
12 6 17 1.6441 -1.2433
12 6 18 5.3807 -16.2407
12 6 19 -10.1468 3.0083
12 6 20 6.8082 -20.2831
12 6 21 -3.2944 -0.7589
12 6 22 10.1653 -12.5872
12 6 23 2.1027 1.0981
12 6 24 2.0984 -5.2582
12 6 25 -10.3181 -1.4964
12 6 26 2.7380 -1.0325
12 7 0 0.1354 -0.1075
12 7 1 -2.6563 -22.0454
12 7 2 -1.6903 -5.7663
12 7 3 0.6019 -4.6080
12 7 4 18.7459 -3.2525
12 7 5 5.5945 23.8920
12 7 6 -3.4170 0.0155
12 7 7 -0.6798 11.6383
12 7 8 -4.0624 -7.6349
12 7 9 8.1736 7.7254
12 7 10 -13.0473 -1.6700
12 7 11 8.4283 4.7594
12 7 12 7.3650 4.6791
12 7 13 2.9407 -3.3521
12 7 14 -12.8173 -2.7416
12 7 15 1.1924 8.0359
12 7 16 9.4681 -3.9996
12 7 17 -2.3592 4.4701
12 7 18 -5.8015 -0.1548
12 7 19 0.8851 4.9140
12 7 20 -0.0860 -2.4893
12 7 21 -7.5128 16.4033
12 7 22 2.8746 -0.5185
12 7 23 0.6253 9.5289
12 7 24 0.3142 0.0078
12 7 25 -0.8942 5.4747
12 7 26 3.2840 8.9759
12 8 0 2.2963 0.8601
12 8 1 2.6457 -7.6522
12 8 2 2.4140 -0.0984
12 8 3 -3.0288 -2.9437
12 8 4 -4.8485 10.4256
12 8 5 21.2294 -12.6405
12 8 6 2.6643 0.8764
12 8 7 9.9729 -3.4017
12 8 8 -2.2214 10.7580
12 8 9 -0.3667 1.5434
12 8 10 -2.0130 7.2906
12 8 11 -1.4249 6.8266
12 8 12 -6.9882 -5.5697
12 8 13 -2.3195 -0.4867
12 8 14 -10.1669 11.3684
12 8 15 2.6572 -1.7644
12 8 16 -1.2303 -0.4485
12 8 17 2.9652 -4.2531
12 8 18 -2.0302 2.3716
12 8 19 -1.9028 -2.1819
12 8 20 -6.9957 5.5814
12 8 21 -0.1227 -6.6196
12 8 22 -8.5790 4.4214
12 8 23 -3.8021 -6.9973
12 8 24 -4.7055 -1.0273
12 8 25 -0.3502 1.0439
12 9 0 3.3424 0.8114
12 9 1 1.4325 12.6952
12 9 2 0.1249 1.0470
12 9 3 -5.5662 8.0822
12 9 4 -21.5080 4.5440
12 9 5 6.7537 -3.4952
12 9 6 -23.1892 16.7830
12 9 7 -10.6646 -2.0810
12 9 8 -6.6503 3.0697
12 9 9 -11.5376 16.3852
12 9 10 -8.8842 -0.0739
12 9 11 1.1040 2.4456
12 9 12 -2.5105 3.7895
12 9 13 -0.3782 -10.8895
12 9 14 9.9557 1.5817
12 9 15 -0.0961 -0.4094
12 9 16 -4.6918 1.6643
12 9 17 -1.9768 -9.1568
12 9 18 8.2271 3.0293
12 9 19 -3.7429 14.6212
12 9 20 -5.6195 -0.6478
12 9 21 2.1974 -19.6647
12 9 22 -7.9404 4.7653
12 9 23 -2.2875 -4.5177
12 9 24 -1.0157 -2.0034
12 9 25 -1.7403 -6.8059
12 10 0 -12.3474 2.0533
12 10 1 -4.4542 -14.0193
12 10 2 3.8865 20.7531
12 10 3 -6.0949 -1.5672
12 10 4 -7.4926 5.8230
12 10 5 -9.3910 -4.0687
12 10 6 -3.7744 -26.9410
12 10 7 5.4534 2.3237
12 10 8 -2.1007 -7.4351
12 10 9 -2.3175 -4.6351
12 10 10 2.1298 -4.9818
12 10 11 6.0478 0.4868
12 10 12 1.8977 3.7085
12 10 13 -2.8026 1.2695
12 10 14 0.9372 1.6507
12 10 15 -2.6179 6.4822
12 10 16 2.9244 -14.8442
12 10 17 7.0383 5.1627
12 10 18 -3.3670 -3.9869
12 10 19 -1.1432 2.9912
12 10 20 -0.4470 6.3122
12 10 21 2.5164 0.8028
12 10 22 0.3718 4.7382
12 10 23 4.8485 3.7407
12 10 24 6.6264 -1.8415
12 11 0 4.1103 -0.8411
12 11 1 -0.8078 3.6751
12 11 2 15.7245 -2.9763
12 11 3 -6.2194 -19.7543
12 11 4 -13.3842 1.2798
12 11 5 -3.2350 5.3305
12 11 6 13.7788 5.0069
12 11 7 -1.0787 -8.5185
12 11 8 4.2229 -0.0176
12 11 9 -1.6698 7.6248
12 11 10 12.1642 -3.3480
12 11 11 -2.2173 -10.6764
12 11 12 1.2428 -1.3533
12 11 13 -1.9155 7.8581
12 11 14 -2.4654 1.4337
12 11 15 0.5968 -11.6008
12 11 16 -4.6819 -1.0656
12 11 17 6.5038 5.6178
12 11 18 -3.0016 0.6139
12 11 19 -0.7157 -6.4388
12 11 20 6.0144 -4.0732
12 11 21 -2.0286 -2.5717
12 11 22 4.2163 -0.3046
12 11 23 -4.4920 3.1769
12 11 24 -2.3200 1.2078
12 12 0 4.2430 -1.9003
12 12 1 -10.7994 0.5211
12 12 2 -2.0057 -0.0203
12 12 3 -14.1521 -0.3023
12 12 4 1.4641 -3.4846
12 12 5 1.6964 -6.6410
12 12 6 1.8223 -5.5082
12 12 7 5.5718 2.0788
12 12 8 -4.5040 6.6738
12 12 9 -7.2101 2.2704
12 12 10 6.1604 -1.5177
12 12 11 2.4928 2.2237
12 12 12 0.2049 -7.9882
12 12 13 8.1858 5.0737
12 12 14 5.6744 7.3967
12 12 15 3.3001 -4.7628
12 12 16 -6.1348 -2.4682
12 12 17 3.5166 3.3005
12 12 18 -4.4635 -1.3606
12 12 19 1.9643 -1.1124
12 12 20 1.1434 -5.2279
12 12 21 1.2460 -1.3692
12 12 22 2.4405 -0.1650
12 12 23 7.0332 -2.7162
12 13 0 12.7466 -0.1998
12 13 1 -5.7947 -0.7526
12 13 2 0.1808 -1.9959
12 13 3 -1.9572 7.7408
12 13 4 11.9246 4.0762
12 13 5 -4.7180 -3.3317
12 13 6 7.2495 -5.2733
12 13 7 6.7294 11.2022
12 13 8 12.4140 -5.5475
12 13 9 3.1845 -14.4964
12 13 10 2.9724 -2.6651
12 13 11 5.6096 -6.5074
12 13 12 -1.4554 1.4734
12 13 13 -3.9660 -10.8958
12 13 14 -2.4897 -0.0680
12 13 15 3.2238 -7.6131
12 13 16 -14.0189 -4.9468
12 13 17 -0.7605 -0.0141
12 13 18 2.0126 -1.1874
12 13 19 4.9029 10.6435
12 13 20 5.5676 -1.6633
12 13 21 -1.6176 -2.8121
12 13 22 -1.0075 1.0520
12 14 0 1.1821 -0.0761
12 14 1 -8.6469 2.0497
12 14 2 -1.9362 3.3112
12 14 3 -31.6585 6.9396
12 14 4 -2.6911 2.6221
12 14 5 12.8422 9.8368
12 14 6 12.6957 -8.9062
12 14 7 3.7612 -4.6813
12 14 8 -3.2880 5.6901
12 14 9 0.4456 6.1031
12 14 10 -0.2040 -4.3571
12 14 11 4.9126 7.0838
12 14 12 1.5233 1.8520
12 14 13 8.2472 9.9043
12 14 14 5.3207 3.5862
12 14 15 1.5961 1.4542
12 14 16 -3.6289 4.5700
12 14 17 2.3077 -1.0331
12 14 18 -0.4446 -6.4841
12 14 19 3.1097 -4.1285
12 14 20 -5.1336 6.3139
12 14 21 -3.2129 1.4284
12 14 22 3.3216 -11.4039
12 15 0 5.8441 0.8045
12 15 1 0.8256 13.4645
12 15 2 -15.0532 -4.3188
12 15 3 -0.9434 -3.9090
12 15 4 -3.1926 -9.2133
12 15 5 -0.8289 -5.9984
12 15 6 -5.5695 3.9002
12 15 7 -5.4711 -5.4576
12 15 8 -8.3034 -0.0895
12 15 9 -2.9360 -2.1335
12 15 10 8.6029 -4.3873
12 15 11 -1.1265 -8.9056
12 15 12 -4.8667 -4.6245
12 15 13 -5.8062 2.6390
12 15 14 1.2626 6.5128
12 15 15 -0.6556 -2.3527
12 15 16 3.4068 2.4890
12 15 17 -7.8654 1.5946
12 15 18 -1.8889 -0.8402
12 15 19 -0.2555 3.2550
12 15 20 -1.9375 1.0198
12 15 21 6.4725 -2.4759
12 16 0 7.6197 2.1838
12 16 1 10.5374 3.8581
12 16 2 0.2885 -1.9441
12 16 3 11.0653 1.5595
12 16 4 4.8007 3.1821
12 16 5 -6.4455 -2.3619
12 16 6 3.7794 9.7123
12 16 7 21.2999 -12.5617
12 16 8 1.6541 -5.3895
12 16 9 -3.8159 -15.2358
12 16 10 -1.9893 10.1624
12 16 11 -4.4263 -9.8657
12 16 12 6.5266 -14.7851
12 16 13 -10.6230 -3.7074
12 16 14 -0.0592 -24.5020
12 16 15 -1.7694 -6.0625
12 16 16 1.7996 10.0415
12 16 17 8.0285 -3.6237
12 16 18 -1.5778 0.2963
12 16 19 -0.2305 -2.0394
12 16 20 0.6732 2.6229
12 17 0 3.7005 -0.3814
12 17 1 1.7649 -4.7736
12 17 2 -6.5763 1.1927
12 17 3 1.1710 2.1055
12 17 4 4.0302 -1.9900
12 17 5 3.4750 -7.4387
12 17 6 -0.5142 0.0919
12 17 7 -4.6055 0.7527
12 17 8 -3.0738 1.5387
12 17 9 -6.0567 6.2006
12 17 10 0.2759 2.5611
12 17 11 4.2697 0.8027
12 17 12 -0.2516 0.6687
12 17 13 -0.1814 1.5950
12 17 14 -3.5072 -6.1476
12 17 15 -5.1659 3.8636
12 17 16 -3.3779 3.1613
12 17 17 1.9635 0.8544
12 17 18 -3.6128 0.7432
12 17 19 6.6004 9.0718
12 18 0 10.4172 -2.4469
12 18 1 -9.4808 8.0104
12 18 2 -3.1683 5.1490
12 18 3 -7.6072 4.6573
12 18 4 -8.1609 -9.1490
12 18 5 -11.3137 1.6515
12 18 6 5.8830 5.5854
12 18 7 4.2502 -0.5660
12 18 8 -0.1721 -8.2900
12 18 9 -2.3676 -3.0979
12 18 10 0.0367 -1.0163
12 18 11 3.3372 -1.8829
12 18 12 6.2478 -10.2756
12 18 13 -4.8929 -0.4700
12 18 14 -8.5896 4.8555
12 18 15 8.8134 3.0062
12 18 16 -1.4341 -7.3853
12 18 17 -4.8821 6.0922
12 18 18 -3.3493 -5.2184
12 19 0 4.8053 -0.5630
12 19 1 3.6495 -9.8327
12 19 2 -1.1676 1.7739
12 19 3 2.3219 0.8519
12 19 4 -2.5205 -1.2403
12 19 5 -2.1354 5.1761
12 19 6 -0.4789 -1.9979
12 19 7 0.5943 -7.3980
12 19 8 2.1551 -4.9571
12 19 9 -3.4022 4.1470
12 19 10 -2.3288 -2.3422
12 19 11 4.3226 17.2825
12 19 12 7.1120 -3.5686
12 19 13 -1.5850 7.0208
12 19 14 -0.0543 6.1733
12 19 15 -3.3490 9.5406
12 19 16 -0.7163 6.4261
12 20 0 8.0954 0.4759
12 20 1 1.9290 -4.0065
12 20 2 4.6032 -5.5532
12 20 3 17.0738 3.5422
12 20 4 -1.9917 0.9811
12 20 5 -11.5302 -0.3651
12 20 6 -2.6969 0.2372
12 20 7 10.1160 6.5183
12 20 8 1.7681 -8.6640
12 20 9 2.0762 -2.1992
12 20 10 -4.8140 7.6280
12 20 11 9.2732 9.6608
12 20 12 7.7035 -3.0490
12 20 13 1.5634 -2.3463
12 20 14 1.6241 -2.8990
12 20 15 -0.6996 -7.1407
12 21 0 0.0125 0.8465
12 21 1 0.8946 -2.8238
12 21 2 4.1408 5.5549
12 21 3 10.7003 -4.4071
12 21 4 -12.6203 -3.6583
12 21 5 3.0529 1.3864
12 21 6 3.9478 4.5102
12 21 7 13.0648 -14.3442
12 21 8 -4.0664 8.2141
12 21 9 -2.6502 -16.6584
12 21 10 1.8220 0.5211
12 21 11 -2.4629 -8.8187
12 21 12 2.1169 0.6745
12 21 13 -1.5669 -2.0888
12 22 0 12.0679 1.1669
12 22 1 -3.4978 -1.7929
12 22 2 1.0653 3.5178
12 22 3 1.5806 0.6817
12 22 4 0.5639 -0.2800
12 22 5 -3.1869 -1.4960
12 22 6 6.8545 3.4860
12 22 7 -2.9273 -7.3036
12 22 8 -5.8552 1.3598
12 22 9 -5.4297 -9.6833
12 22 10 -7.8171 -4.7795
12 23 0 -2.9106 0.2247
12 23 1 -4.5533 -0.2698
12 23 2 -0.2585 -2.6192
12 23 3 0.0903 4.9277
12 23 4 4.7684 -0.0729
12 23 5 0.1384 -0.0029
12 23 6 -0.2345 -4.5035
12 23 7 4.6058 -2.9037
12 24 0 4.1629 -1.0132
12 24 1 -8.6785 13.5246
13 0 1 1.1792 -0.6127
13 0 2 -5.4991 0.5361
13 0 3 -0.7985 -6.1827
13 0 4 7.5412 -1.0990
13 0 5 0.7701 0.2662
13 0 6 -9.7554 0.8691
13 0 7 -0.5785 -5.2388
13 0 8 6.1620 -0.1648
13 0 9 0.5805 -3.3642
13 0 10 -4.2530 -0.6033
13 0 11 -0.4679 0.0950
13 0 12 -4.6967 0.9440
13 0 13 0.6636 0.5679
13 0 14 1.2984 -0.3481
13 0 15 -0.7596 -4.1710
13 0 16 6.2111 -0.0805
13 0 17 0.7639 -0.1378
13 0 18 -2.4549 0.0950
13 0 19 -0.4259 0.4672
13 0 20 4.4672 -0.2315
13 0 21 0.4736 9.6045
13 0 22 6.1394 -0.0778
13 0 23 -0.9101 -12.1603
13 0 24 13.8315 0.4555
13 0 25 1.4357 11.1414
13 1 0 1.1887 -6.9548
13 1 1 5.9887 -6.5342
13 1 2 -12.2003 -13.4563
13 1 3 3.1304 3.1545
13 1 4 -5.9725 7.1943
13 1 5 -3.8278 0.5999
13 1 6 -11.6855 -19.7579
13 1 7 -0.0802 3.0905
13 1 8 5.2306 5.1161
13 1 9 9.0661 -8.7229
13 1 10 0.1467 -2.7032
13 1 11 2.2503 3.5124
13 1 12 -24.2848 6.8991
13 1 13 3.7257 4.0518
13 1 14 -7.1447 -0.2310
13 1 15 4.2875 -1.8981
13 1 16 -5.4499 -1.9169
13 1 17 0.6653 1.3044
13 1 18 1.9702 -9.3988
13 1 19 2.8341 0.1055
13 1 20 7.1892 -5.2621
13 1 21 -4.5321 2.6406
13 1 22 0.4594 -1.3269
13 1 23 -0.0420 0.3314
13 1 24 -1.1897 4.5279
13 1 25 -11.6894 3.5160
13 2 0 -0.3654 -5.3512
13 2 1 17.9399 11.9724
13 2 2 -1.7095 18.1763
13 2 3 1.4914 5.5972
13 2 4 -9.6123 21.2132
13 2 5 -10.2554 0.4502
13 2 6 -44.5827 62.6584
13 2 7 5.3443 -1.5113
13 2 8 -0.7325 5.0996
13 2 9 -0.0064 2.0510
13 2 10 0.4872 8.5975
13 2 11 -7.6855 -11.9163
13 2 12 0.5890 8.6972
13 2 13 -24.7438 4.4544
13 2 14 -3.9608 12.5411
13 2 15 5.7242 0.3426
13 2 16 1.9393 -7.5258
13 2 17 -3.8298 6.4726
13 2 18 -3.2374 10.0605
13 2 19 -2.4072 -5.6877
13 2 20 -0.3796 8.1182
13 2 21 2.3567 1.9329
13 2 22 -2.8823 -1.8075
13 2 23 -2.2591 -1.7387
13 2 24 -1.8229 -9.0735
13 2 25 5.0595 6.2475
13 3 0 -1.4262 5.1448
13 3 1 -4.1410 -11.4968
13 3 2 9.0055 10.2449
13 3 3 1.4674 16.6234
13 3 4 7.9490 9.0489
13 3 5 2.8379 -0.1380
13 3 6 -4.7882 -2.7140
13 3 7 -3.0539 -3.4885
13 3 8 -3.6315 -2.8282
13 3 9 3.6768 6.9611
13 3 10 10.1452 -4.1375
13 3 11 0.5949 -11.7709
13 3 12 10.6926 -4.1888
13 3 13 8.2282 1.2707
13 3 14 -14.3283 3.0437
13 3 15 -6.2900 1.8327
13 3 16 8.7629 0.9001
13 3 17 -9.7787 -2.2148
13 3 18 -1.0696 4.1497
13 3 19 -4.0247 8.2732
13 3 20 0.0589 1.5888
13 3 21 2.7130 -4.7967
13 3 22 -1.5509 0.8952
13 3 23 1.4719 -1.9732
13 3 24 -4.8960 2.2153
13 4 0 -0.0445 -3.0586
13 4 1 10.2775 3.6277
13 4 2 3.3980 13.9980
13 4 3 -11.5945 -2.6234
13 4 4 6.0626 -0.3469
13 4 5 -10.6025 -1.8981
13 4 6 -2.3527 7.2963
13 4 7 -24.0997 -3.9266
13 4 8 -3.3168 -9.7651
13 4 9 -24.4488 11.7433
13 4 10 -0.9547 -9.5607
13 4 11 25.5029 -21.1345
13 4 12 -4.2134 -0.5657
13 4 13 18.7671 0.0335
13 4 14 -2.7585 2.8593
13 4 15 10.5876 -4.2855
13 4 16 8.8283 -5.2277
13 4 17 -6.6692 -2.3899
13 4 18 0.0209 5.0260
13 4 19 -13.1764 -2.9947
13 4 20 1.8314 -0.4602
13 4 21 13.0980 8.2772
13 4 22 -2.8538 -1.8518
13 4 23 -4.6032 -6.8603
13 4 24 -7.0380 -1.9357
13 5 0 0.7025 -5.2655
13 5 1 -2.7185 7.1363
13 5 2 -1.8456 -12.8393
13 5 3 6.0594 3.7555
13 5 4 -9.3241 3.4675
13 5 5 -1.9865 2.6105
13 5 6 0.1353 -28.3765
13 5 7 -3.9324 8.5452
13 5 8 -1.4567 -0.2994
13 5 9 -5.9179 7.5440
13 5 10 5.7736 -3.4938
13 5 11 -0.9296 -4.9412
13 5 12 -0.0541 4.7860
13 5 13 -9.3782 6.0580
13 5 14 3.2846 2.3019
13 5 15 2.4496 -2.9056
13 5 16 9.1963 -6.6223
13 5 17 -2.3350 6.8451
13 5 18 -8.6219 -3.0891
13 5 19 -1.8990 -0.1590
13 5 20 8.7149 -3.7570
13 5 21 0.0934 -1.1525
13 5 22 -4.4508 0.9323
13 5 23 -3.2394 2.2953
13 5 24 0.5309 3.2239
13 6 0 -0.3108 9.7278
13 6 1 -3.8200 3.6383
13 6 2 0.2979 -11.2527
13 6 3 16.3214 0.8200
13 6 4 -7.2651 -2.0627
13 6 5 23.1068 3.3228
13 6 6 -2.2909 -3.0487
13 6 7 19.8826 2.9685
13 6 8 -1.4963 -2.4000
13 6 9 -6.5326 9.4224
13 6 10 0.0576 -1.0499
13 6 11 18.5516 -12.3679
13 6 12 2.2816 4.4047
13 6 13 -6.9967 5.4039
13 6 14 13.2296 0.1899
13 6 15 -6.4545 -3.4244
13 6 16 6.1298 -2.0821
13 6 17 5.9393 2.8414
13 6 18 -0.8661 1.7792
13 6 19 -8.1341 -2.0464
13 6 20 -0.1596 3.1408
13 6 21 7.4270 2.7833
13 6 22 2.5189 3.6278
13 6 23 -6.7660 -0.7266
13 6 24 7.4522 1.2727
13 7 0 1.5214 -5.3841
13 7 1 -5.8580 -2.7445
13 7 2 3.9306 0.6773
13 7 3 -0.7552 -3.6535
13 7 4 8.0594 -1.6822
13 7 5 3.9217 -0.8032
13 7 6 5.1769 0.0866
13 7 7 7.3731 -13.7403
13 7 8 1.2868 3.6433
13 7 9 -1.2422 2.2651
13 7 10 6.6692 -14.0256
13 7 11 2.9898 -8.7769
13 7 12 -0.3606 -2.7269
13 7 13 2.2755 -11.4215
13 7 14 8.5602 2.7939
13 7 15 -2.9964 1.6908
13 7 16 4.8046 -2.8121
13 7 17 3.7377 -12.3507
13 7 18 -8.2737 4.0247
13 7 19 5.7895 9.0444
13 7 20 10.5361 3.0657
13 7 21 11.8421 6.2432
13 7 22 0.2707 2.1718
13 7 23 4.7506 2.6762
13 8 0 0.1918 0.3793
13 8 1 13.8339 8.3862
13 8 2 1.8261 0.6785
13 8 3 -6.8959 -1.5023
13 8 4 -1.6327 -1.6806
13 8 5 10.2226 1.4322
13 8 6 3.5661 -0.5221
13 8 7 17.1428 -6.9289
13 8 8 3.6088 -3.5680
13 8 9 -2.4524 1.2702
13 8 10 -2.9332 -0.1527
13 8 11 -2.3423 -2.6786
13 8 12 -1.6282 6.5464
13 8 13 -7.3349 -0.1177
13 8 14 3.3850 -1.2781
13 8 15 4.2963 7.9783
13 8 16 6.7082 -4.2857
13 8 17 -0.7987 0.3039
13 8 18 -0.4331 -0.0646
13 8 19 1.5426 1.8177
13 8 20 -1.1534 -0.5685
13 8 21 3.2734 2.3959
13 8 22 -3.7323 -2.5189
13 8 23 0.1315 -2.1966
13 9 0 -1.1494 7.2596
13 9 1 -2.1776 -4.3572
13 9 2 -4.5433 -4.0443
13 9 3 4.1909 -0.9224
13 9 4 6.9521 1.9458
13 9 5 3.7543 -7.9076
13 9 6 -6.7561 -0.0868
13 9 7 -0.2411 6.7027
13 9 8 -3.4139 8.2747
13 9 9 -5.2747 4.8107
13 9 10 1.1757 -0.9671
13 9 11 4.4027 -3.9092
13 9 12 4.0882 4.5966
13 9 13 -1.2852 -6.5685
13 9 14 2.3528 8.0712
13 9 15 4.3574 -10.8043
13 9 16 6.0301 -2.9584
13 9 17 0.0284 1.4580
13 9 18 -14.8834 0.9349
13 9 19 1.2757 -6.2163
13 9 20 14.7295 -2.6544
13 9 21 2.0830 -6.0498
13 9 22 -10.8866 -2.8143
13 10 0 0.4168 -5.0955
13 10 1 -1.1642 1.2255
13 10 2 -1.9285 9.2700
13 10 3 -2.6268 -2.2948
13 10 4 -6.9127 10.9846
13 10 5 0.3819 -1.3774
13 10 6 4.4956 5.4648
13 10 7 -0.4050 5.8849
13 10 8 1.9284 -3.8606
13 10 9 -1.5298 1.5415
13 10 10 -1.3110 -1.7318
13 10 11 -6.3577 -3.0280
13 10 12 -0.1799 -0.0829
13 10 13 2.0507 -2.7513
13 10 14 -4.8966 -1.1239
13 10 15 -0.7681 3.6253
13 10 16 -3.0857 -1.5031
13 10 17 0.9844 -0.0023
13 10 18 -2.0195 -10.4322
13 10 19 8.2084 -0.1492
13 10 20 2.1942 1.2926
13 10 21 5.2775 -1.5195
13 10 22 -3.4030 2.6787
13 11 0 -0.1112 1.6803
13 11 1 1.9761 -6.3367
13 11 2 0.7308 5.8766
13 11 3 -7.1247 2.7607
13 11 4 -1.0251 -5.1819
13 11 5 0.7900 1.6814
13 11 6 -1.8768 4.2020
13 11 7 0.2812 -7.2922
13 11 8 -12.5986 6.0687
13 11 9 -6.5057 0.5711
13 11 10 6.5348 0.8995
13 11 11 3.3994 2.5773
13 11 12 -10.3731 -2.4165
13 11 13 2.1642 2.2082
13 11 14 0.7620 0.2724
13 11 15 2.1944 5.6993
13 11 16 -0.0516 -1.2556
13 11 17 -1.8400 -4.4579
13 11 18 2.3879 0.5656
13 11 19 3.9338 -3.8947
13 11 20 -0.4546 0.0652
13 11 21 -8.1010 0.5610
13 12 0 -0.0985 -3.8531
13 12 1 -11.8960 -9.3829
13 12 2 3.4702 -1.9722
13 12 3 14.1635 6.8527
13 12 4 -3.1907 -3.4855
13 12 5 -1.8626 0.4287
13 12 6 0.3997 -11.8132
13 12 7 2.9063 1.2661
13 12 8 0.1533 1.3021
13 12 9 -7.8436 6.2763
13 12 10 -5.7709 -2.6195
13 12 11 -3.4711 -1.6473
13 12 12 -0.2723 -3.4308
13 12 13 -5.0893 0.6340
13 12 14 1.7619 -2.5618
13 12 15 -7.1875 -0.9325
13 12 16 0.2305 4.7330
13 12 17 -4.6888 3.0500
13 12 18 -4.3346 -1.1286
13 12 19 4.3598 0.3066
13 12 20 0.8944 0.3270
13 12 21 -2.1847 -3.6148
13 13 0 1.2160 -4.6385
13 13 1 -2.9089 -3.0927
13 13 2 3.4358 -0.2495
13 13 3 -2.9102 0.3422
13 13 4 4.3714 -4.7539
13 13 5 1.8641 -1.1657
13 13 6 -6.1370 6.1238
13 13 7 -2.9012 5.5030
13 13 8 4.3352 -1.3728
13 13 9 -2.5281 -7.6932
13 13 10 -2.7113 3.3798
13 13 11 -0.5317 2.3788
13 13 12 2.5422 -1.1727
13 13 13 -0.6619 3.9746
13 13 14 4.8544 3.1687
13 13 15 3.1748 0.7551
13 13 16 6.9907 -0.3930
13 13 17 -1.9731 4.5862
13 13 18 2.5493 0.5651
13 13 19 -1.3665 -4.1580
13 13 20 3.3033 -4.3474
13 14 0 -0.5742 0.1576
13 14 1 -0.5056 -1.5307
13 14 2 -9.9224 -3.8478
13 14 3 -3.6676 18.0777
13 14 4 -3.1116 20.9346
13 14 5 2.8925 17.4776
13 14 6 5.6572 -9.5413
13 14 7 -3.3582 -2.1234
13 14 8 -1.0283 -4.4558
13 14 9 0.7166 0.4083
13 14 10 3.1471 -4.5296
13 14 11 -6.2452 -2.4093
13 14 12 -1.6637 0.9685
13 14 13 16.9740 9.5576
13 14 14 0.5172 -0.5291
13 14 15 2.5995 -9.3989
13 14 16 0.8340 9.1527
13 14 17 -0.9549 2.4369
13 14 18 4.8754 2.2011
13 14 19 -6.1539 -1.4190
13 15 0 -1.3352 7.7390
13 15 1 -0.3654 -2.3337
13 15 2 5.4211 -6.9592
13 15 3 -2.8006 3.6154
13 15 4 4.6537 -9.9936
13 15 5 -9.4124 -3.5587
13 15 6 -1.3906 -10.7927
13 15 7 -0.8718 -0.1020
13 15 8 -8.7275 4.0664
13 15 9 2.5186 3.0117
13 15 10 0.0206 0.8465
13 15 11 -1.8835 -1.7948
13 15 12 -5.4546 -1.9154
13 15 13 -10.9369 2.9204
13 15 14 0.0913 -0.4102
13 15 15 1.7959 3.2278
13 15 16 3.6833 -0.2603
13 15 17 2.0753 4.2989
13 15 18 -0.6589 1.7337
13 16 0 1.3020 6.1717
13 16 1 33.3386 -2.6530
13 16 2 -0.5844 -12.2547
13 16 3 12.1411 3.4102
13 16 4 1.7613 4.6984
13 16 5 8.8625 -0.6246
13 16 6 -5.2782 5.8279
13 16 7 -6.2322 0.9121
13 16 8 1.6431 -2.4629
13 16 9 -3.4018 4.6156
13 16 10 0.6407 -4.6898
13 16 11 1.0581 -0.3845
13 16 12 4.0653 -3.5746
13 16 13 6.0122 4.2062
13 16 14 4.8902 -1.8801
13 16 15 -9.8946 -3.7837
13 16 16 0.4750 0.9905
13 16 17 9.5925 3.4928
13 17 0 -0.2200 -6.3264
13 17 1 -5.0458 6.4349
13 17 2 -0.1802 -6.0512
13 17 3 -1.6814 -1.7657
13 17 4 3.4803 5.6434
13 17 5 -1.9093 -0.9146
13 17 6 -8.6236 -5.0520
13 17 7 -3.3171 -2.8427
13 17 8 -2.4202 6.3317
13 17 9 -2.0076 0.1779
13 17 10 1.9004 -4.9392
13 17 11 1.6165 3.0845
13 17 12 -2.1080 -3.5624
13 17 13 0.2455 0.5521
13 17 14 -1.5141 -8.5722
13 17 15 -0.8778 2.1037
13 17 16 2.4780 1.8407
13 18 0 -1.3659 0.9020
13 18 1 -34.1993 -7.6947
13 18 2 -3.1358 -3.2414
13 18 3 -11.4516 -1.0897
13 18 4 4.7268 21.9410
13 18 5 -4.3158 3.0238
13 18 6 2.0859 0.7103
13 18 7 -0.7595 -0.1587
13 18 8 2.5523 6.1911
13 18 9 1.1076 0.5316
13 18 10 -1.2666 2.1221
13 18 11 -1.2941 0.6525
13 18 12 2.2475 -5.5868
13 18 13 -0.9790 -2.6396
13 18 14 6.6192 -0.5339
13 19 0 1.0800 8.6842
13 19 1 0.8010 -4.1555
13 19 2 -1.8128 -0.5078
13 19 3 0.2860 -9.3106
13 19 4 -4.9128 3.5788
13 19 5 2.6577 -1.4532
13 19 6 0.0314 -4.2322
13 19 7 -2.1527 1.3475
13 19 8 -1.9178 7.7913
13 19 9 -1.0024 -5.0708
13 19 10 -4.3079 1.9522
13 19 11 0.8965 5.9114
13 19 12 5.5591 -0.9178
13 20 0 0.2739 3.3571
13 20 1 -6.6526 -2.2007
13 20 2 0.1813 -0.3194
13 20 3 -2.2163 -4.4367
13 20 4 -0.1892 -10.1383
13 20 5 -4.3078 -6.1641
13 20 6 3.3256 -3.2602
13 20 7 -9.7603 -2.2919
13 20 8 1.7530 -0.5329
13 20 9 -8.8703 -2.4668
13 20 10 -8.2200 0.7466
13 21 0 -0.2508 0.1324
13 21 1 -2.2490 0.2652
13 21 2 -6.5787 0.4356
13 21 3 1.9190 3.6784
13 21 4 -13.0236 -5.1336
13 21 5 0.9787 6.5888
13 21 6 4.5462 -0.1623
13 21 7 -1.5739 -3.6529
13 22 0 0.6342 7.1170
13 22 1 -1.1900 -3.6375
13 22 2 -1.9910 6.6269
14 0 0 -18.7544 -1.0957
14 0 1 0.2884 -24.4780
14 0 2 -16.6191 0.5982
14 0 3 -0.4403 -7.4923
14 0 4 7.9305 -0.4806
14 0 5 0.3377 3.6518
14 0 6 -3.1666 0.3329
14 0 7 0.0204 2.8032
14 0 8 -3.9710 -0.3586
14 0 9 -0.3151 1.6997
14 0 10 0.8888 0.1106
14 0 11 0.4716 4.1665
14 0 12 -2.7973 0.0856
14 0 13 -0.0291 0.3085
14 0 14 1.1693 0.1276
14 0 15 -0.4538 -4.5647
14 0 16 -5.3041 -0.4372
14 0 17 0.5388 -2.2885
14 0 18 0.6994 0.4980
14 0 19 -0.5402 0.2855
14 0 20 0.9527 -1.0448
14 0 21 -0.0236 -0.1339
14 0 22 21.0859 1.7987
14 1 0 9.8189 0.8867
14 1 1 -5.1601 -19.8958
14 1 2 0.2997 6.7340
14 1 3 2.3090 0.8201
14 1 4 -14.3948 -4.7798
14 1 5 5.8494 1.8644
14 1 6 8.1868 18.1790
14 1 7 -1.2373 5.1528
14 1 8 -3.9564 0.4673
14 1 9 1.4320 2.1035
14 1 10 -4.6979 1.8015
14 1 11 5.5189 -4.2960
14 1 12 2.3920 -2.5075
14 1 13 3.6094 4.2672
14 1 14 0.3844 -2.9658
14 1 15 -2.1941 -1.5280
14 1 16 4.9157 -0.2258
14 1 17 2.1396 -1.8010
14 1 18 9.4650 -7.3961
14 1 19 6.4553 -6.9928
14 1 20 3.2746 -6.4610
14 1 21 -5.6527 2.7585
14 1 22 7.5851 2.4552
14 2 0 -16.9165 2.0399
14 2 1 0.0796 6.4595
14 2 2 -3.2782 13.4745
14 2 3 23.7835 -9.0107
14 2 4 16.7237 -13.5511
14 2 5 -13.4363 -6.4992
14 2 6 1.4348 -0.5575
14 2 7 5.4994 2.4755
14 2 8 1.4886 -1.6039
14 2 9 -10.9298 -4.3004
14 2 10 0.6972 -5.8353
14 2 11 3.7269 -1.8113
14 2 12 -3.4096 9.7888
14 2 13 -1.0780 -3.9172
14 2 14 -0.1989 -3.1832
14 2 15 -2.4048 1.0164
14 2 16 0.1616 -1.0228
14 2 17 1.9408 6.3562
14 2 18 -1.1006 2.1179
14 2 19 3.7732 0.0600
14 2 20 -3.3505 0.5921
14 2 21 2.4398 -1.5907
14 2 22 -4.8061 0.1247
14 3 0 10.9539 -0.1647
14 3 1 -9.9792 1.5659
14 3 2 -5.5274 -3.2310
14 3 3 1.8825 11.6467
14 3 4 -0.1928 -2.8216
14 3 5 -1.7532 -5.8974
14 3 6 11.5032 5.8350
14 3 7 3.8389 -1.1564
14 3 8 -0.2453 -0.3970
14 3 9 -4.6265 5.0004
14 3 10 -1.0990 4.0009
14 3 11 1.6685 -0.9088
14 3 12 2.2237 14.4524
14 3 13 -4.7680 -5.7923
14 3 14 -8.2495 0.7474
14 3 15 -5.3473 3.9321
14 3 16 0.0309 -0.6071
14 3 17 -2.6844 2.2594
14 3 18 -0.6029 -5.7842
14 3 19 1.7291 -4.4398
14 3 20 0.4977 1.2221
14 3 21 -0.8850 3.4398
14 3 22 -2.0063 -0.0480
14 4 0 0.9959 0.0438
14 4 1 -12.7356 -0.9527
14 4 2 -3.2193 8.0958
14 4 3 7.2016 6.4960
14 4 4 0.0758 -6.0936
14 4 5 5.6000 -0.5989
14 4 6 -17.1643 -22.2395
14 4 7 -4.4439 5.6215
14 4 8 -6.4184 -6.9366
14 4 9 -17.1696 5.1324
14 4 10 0.7199 -2.4550
14 4 11 13.4401 -2.1222
14 4 12 -6.2676 14.9493
14 4 13 -1.0979 0.1638
14 4 14 -3.3074 -21.0167
14 4 15 -3.0587 3.4967
14 4 16 -0.5680 -0.2912
14 4 17 6.0352 -0.4007
14 4 18 -2.8882 3.4110
14 4 19 -4.5404 -1.6475
14 4 20 1.5761 -0.7136
14 4 21 -2.7414 -2.6494
14 4 22 2.4285 3.5115
14 5 0 -8.5421 -0.4814
14 5 1 -6.0424 -4.7926
14 5 2 -10.3754 5.5875
14 5 3 -9.4182 -4.9252
14 5 4 -14.5877 1.5729
14 5 5 3.7502 3.2377
14 5 6 19.4339 2.5319
14 5 7 0.8700 -7.4119
14 5 8 0.1532 -1.8920
14 5 9 2.2706 4.3887
14 5 10 -1.9602 -6.6496
14 5 11 -2.2474 5.2352
14 5 12 3.0077 -0.2916
14 5 13 -1.3819 -3.6488
14 5 14 -0.2898 0.7506
14 5 15 -2.8996 5.2971
14 5 16 1.3135 -1.4136
14 5 17 -1.1551 0.8149
14 5 18 2.5860 -3.1763
14 5 19 -3.1853 -5.1221
14 5 20 -0.6130 1.5239
14 5 21 -3.2990 -9.7049
14 6 0 9.4497 -2.3770
14 6 1 -7.9518 -5.0664
14 6 2 -10.7655 7.4536
14 6 3 -5.7771 -4.5131
14 6 4 -6.0374 -28.2140
14 6 5 7.6323 -2.4005
14 6 6 -7.4886 -6.3428
14 6 7 3.8902 -1.9520
14 6 8 0.6851 16.1348
14 6 9 -4.5354 3.0761
14 6 10 -10.3115 14.4427
14 6 11 -5.5401 -1.0137
14 6 12 5.0272 3.8551
14 6 13 -2.3502 4.4866
14 6 14 0.3158 -4.4813
14 6 15 -6.9198 1.7215
14 6 16 -9.0056 10.2863
14 6 17 1.6897 -2.7268
14 6 18 0.7338 -3.1976
14 6 19 -4.3017 -8.4063
14 6 20 4.0364 -3.9158
14 6 21 -0.9312 -1.6243
14 7 0 5.7399 0.4881
14 7 1 -2.4068 -6.3432
14 7 2 9.9960 -1.4007
14 7 3 2.0664 0.7758
14 7 4 -17.5041 -1.4696
14 7 5 3.2407 -0.6938
14 7 6 14.0500 2.0334
14 7 7 1.4077 -7.1620
14 7 8 -1.1529 -0.3648
14 7 9 5.8076 3.2164
14 7 10 6.2919 5.7668
14 7 11 3.2813 -6.9556
14 7 12 4.4594 -0.0927
14 7 13 1.1001 -0.0604
14 7 14 -4.8567 -4.9068
14 7 15 -0.7369 2.9121
14 7 16 19.5987 -0.7986
14 7 17 -0.6717 -5.9751
14 7 18 -5.6751 -2.1628
14 7 19 -1.1542 2.0531
14 7 20 2.4521 4.3394
14 7 21 -1.6314 -5.2467
14 8 0 6.1283 0.4772
14 8 1 4.3242 2.4188
14 8 2 6.1034 -0.2471
14 8 3 3.1559 0.4967
14 8 4 6.7678 7.2297
14 8 5 6.3867 0.5167
14 8 6 4.7967 11.2469
14 8 7 -0.5033 -5.2137
14 8 8 1.4197 0.7790
14 8 9 3.7025 -7.4238
14 8 10 -9.4100 3.0302
14 8 11 -3.6618 -4.6547
14 8 12 3.8055 1.6820
14 8 13 -2.7264 2.7406
14 8 14 3.3311 -8.8784
14 8 15 -3.2442 3.6182
14 8 16 6.7879 -3.0280
14 8 17 4.7849 -3.3063
14 8 18 -0.9678 2.0093
14 8 19 0.8587 1.0540
14 8 20 -0.2520 -5.0768
14 9 0 1.0910 0.1479
14 9 1 5.1580 -13.1741
14 9 2 5.0401 2.6617
14 9 3 -6.4234 -5.2779
14 9 4 -4.3722 1.0578
14 9 5 1.4142 -5.8309
14 9 6 -1.8351 -3.5074
14 9 7 0.9725 1.3900
14 9 8 -1.8774 0.4757
14 9 9 3.2471 2.3593
14 9 10 -4.7217 -0.0702
14 9 11 1.3556 1.9029
14 9 12 -14.5622 -4.4262
14 9 13 2.5634 -6.5266
14 9 14 -16.0475 1.8079
14 9 15 1.9903 2.0553
14 9 16 -1.2457 -5.4284
14 9 17 -0.0540 -1.9320
14 9 18 -7.3903 -6.5783
14 9 19 7.4719 10.8025
14 9 20 4.8512 0.8109
14 10 0 4.4863 2.0853
14 10 1 7.5375 6.4915
14 10 2 -6.2039 6.5175
14 10 3 -4.6624 -3.5648
14 10 4 -4.4636 11.7328
14 10 5 5.3216 0.1430
14 10 6 -2.8088 -5.3081
14 10 7 -5.6803 -5.6474
14 10 8 6.2295 -11.2386
14 10 9 2.7626 -2.0926
14 10 10 -3.7414 -0.0959
14 10 11 -1.0820 6.6396
14 10 12 1.1553 3.2955
14 10 13 1.9158 -0.9904
14 10 14 -3.7907 -4.6376
14 10 15 -5.3702 4.2293
14 10 16 2.0536 -0.3309
14 10 17 -0.3266 2.8850
14 10 18 -0.0514 1.4835
14 10 19 -2.7026 5.5113
14 11 0 11.3509 -0.2260
14 11 1 -4.6683 -0.7226
14 11 2 7.8401 -9.1202
14 11 3 5.6542 8.5195
14 11 4 1.2404 2.3639
14 11 5 3.0122 -5.7830
14 11 6 -1.9502 1.4223
14 11 7 0.7108 -4.0995
14 11 8 -0.3767 -1.6680
14 11 9 1.3334 4.3525
14 11 10 -0.5000 2.9146
14 11 11 3.5484 -1.2729
14 11 12 5.7577 3.6019
14 11 13 0.3189 0.2375
14 11 14 -4.8910 -5.2893
14 11 15 -4.8843 12.2547
14 11 16 2.4039 1.2165
14 11 17 0.6225 1.2387
14 11 18 -8.2034 5.5878
14 12 0 4.7983 -1.4344
14 12 1 11.0681 5.1370
14 12 2 1.3931 -5.8401
14 12 3 -6.9476 -10.5834
14 12 4 2.8876 -23.3139
14 12 5 8.2430 6.0865
14 12 6 -2.8165 5.0935
14 12 7 -1.0321 2.7849
14 12 8 -3.7582 1.4726
14 12 9 0.1005 -5.0157
14 12 10 -5.0952 6.1680
14 12 11 -2.6658 -2.2227
14 12 12 5.5407 -8.8104
14 12 13 -2.1124 -1.0947
14 12 14 -1.7668 -4.3684
14 12 15 -4.2466 0.6782
14 12 16 2.9652 -3.4741
14 12 17 -7.5287 -5.2777
14 12 18 -3.1380 -0.7560
14 13 0 5.0120 -0.2450
14 13 1 0.4558 4.1512
14 13 2 2.9625 1.0357
14 13 3 4.0644 -0.5321
14 13 4 5.0296 5.4595
14 13 5 -0.6714 2.3048
14 13 6 -5.0494 3.4048
14 13 7 7.7171 -10.4310
14 13 8 5.1558 8.7827
14 13 9 -4.0563 -10.5219
14 13 10 -6.4696 -5.8831
14 13 11 -1.2021 0.2201
14 13 12 4.1321 5.0968
14 13 13 2.3691 0.0328
14 13 14 -1.6832 -1.4825
14 13 15 0.8692 2.9113
14 13 16 2.9109 1.4917
14 13 17 1.7607 -0.6900
14 14 0 -3.6438 -0.5782
14 14 1 5.5303 5.0048
14 14 2 -4.1876 -12.9731
14 14 3 -9.5245 0.5148
14 14 4 -11.6881 -1.7433
14 14 5 -6.0367 -1.8224
14 14 6 -5.6647 2.7262
14 14 7 0.7648 1.4813
14 14 8 3.8155 0.9786
14 14 9 -2.3221 1.5694
14 14 10 -0.3427 -0.7218
14 14 11 0.7679 1.7394
14 14 12 -0.2604 -2.0430
14 14 13 -2.3012 1.6036
14 14 14 0.4055 -2.1740
14 14 15 -0.6652 0.2159
14 14 16 1.8082 -4.3867
14 15 0 -5.0636 0.7792
14 15 1 1.5857 -3.1522
14 15 2 -11.3875 1.0832
14 15 3 1.9616 0.8305
14 15 4 -1.0939 6.9099
14 15 5 1.0354 1.9529
14 15 6 -6.0675 3.9699
14 15 7 0.6106 -4.5128
14 15 8 3.2180 0.6648
14 15 9 0.6107 9.2077
14 15 10 -7.5856 -14.6880
14 15 11 -2.1461 4.0095
14 15 12 -3.3098 -7.9486
14 15 13 -1.3514 -2.5273
14 15 14 -1.8100 -3.7940
14 16 0 -8.6597 3.1907
14 16 1 3.0912 33.8709
14 16 2 6.3886 8.8798
14 16 3 3.1733 18.6495
14 16 4 2.2933 11.5545
14 16 5 -12.5672 2.6051
14 16 6 -0.5726 -9.5813
14 16 7 3.8753 6.3228
14 16 8 0.2445 -1.3804
14 16 9 3.7964 -3.2880
14 16 10 0.5493 -3.6638
14 16 11 8.8873 0.8968
14 16 12 0.0081 0.8822
14 16 13 4.5641 1.5790
14 17 0 9.5718 -0.6879
14 17 1 -5.8283 -4.5755
14 17 2 12.9340 -10.2464
14 17 3 -3.4040 -5.5072
14 17 4 2.2600 -9.9659
14 17 5 3.8079 -4.7988
14 17 6 -3.3141 -3.6440
14 17 7 5.0207 4.4398
14 17 8 -4.4606 4.0497
14 17 9 4.5111 5.3865
14 17 10 -4.0665 6.5378
14 17 11 -4.7808 -3.5752
14 18 0 0.2986 -3.0261
14 18 1 -3.0082 0.0132
14 18 2 -4.2608 5.0836
14 18 3 -3.3295 0.3918
14 18 4 1.2364 6.0932
14 18 5 13.5101 -5.2520
14 18 6 1.9680 -0.4255
14 18 7 1.8306 5.8439
14 18 8 1.1201 2.4562
14 18 9 -4.1175 -0.3780
14 19 0 4.6151 0.3007
14 19 1 4.6091 11.9296
14 19 2 5.9757 -1.1016
14 19 3 3.7748 -0.5848
14 19 4 -1.9303 0.4876
14 19 5 3.9467 -5.5706
14 19 6 -4.9455 1.0393
15 0 1 0.2195 -3.8788
15 0 2 4.2352 0.0214
15 0 3 -0.1265 7.5978
15 0 4 2.8747 -0.1175
15 0 5 0.4083 7.9555
15 0 6 3.9748 -0.0350
15 0 7 -0.3764 -1.7321
15 0 8 -3.3738 0.0945
15 0 9 -0.0304 2.3379
15 0 10 1.9306 -0.1832
15 0 11 0.5239 6.2508
15 0 12 1.8399 -0.0440
15 0 13 -0.4910 -2.5233
15 0 14 -0.0196 0.5846
15 0 15 0.1361 -5.4133
15 0 16 -4.2804 -1.0968
15 0 17 0.2615 -3.5011
15 0 18 -14.6646 1.2955
15 0 19 -0.9933 -7.4740
15 1 0 -0.6156 10.8911
15 1 1 9.8004 1.4113
15 1 2 -1.8957 -1.8601
15 1 3 7.1590 -0.5604
15 1 4 -1.3135 6.8452
15 1 5 -5.4209 13.3677
15 1 6 3.7655 0.5184
15 1 7 4.1941 -7.4433
15 1 8 8.8886 0.9326
15 1 9 0.3880 -1.1315
15 1 10 7.7090 4.6256
15 1 11 10.3289 -0.6707
15 1 12 3.8911 6.2847
15 1 13 1.7286 3.0264
15 1 14 8.9296 1.7371
15 1 15 -2.4908 -2.9340
15 1 16 7.7921 1.5908
15 1 17 -0.0656 -10.3159
15 1 18 8.8897 3.2206
15 1 19 -4.6315 -13.9454
15 2 0 0.3374 -2.5362
15 2 1 8.5654 2.1069
15 2 2 5.6797 0.2595
15 2 3 14.6687 7.0560
15 2 4 -7.8114 -10.4540
15 2 5 -18.6338 5.5596
15 2 6 10.1922 10.9576
15 2 7 1.4472 -0.1683
15 2 8 -0.7065 6.6427
15 2 9 7.3048 0.9452
15 2 10 0.6696 -7.3458
15 2 11 6.0708 6.8710
15 2 12 -1.5846 -5.3097
15 2 13 -0.6562 -6.0005
15 2 14 0.0399 -4.0783
15 2 15 -1.3949 2.4716
15 2 16 0.7476 -3.3056
15 2 17 -2.3060 2.9116
15 2 18 -3.0877 3.0758
15 2 19 -1.4661 6.3939
15 3 0 0.0337 4.9713
15 3 1 0.2733 -3.4404
15 3 2 -2.5409 3.9823
15 3 3 -2.1968 1.9581
15 3 4 -9.4792 -3.7633
15 3 5 0.5761 -5.9174
15 3 6 -7.6559 -2.5937
15 3 7 -5.8831 11.4889
15 3 8 8.3847 0.9622
15 3 9 -4.0480 -1.7370
15 3 10 -2.4105 3.5431
15 3 11 4.3837 -0.5025
15 3 12 -1.1896 1.5536
15 3 13 6.1955 5.9759
15 3 14 12.4361 3.4349
15 3 15 0.0120 -1.7550
15 3 16 0.7223 6.4905
15 3 17 -6.1011 -2.9277
15 3 18 2.5576 3.1004
15 3 19 -13.1767 -8.2077
15 4 0 -0.2335 -13.0245
15 4 1 12.8643 11.7209
15 4 2 -6.1050 -4.5119
15 4 3 0.6586 2.7263
15 4 4 5.3660 7.9019
15 4 5 5.6493 0.1311
15 4 6 -1.8152 -7.0832
15 4 7 -4.0255 -5.5000
15 4 8 -0.2858 1.0411
15 4 9 4.2958 -0.1449
15 4 10 3.5989 8.9808
15 4 11 -5.0893 0.0856
15 4 12 -0.2248 0.0156
15 4 13 1.6324 2.9477
15 4 14 7.4336 6.3804
15 4 15 -2.5610 1.8526
15 4 16 3.6271 0.4171
15 4 17 -4.5967 -2.3916
15 4 18 -3.7859 -5.2678
15 5 0 1.0234 4.2810
15 5 1 -4.1261 -9.5455
15 5 2 11.4342 3.0146
15 5 3 1.4877 6.2723
15 5 4 -6.7636 -4.4069
15 5 5 -1.9705 -0.8440
15 5 6 5.6062 -0.0882
15 5 7 -5.4506 -2.2732
15 5 8 3.2515 -1.3363
15 5 9 2.3893 0.5858
15 5 10 -7.3845 -1.8090
15 5 11 -1.5070 0.3958
15 5 12 4.4874 2.3323
15 5 13 -5.4307 -1.1283
15 5 14 0.2452 -2.9374
15 5 15 1.0478 -7.8385
15 5 16 -2.8046 0.9453
15 5 17 7.5257 -1.0523
15 5 18 2.6320 -7.7985
15 6 0 -0.7341 0.0136
15 6 1 -11.9519 -6.6344
15 6 2 1.1697 0.3658
15 6 3 14.7993 -3.8468
15 6 4 2.5689 2.6153
15 6 5 -4.5179 0.9265
15 6 6 3.8192 -2.9846
15 6 7 -11.8754 -3.4801
15 6 8 -10.0439 0.6565
15 6 9 -3.2405 -4.5706
15 6 10 0.4316 -2.4687
15 6 11 -2.6085 -0.2894
15 6 12 -1.6812 5.3721
15 6 13 -8.7384 0.1241
15 6 14 0.3686 -0.6974
15 6 15 5.0217 1.7041
15 6 16 2.9091 1.8247
15 6 17 3.2992 2.6276
15 6 18 3.9936 3.0225
15 7 0 -2.5879 -12.8801
15 7 1 -6.5056 -3.8528
15 7 2 -1.1146 -11.2170
15 7 3 2.4577 -4.2150
15 7 4 -8.6780 4.6232
15 7 5 -1.5489 -0.6870
15 7 6 3.1824 -1.0849
15 7 7 -1.9007 1.2608
15 7 8 6.0478 4.7434
15 7 9 -0.3625 2.7729
15 7 10 8.5285 7.5814
15 7 11 1.2377 -0.4799
15 7 12 -4.4380 2.3068
15 7 13 -0.2993 8.9190
15 7 14 -3.5003 -0.7543
15 7 15 1.6146 7.7349
15 7 16 1.3276 1.0718
15 7 17 8.2992 1.9452
15 8 0 0.6193 -2.7302
15 8 1 1.3503 11.9190
15 8 2 -1.0779 6.5421
15 8 3 -6.7488 12.2047
15 8 4 1.1755 -6.6035
15 8 5 2.3577 -1.3324
15 8 6 2.5151 2.1097
15 8 7 -0.9961 3.9469
15 8 8 -1.1363 -1.8715
15 8 9 5.4142 6.6150
15 8 10 -2.4190 4.4739
15 8 11 3.7193 -9.3888
15 8 12 -7.6751 2.7927
15 8 13 -0.7626 0.5986
15 8 14 -2.2738 1.7019
15 8 15 -1.9973 0.3789
15 8 16 -2.3605 1.0352
15 8 17 -2.3176 -3.4364
15 9 0 3.2591 14.7225
15 9 1 1.3695 -9.7189
15 9 2 -1.0095 -13.0559
15 9 3 5.2651 -1.7666
15 9 4 -1.9075 3.3448
15 9 5 -3.5819 3.3997
15 9 6 3.0066 -0.4177
15 9 7 -5.6631 0.0040
15 9 8 4.4240 -0.9626
15 9 9 -1.0607 -0.4713
15 9 10 1.3431 0.6703
15 9 11 -0.2280 -2.6807
15 9 12 -0.5517 -0.7304
15 9 13 0.1591 12.4214
15 9 14 0.6895 -2.6916
15 9 15 1.1221 6.3116
15 9 16 -0.2874 -3.0238
15 10 0 -0.1750 -3.9948
15 10 1 6.4620 -0.5188
15 10 2 -2.3092 5.5689
15 10 3 -6.3215 2.7185
15 10 4 0.1360 -0.1545
15 10 5 4.7666 -8.1842
15 10 6 3.5006 3.3731
15 10 7 -7.2099 -4.1696
15 10 8 5.7016 -4.1410
15 10 9 -1.7741 4.6640
15 10 10 -0.4877 -1.9527
15 10 11 8.1009 -6.9525
15 10 12 5.1523 5.4089
15 10 13 5.4271 1.5114
15 10 14 1.1266 2.0982
15 10 15 0.9717 1.9298
15 11 0 -1.8171 -2.4792
15 11 1 4.3750 -0.1496
15 11 2 -14.5347 -5.1586
15 11 3 -0.9484 -9.2339
15 11 4 3.8178 3.2761
15 11 5 -0.7982 6.9576
15 11 6 -1.7084 -0.9268
15 11 7 13.8854 -6.5956
15 11 8 -3.2755 4.1661
15 11 9 2.9838 -4.6134
15 11 10 -4.8678 6.2480
15 11 11 -4.3906 -0.5523
15 11 12 -3.0889 -2.0240
15 11 13 3.0475 1.7692
15 11 14 -4.7708 -4.8159
15 12 0 -0.3081 2.2182
15 12 1 -1.9866 2.6955
15 12 2 2.9620 -0.4895
15 12 3 10.9094 0.7727
15 12 4 -7.4860 1.6578
15 12 5 -3.2029 -8.3128
15 12 6 3.3236 7.6860
15 12 7 0.1420 -6.1360
15 12 8 3.0005 2.1659
15 12 9 -5.3368 0.5343
15 12 10 -2.3593 2.3353
15 12 11 -2.6814 -0.0964
15 12 12 -4.6994 -1.2742
15 12 13 -4.4276 1.3004
15 13 0 0.7358 -0.5939
15 13 1 9.1492 -0.5843
15 13 2 -4.2083 -1.2680
15 13 3 2.0736 1.5947
15 13 4 -7.9669 13.6068
15 13 5 -5.2092 11.8681
15 13 6 4.9328 18.5889
15 13 7 2.9979 4.2478
15 13 8 4.8268 2.5898
15 13 9 10.4616 4.2130
15 13 10 5.2536 0.4901
15 13 11 -5.1529 2.3480
15 13 12 1.5602 4.1471
15 14 0 0.0879 2.1363
15 14 1 4.6174 2.2978
15 14 2 8.4964 -2.9217
15 14 3 -1.4547 -3.5916
15 14 4 3.9220 -11.0732
15 14 5 -2.2490 -2.1450
15 14 6 -3.6877 2.7982
15 14 7 3.3899 -1.8705
15 14 8 -2.5591 2.0202
15 14 9 0.7580 -0.9943
15 14 10 1.5323 5.7041
15 14 11 3.6137 0.5572
15 15 0 -0.1659 -9.1272
15 15 1 5.2891 -7.5814
15 15 2 -0.0594 -6.5754
15 15 3 -2.4582 -7.5899
15 15 4 -0.8321 -4.0701
15 15 5 -1.5191 -2.6691
15 15 6 -2.5145 0.1482
15 15 7 -1.0456 0.9467
15 15 8 -8.7640 3.5644
15 15 9 4.0497 -3.4316
15 16 0 0.6263 -1.0498
15 16 1 -4.3791 9.5374
15 16 2 4.3340 9.0539
15 16 3 1.1121 -0.9076
15 16 4 -2.8446 -3.2238
15 16 5 -2.0769 -0.8580
15 16 6 -4.1603 10.1898
15 16 7 -4.1448 -4.9351
15 17 0 -0.0629 1.2091
15 17 1 11.4426 -2.2046
15 17 2 -1.2244 5.2294
16 0 0 -15.9535 0.0982
16 0 1 0.0016 -5.7636
16 0 2 0.1810 -0.0858
16 0 3 0.3475 3.3724
16 0 4 -10.7768 0.2498
16 0 5 -0.3741 -7.7395
16 0 6 10.8427 0.0199
16 0 7 0.1987 12.1367
16 0 8 0.9933 -0.0693
16 0 9 0.1734 3.6381
16 0 10 4.8740 -0.2139
16 0 11 -0.6652 -1.4316
16 0 12 14.4772 0.3742
16 0 13 1.0623 -3.0390
16 0 14 15.0645 -0.4206
16 0 15 -1.5082 -3.8159
16 1 0 -15.4842 -0.1116
16 1 1 2.3605 6.0901
16 1 2 8.0268 -1.9973
16 1 3 -23.0810 8.7575
16 1 4 -0.1948 -1.7421
16 1 5 14.7245 -5.1928
16 1 6 15.5386 -7.4743
16 1 7 0.2846 -6.1797
16 1 8 -11.0084 0.9770
16 1 9 3.2329 1.6910
16 1 10 -2.3224 -0.4965
16 1 11 2.2200 3.6165
16 1 12 -1.8763 -0.4418
16 1 13 4.6995 7.7329
16 1 14 1.0398 -4.7378
16 1 15 -9.9768 4.6198
16 2 0 -2.4447 -0.0857
16 2 1 6.7523 -13.6891
16 2 2 0.1191 -10.8928
16 2 3 13.2917 -3.5087
16 2 4 -12.5080 -11.0047
16 2 5 -17.5397 7.3555
16 2 6 2.9196 9.7907
16 2 7 -8.1177 -1.3787
16 2 8 -1.9579 -3.8252
16 2 9 -6.9054 -9.2991
16 2 10 -5.2972 4.5828
16 2 11 -7.5728 -7.7937
16 2 12 2.5932 0.5811
16 2 13 7.9690 -4.8537
16 2 14 2.1529 -4.8656
16 2 15 1.1069 -1.8857
16 3 0 -17.3222 0.1852
16 3 1 -0.2186 -9.1011
16 3 2 13.9018 0.3207
16 3 3 1.2920 17.1839
16 3 4 -8.4733 2.0303
16 3 5 5.9109 2.0839
16 3 6 -4.6762 -7.1006
16 3 7 -8.7378 15.4419
16 3 8 -2.0026 2.9451
16 3 9 0.0882 -6.5058
16 3 10 7.9347 0.9060
16 3 11 1.3916 -7.5871
16 3 12 0.9359 2.0915
16 3 13 3.7927 4.9945
16 3 14 8.6605 3.1893
16 3 15 -1.6298 -7.0293
16 4 0 -9.4489 1.6952
16 4 1 2.8586 -5.1961
16 4 2 6.9795 -14.6178
16 4 3 2.0129 7.3788
16 4 4 -3.2353 26.4717
16 4 5 -0.0334 -2.4346
16 4 6 9.3033 3.8428
16 4 7 2.2478 7.6046
16 4 8 -1.8394 -9.2325
16 4 9 -2.2802 -8.3809
16 4 10 -3.2474 -6.5206
16 4 11 -2.9826 -1.4312
16 4 12 -4.2637 4.8378
16 4 13 2.1099 5.6712
16 4 14 -0.3518 -0.7109
16 5 0 -6.7320 -0.5463
16 5 1 -0.5451 -17.2087
16 5 2 3.9464 -0.8306
16 5 3 9.6139 -0.2113
16 5 4 -11.9860 -7.5913
16 5 5 -13.6385 -10.4146
16 5 6 5.6672 -0.8321
16 5 7 -3.7256 1.5089
16 5 8 -2.5596 7.9122
16 5 9 4.0894 -0.0183
16 5 10 2.1858 2.2192
16 5 11 0.3695 5.6358
16 5 12 0.8199 -7.9391
16 5 13 6.4804 4.0867
16 5 14 5.5471 -6.9053
16 6 0 18.9010 -2.0080
16 6 1 3.3132 1.2341
16 6 2 -3.7013 -8.8775
16 6 3 -8.9955 -5.7162
16 6 4 -4.6075 -6.9856
16 6 5 -2.3865 1.7871
16 6 6 2.5829 -4.2887
16 6 7 4.7096 -2.2518
16 6 8 -6.8676 -5.8023
16 6 9 4.8549 1.6513
16 6 10 -0.3068 -7.1734
16 6 11 -5.7897 -0.9886
16 6 12 1.2662 -4.9385
16 6 13 5.5667 -4.4777
16 7 0 -10.0802 0.6988
16 7 1 -3.3793 15.6314
16 7 2 8.2437 8.0563
16 7 3 -0.9887 16.6342
16 7 4 -1.5325 -3.7694
16 7 5 -2.2261 0.5141
16 7 6 1.3906 -6.1785
16 7 7 0.3424 -0.7898
16 7 8 1.0484 -1.4835
16 7 9 3.8352 0.4354
16 7 10 2.0104 3.6458
16 7 11 -3.0033 1.3024
16 7 12 -1.0272 3.0335
16 7 13 -0.5104 5.1948
16 8 0 -2.5856 0.0665
16 8 1 -6.3529 -2.4257
16 8 2 -4.9191 -6.6432
16 8 3 1.4839 -10.5133
16 8 4 5.1554 0.6310
16 8 5 -6.4103 -6.2741
16 8 6 -0.8773 -1.4244
16 8 7 0.4132 -4.4722
16 8 8 -0.3862 4.8849
16 8 9 -0.6441 2.3759
16 8 10 6.0706 -0.3410
16 8 11 3.1651 2.4564
16 8 12 -5.3835 0.5396
16 9 0 3.8007 -0.3998
16 9 1 17.6848 -18.9743
16 9 2 0.5335 2.6180
16 9 3 6.5628 -5.6240
16 9 4 4.4887 -0.0417
16 9 5 2.8584 -2.5613
16 9 6 2.0181 -2.3714
16 9 7 1.3403 -0.5092
16 9 8 -2.0882 -2.0116
16 9 9 1.8329 -6.2394
16 9 10 -2.7120 -0.8499
16 9 11 -7.6302 -2.6681
16 10 0 -2.3469 0.9152
16 10 1 -0.7795 -3.0838
16 10 2 -7.7229 8.1411
16 10 3 5.0812 1.0878
16 10 4 -1.5395 5.0301
16 10 5 -2.5461 2.3710
16 10 6 -0.3180 -3.2737
16 10 7 -6.9590 1.1247
16 10 8 1.7980 0.6215
16 10 9 0.4284 -2.0218
16 10 10 11.4438 -0.5344
16 11 0 -8.9581 0.0328
16 11 1 3.5857 2.5626
16 11 2 2.6028 0.5609
16 11 3 -1.2689 9.7288
16 11 4 -4.6852 5.7204
16 11 5 -0.7473 1.5516
16 11 6 12.1047 8.2982
16 11 7 -6.5845 0.4322
16 11 8 6.6577 -0.8954
16 11 9 0.1636 -5.6372
16 12 0 3.4372 -1.5712
16 12 1 -2.7844 6.7869
16 12 2 3.2793 9.1859
16 12 3 -3.0139 2.4640
16 12 4 6.9368 -7.1033
16 12 5 4.0489 1.9335
16 12 6 -0.0563 1.8718
16 12 7 1.4879 -0.5594
16 13 0 10.1100 0.3416
16 13 1 2.9871 -5.6897
16 13 2 8.3362 -3.5204
16 13 3 -3.8270 -5.4811
16 13 4 -4.5947 -4.7586
17 0 1 -1.3233 7.2040
17 0 2 4.7431 -0.4019
17 0 3 0.9269 -6.7130
17 0 4 4.3039 0.3380
17 0 5 -0.2279 -4.4629
17 0 6 -1.6463 -0.3200
17 0 7 -0.2917 -5.5821
17 0 8 -1.2925 -0.1420
17 0 9 0.3538 -3.6174
17 1 0 -0.8932 -2.6264
17 1 1 -7.4844 3.6214
17 1 2 -7.2169 7.4344
17 1 3 -2.0782 -6.2841
17 1 4 -1.8638 2.1469
17 1 5 1.7355 1.6939
17 1 6 -2.8056 2.3367
17 1 7 1.0047 -8.9758
17 1 8 -7.7259 -5.3265
17 1 9 -1.0640 4.7604
17 2 0 0.2848 -3.1392
17 2 1 -26.2362 4.6383
17 2 2 -2.7829 1.9469
17 2 3 -7.9798 5.6922
17 2 4 -8.9710 -4.9227
17 2 5 -5.3035 8.9107
17 2 6 4.9006 11.4495
17 2 7 10.7358 8.3666
17 2 8 -0.6440 -3.2263
17 2 9 1.9606 1.4437
17 3 0 1.3639 -12.4217
17 3 1 -1.7792 5.9268
17 3 2 -9.5196 6.6652
17 3 3 5.8086 -14.9536
17 3 4 6.7738 -3.2449
17 3 5 5.9315 7.6084
17 3 6 -4.8575 4.0268
17 3 7 -0.2019 7.4991
17 3 8 0.0564 1.0435
17 3 9 -2.8938 12.7991
17 4 0 -0.0281 -1.1318
17 4 1 17.6903 5.6807
17 4 2 -0.3016 0.9073
17 4 3 4.8079 -0.3366
17 4 4 4.7664 -2.5160
17 4 5 8.3744 0.4123
17 4 6 0.0477 3.7734
17 4 7 4.6425 -2.6162
17 4 8 4.6300 -3.5126
17 5 0 -0.4287 -7.2450
17 5 1 -3.5704 3.0842
17 5 2 -4.3126 7.8144
17 5 3 -0.3540 -11.3179
17 5 4 8.6595 -12.5271
17 5 5 -3.6107 6.6109
17 5 6 2.8740 4.9693
17 5 7 -1.7438 -5.0317
17 6 0 -0.4587 2.6679
17 6 1 -9.3936 -11.0169
17 6 2 0.1541 -10.2029
17 6 3 -3.8246 4.0132
17 6 4 -3.1550 -3.1080
17 6 5 -7.4549 7.4351
17 6 6 2.2373 -3.2118
17 7 0 -1.7327 -8.5580
17 7 1 -5.4875 9.0144
17 7 2 -3.2374 8.3225
17 7 3 -0.3403 -0.3887
17 7 4 -2.9877 -0.8237
17 7 5 -2.3906 4.9531
17 8 0 0.5121 -3.1800
17 8 1 9.4847 -6.7053
17 8 2 4.6439 1.4132
17 8 3 6.6488 -3.5662
0 0 0 0.0 0.0
;
_shelx_fab_checksum              14823
_olex2_submission_special_instructions 'No special instructions were received'
loop_
_twin_individual_id
_twin_individual_mass_fraction_refined
1 0.485(10)
2 0.515(10)

####################################################################### 
# 
# This file contains crystal structure data downloaded from the 
# Cambridge Structural Database (CSD) hosted by the Cambridge 
# Crystallographic Data Centre (CCDC).
# 
# Full information about CCDC data access policies and citation 
# guidelines are available at http://www.ccdc.cam.ac.uk/access/V1 
# 
# Audit and citation data items may have been added by the CCDC. 
# Please retain this information to preserve the provenance of 
# this file and to allow appropriate attribution of the data. 
# 
#######################################################################

data_etoh
_database_code_depnum_ccdc_archive 'CCDC 2290436'
loop_
_audit_author_name
_audit_author_address
'Kang Zhou'
;Shenzhen Polytechnic
China
;
_audit_update_record             
;
2023-08-23 deposited with the CCDC.	2024-01-22 downloaded from the CCDC.
;
_audit_creation_date             2023-08-23
_audit_creation_method           
;
Olex2 1.3
(compiled 2020.11.12 svn.r5f609507 for OlexSys, GUI svn.r6408)
;
_shelx_SHELXL_version_number     2017/1
_chemical_name_common            ?
_chemical_name_systematic        HIAM-4040-OH-EtOH
_chemical_formula_moiety         'C33 H20 N2 O27 Zr6'
_chemical_formula_sum            'C33 H20 N2 O27 Zr6'
_chemical_formula_weight         1423.83
_chemical_melting_point          ?
loop_
_atom_type_symbol
_atom_type_description
_atom_type_scat_dispersion_real
_atom_type_scat_dispersion_imag
_atom_type_scat_source
C C 0.0033 0.0016 'International Tables Vol C Tables 4.2.6.8 and 6.1.1.4'
H H 0.0000 0.0000 'International Tables Vol C Tables 4.2.6.8 and 6.1.1.4'
N N 0.0061 0.0033 'International Tables Vol C Tables 4.2.6.8 and 6.1.1.4'
O O 0.0106 0.0060 'International Tables Vol C Tables 4.2.6.8 and 6.1.1.4'
Zr Zr -2.9673 0.5597 'International Tables Vol C Tables 4.2.6.8 and 6.1.1.4'

_shelx_space_group_comment       
;
The symmetry employed for this shelxl refinement is uniquely defined
by the following loop, which should always be used as a source of
symmetry information in preference to the above space-group names.
They are only intended as comments.
;
_space_group_crystal_system      orthorhombic
_space_group_IT_number           74
_space_group_name_H-M_alt        'I m m a'
_space_group_name_Hall           '-I 2b 2'
loop_
_space_group_symop_operation_xyz
'x, y, z'
'-x, -y+1/2, z'
'-x, y+1/2, -z'
'x, -y, -z'
'x+1/2, y+1/2, z+1/2'
'-x+1/2, -y+1, z+1/2'
'-x+1/2, y+1, -z+1/2'
'x+1/2, -y+1/2, -z+1/2'
'-x, -y, -z'
'x, y-1/2, -z'
'x, -y-1/2, z'
'-x, y, z'
'-x+1/2, -y+1/2, -z+1/2'
'x+1/2, y, -z+1/2'
'x+1/2, -y, z+1/2'
'-x+1/2, y+1/2, z+1/2'

_cell_length_a                   25.437(2)
_cell_length_b                   28.850(2)
_cell_length_c                   12.9217(11)
_cell_angle_alpha                90
_cell_angle_beta                 90
_cell_angle_gamma                90
_cell_volume                     9482.6(13)
_cell_formula_units_Z            4
_cell_measurement_reflns_used    5402
_cell_measurement_temperature    193.00
_cell_measurement_theta_max      24.806
_cell_measurement_theta_min      2.263
_shelx_estimated_absorpt_T_max   0.935
_shelx_estimated_absorpt_T_min   0.917
_exptl_absorpt_coefficient_mu    0.680
_exptl_absorpt_correction_T_max  0.7454
_exptl_absorpt_correction_T_min  0.4946
_exptl_absorpt_correction_type   multi-scan
_exptl_absorpt_process_details   
;
SADABS-2016/2 (Bruker,2016/2) was used for absorption correction.
wR2(int) was 0.1164 before and 0.0834 after correction.
The Ratio of minimum to maximum transmission is 0.6635.
The \l/2 correction factor is Not present.
;
_exptl_absorpt_special_details   ?
_exptl_crystal_colour            ?
_exptl_crystal_density_diffrn    0.997
_exptl_crystal_density_meas      ?
_exptl_crystal_density_method    ?
_exptl_crystal_description       block
_exptl_crystal_F_000             2752
_exptl_crystal_size_max          0.13
_exptl_crystal_size_mid          0.12
_exptl_crystal_size_min          0.1
_exptl_transmission_factor_max   ?
_exptl_transmission_factor_min   ?
_diffrn_reflns_av_R_equivalents  0.1322
_diffrn_reflns_av_unetI/netI     0.0831
_diffrn_reflns_Laue_measured_fraction_full 0.999
_diffrn_reflns_Laue_measured_fraction_max 0.998
_diffrn_reflns_limit_h_max       31
_diffrn_reflns_limit_h_min       -31
_diffrn_reflns_limit_k_max       34
_diffrn_reflns_limit_k_min       -36
_diffrn_reflns_limit_l_max       15
_diffrn_reflns_limit_l_min       -16
_diffrn_reflns_number            37167
_diffrn_reflns_point_group_measured_fraction_full 0.999
_diffrn_reflns_point_group_measured_fraction_max 0.998
_diffrn_reflns_theta_full        25.242
_diffrn_reflns_theta_max         26.393
_diffrn_reflns_theta_min         1.768
_diffrn_ambient_temperature      193.0
_diffrn_detector_area_resol_mean 7.41
_diffrn_detector_type            'Bruker PHOTON 100'
_diffrn_measured_fraction_theta_full 0.999
_diffrn_measured_fraction_theta_max 0.998
_diffrn_measurement_device       'four-circle diffractometer'
_diffrn_measurement_device_type  'Bruker APEX-II CCD'
_diffrn_measurement_method       '\f and \w scans'
_diffrn_measurement_specimen_support 'nylon loop'
_diffrn_radiation_type           MoK\a
_diffrn_radiation_wavelength     0.71073
_diffrn_source                   ?
_diffrn_source_current           40.0
_diffrn_source_power             1.8
_diffrn_source_voltage           45.0
_diffrn_standards_number         0
_reflns_Friedel_coverage         0.000
_reflns_Friedel_fraction_full    .
_reflns_Friedel_fraction_max     .
_reflns_number_gt                3125
_reflns_number_total             5072
_reflns_special_details          
;
 Reflections were merged by SHELXL according to the crystal
 class for the calculation of statistics and refinement.
 
 Structure factors included contributions from the .fab file.
 
 _reflns_Friedel_fraction is defined as the number of unique
 Friedel pairs measured divided by the number that would be
 possible theoretically, ignoring centric projections and
 systematic absences.
;
_reflns_threshold_expression     'I > 2\s(I)'
_computing_cell_refinement       'SAINT V8.40B (?, 2016)'
_computing_data_collection       'APEX4 V2022.10-1 (Bruker, 2022)'
_computing_data_reduction        'SAINT V8.40B (?, 2016)'
_computing_molecular_graphics    'Olex2 1.3 (Dolomanov et al., 2009)'
_computing_publication_material  'Olex2 1.3 (Dolomanov et al., 2009)'
_computing_structure_refinement  'SHELXL 2017/1 (Sheldrick, 2015)'
_computing_structure_solution    'SHELXT 2018/2 (Sheldrick, 2018)'
_refine_diff_density_max         1.238
_refine_diff_density_min         -0.695
_refine_diff_density_rms         0.152
_refine_ls_extinction_coef       0.0024(4)
_refine_ls_extinction_expression Fc^*^=kFc[1+0.001xFc^2^\l^3^/sin(2\q)]^-1/4^
_refine_ls_extinction_method     'SHELXL-2017/1 (Sheldrick 2017)'
_refine_ls_goodness_of_fit_ref   1.040
_refine_ls_hydrogen_treatment    constr
_refine_ls_matrix_type           full
_refine_ls_number_parameters     293
_refine_ls_number_reflns         5072
_refine_ls_number_restraints     196
_refine_ls_R_factor_all          0.1433
_refine_ls_R_factor_gt           0.1030
_refine_ls_restrained_S_all      1.041
_refine_ls_shift/su_max          0.001
_refine_ls_shift/su_mean         0.000
_refine_ls_structure_factor_coef Fsqd
_refine_ls_weighting_details     
'w=1/[\s^2^(Fo^2^)+(0.1909P)^2^+40.1696P] where P=(Fo^2^+2Fc^2^)/3'
_refine_ls_weighting_scheme      calc
_refine_ls_wR_factor_gt          0.2936
_refine_ls_wR_factor_ref         0.3269
_refine_special_details          ?
_olex2_refinement_description    
;
1. Fixed Uiso
 At 1.2 times of:
  All C(H) groups, All N(H) groups
 At 1.5 times of:
  All O(H) groups
2. Restrained distances
 C13-C16
 1.5 with sigma of 0.01
 O5-C11
 1.4 with sigma of 0.01
 O3-C16 = O4-C16
 1.25 with sigma of 0.01
 O9-C17 = O8-C17
 1.25 with sigma of 0.01
 O12-C18 = O13-C18
 1.25 with sigma of 0.01
 N1-C7 = N2-C8
 1.45 with sigma of 0.01
 O8-O9
 2.2 with sigma of 0.01
 O12-O12_$1
 2.2 with sigma of 0.01
 O12-O13
 2.2 with sigma of 0.01
 Zr1-O6A \\sim Zr1-O6
 with sigma of 0.02
 Zr2-O6A \\sim Zr2-O6
 with sigma of 0.02
3. Restrained planarity
 O3, O4, C13, C16
 with sigma of 0.1
4. Uiso/Uaniso restraints and constraints
O5 \\sim N1 \\sim N2 \\sim C7 \\sim C8 \\sim C9 \\sim C10 \\sim C11 \\sim C12
\\sim C13 \\sim C14 \\sim C15 \\sim C16: within 2A with sigma of 0.01 and sigma
for terminal atoms of 0.02 within 2A
O6 \\sim O6A: within 2A with sigma of 0.01 and sigma for terminal atoms of 0.02
within 2A
O8 \\sim O9 \\sim C17: within 2A with sigma of 0.01 and sigma for terminal
atoms of 0.02 within 2A
O3 \\sim O4 \\sim C16: within 2A with sigma of 0.01 and sigma for terminal
atoms of 0.02 within 2A
O12 \\sim O13 \\sim C18: within 2A with sigma of 0.01 and sigma for terminal
atoms of 0.02 within 2A
Uanis(O11) \\sim Ueq, Uanis(O4) \\sim Ueq: with sigma of 0.01 and sigma for
terminal atoms of 0.02
Uanis(O3) \\sim Ueq: with sigma of 0.01 and sigma for terminal atoms of 0.02
Uanis(O9) \\sim Ueq, Uanis(C17) \\sim Ueq, Uanis(O8) \\sim Ueq: with sigma of
0.02 and sigma for terminal atoms of 0.04
Uanis(O12) \\sim Ueq, Uanis(C18) \\sim Ueq, Uanis(O13) \\sim Ueq: with sigma of
0.01 and sigma for terminal atoms of 0.02
5. Others
 Fixed Sof: O3(0.25) O4(0.25) O5(0.25) H5(0.25) O6(0.25) O6A(0.25) O8(0.25)
 O9(0.25) O11(0.5) O12(0.5) O13(0.5) N1(0.25) N2(0.25) H2(0.25) C7(0.5)
 H7(0.75) C8(0.5) H8(0.75) C9(0.25) C10(0.25) C11(0.25) C12(0.25) H12(0.25)
 C13(0.25) C14(0.25) H14(0.25) C15(0.25) H15(0.25) C16(0.25) C17(0.25)
 H17(0.25) C18(0.5) H18(0.5)
6.a Riding coordinates:
 O5(H5), C7(H7), C8(H8)
6.b Aromatic/amide H refined with riding coordinates:
 N2(H2), C3(H3), C4(H4), C12(H12), C14(H14), C15(H15), C17(H17), C18(H18)
6.c Fitted hexagon refined as free rotating group:
 C10(C11,C12,C13,C14,C15)
;
_atom_sites_solution_hydrogens   mixed
_atom_sites_solution_primary     dual
_atom_sites_solution_secondary   ?
loop_
_atom_site_label
_atom_site_type_symbol
_atom_site_fract_x
_atom_site_fract_y
_atom_site_fract_z
_atom_site_U_iso_or_equiv
_atom_site_adp_type
_atom_site_occupancy
_atom_site_site_symmetry_order
_atom_site_calc_flag
_atom_site_refinement_flags_posn
_atom_site_refinement_flags_adp
_atom_site_refinement_flags_occupancy
_atom_site_disorder_assembly
_atom_site_disorder_group
Zr1 Zr 0.71817(4) 0.81075(4) 0.63117(10) 0.0763(5) Uani 1 1 d D . . . .
Zr2 Zr 0.66316(4) 0.750000 0.83870(10) 0.0478(4) Uani 1 2 d DS T P B .
O1 O 0.6354(3) 0.6633(3) 0.6544(7) 0.089(3) Uani 1 1 d . . . . .
O2 O 0.5996(2) 0.70398(19) 0.7809(6) 0.0619(17) Uani 1 1 d . . . . .
O3 O 0.6452(13) 0.6949(9) -0.041(3) 0.054(6) Uani 0.25 1 d D U P A 1
O4 O 0.7215(9) 0.6506(8) -0.035(2) 0.056(5) Uani 0.25 1 d D U P A 1
O5 O 0.5669(14) 0.6525(10) 0.297(2) 0.100(8) Uani 0.25 1 d D U P A 1
H5 H 0.562016 0.631164 0.339993 0.150 Uiso 0.25 1 d R U P A 1
O6 O 0.6803(12) 0.750000 0.6778(16) 0.128(7) Uani 0.5 2 d DS TU P B 1
O6A O 0.6803(12) 0.750000 0.6778(16) 0.128(7) Uani 0.5 2 d DS TU P B 2
O7 O 0.7084(3) 0.8104(3) 0.8000(9) 0.109(3) Uani 1 1 d . . . . .
O8 O 0.6452(10) 0.7093(9) 0.976(2) 0.052(6) Uani 0.25 1 d D U P B 2
O9 O 0.7210(9) 0.6748(11) 1.010(2) 0.080(6) Uani 0.25 1 d D U P B 2
O10 O 0.7610(4) 0.750000 0.5821(10) 0.083(3) Uani 1 2 d S T P B .
O11 O 0.6997(9) 0.8195(7) 0.4833(12) 0.132(7) Uani 0.5 1 d . U P B 1
O12 O 0.7346(18) 0.8884(18) 0.6707(14) 0.163(9) Uani 0.5 1 d D U P B -1
O13 O 0.7739(11) 0.8878(10) 0.8255(11) 0.103(6) Uani 0.5 1 d D U P B -1
N1 N 0.5529(15) 0.5735(10) 0.389(3) 0.082(5) Uani 0.25 1 d D U P A 1
N2 N 0.5545(14) 0.5114(11) 0.307(2) 0.080(5) Uani 0.25 1 d D U P A 1
H2 H 0.557809 0.492773 0.253664 0.096 Uiso 0.25 1 calc R U P A 1
C1 C 0.5985(3) 0.6743(3) 0.7095(9) 0.065(3) Uani 1 1 d . . . . .
C2 C 0.5473(3) 0.6520(3) 0.6875(9) 0.062(3) Uani 1 1 d . . . . .
C3 C 0.500000 0.6729(4) 0.7183(12) 0.063(4) Uani 1 2 d S T P . .
H3 H 0.500000 0.700378 0.758799 0.076 Uiso 1 2 calc R U P . .
C4 C 0.5478(4) 0.6097(3) 0.6365(10) 0.082(4) Uani 1 1 d . . . . .
H4 H 0.580142 0.595218 0.619325 0.099 Uiso 1 1 calc R U . . .
C5 C 0.500000 0.5887(5) 0.6106(15) 0.085(5) Uani 1 2 d S T P . .
C6 C 0.500000 0.5422(5) 0.5579(15) 0.082(5) Uani 1 2 d S T P A .
C7 C 0.5282(8) 0.5388(7) 0.4550(18) 0.084(4) Uani 0.5 1 d D U P . .
H7 H 0.543508 0.564847 0.415306 0.100 Uiso 0.75 1 d R U P A 2
C8 C 0.5298(8) 0.4964(7) 0.4031(17) 0.080(4) Uani 0.5 1 d D U P A .
H8 H 0.550993 0.492879 0.343103 0.096 Uiso 0.75 1 d R U P C 2
C9 C 0.5710(19) 0.5529(15) 0.305(4) 0.080(5) Uani 0.25 1 d . U P A 1
C10 C 0.5939(12) 0.5835(8) 0.2174(18) 0.081(5) Uani 0.25 1 d G U P A 1
C11 C 0.5850(11) 0.6308(8) 0.2067(19) 0.083(5) Uani 0.25 1 d DG U P A 1
C12 C 0.6106(11) 0.6556(6) 0.130(2) 0.077(5) Uani 0.25 1 d G U P A 1
H12 H 0.604459 0.687923 0.122258 0.092 Uiso 0.25 1 calc R U P A 1
C13 C 0.6451(11) 0.6331(8) 0.0629(18) 0.073(5) Uani 0.25 1 d DG U P A 1
C14 C 0.6541(10) 0.5858(8) 0.074(2) 0.080(5) Uani 0.25 1 d G U P A 1
H14 H 0.677667 0.570493 0.028069 0.096 Uiso 0.25 1 calc R U P A 1
C15 C 0.6285(12) 0.5610(6) 0.151(2) 0.081(5) Uani 0.25 1 d G U P A 1
H15 H 0.634590 0.528702 0.158057 0.098 Uiso 0.25 1 calc R U P A 1
C16 C 0.6747(8) 0.6617(7) -0.0147(17) 0.063(5) Uani 0.25 1 d D U P A 1
C17 C 0.6723(10) 0.6791(12) 1.021(3) 0.071(6) Uani 0.25 1 d D U P B 2
H17 H 0.654788 0.658290 1.066253 0.085 Uiso 0.25 1 calc R U P B 2
C18 C 0.7642(14) 0.9054(8) 0.7387(18) 0.157(9) Uani 0.5 1 d D U P B -1
H18 H 0.780765 0.934074 0.723004 0.188 Uiso 0.5 1 calc R U P B -1

loop_
_atom_site_aniso_label
_atom_site_aniso_U_11
_atom_site_aniso_U_22
_atom_site_aniso_U_33
_atom_site_aniso_U_23
_atom_site_aniso_U_13
_atom_site_aniso_U_12
Zr1 0.0410(6) 0.0784(8) 0.1094(10) 0.0394(6) 0.0098(5) 0.0100(5)
Zr2 0.0362(7) 0.0430(7) 0.0641(8) 0.000 0.0008(5) 0.000
O1 0.048(4) 0.067(4) 0.151(7) -0.044(5) 0.021(4) -0.014(3)
O2 0.043(3) 0.041(3) 0.102(5) -0.012(3) 0.002(3) 0.001(2)
O3 0.055(9) 0.057(9) 0.051(9) 0.006(7) -0.003(7) -0.005(7)
O4 0.062(8) 0.047(8) 0.060(8) 0.007(7) 0.009(7) 0.002(7)
O5 0.112(17) 0.066(14) 0.121(18) -0.017(14) 0.032(16) -0.004(14)
O6 0.139(14) 0.085(10) 0.160(14) 0.000 0.094(12) 0.000
O6A 0.139(14) 0.085(10) 0.160(14) 0.000 0.094(12) 0.000
O7 0.050(5) 0.118(7) 0.160(9) 0.039(6) -0.014(5) -0.044(5)
O8 0.042(10) 0.066(11) 0.050(11) 0.012(10) 0.011(8) -0.023(9)
O9 0.069(11) 0.091(11) 0.080(11) 0.009(10) 0.011(10) -0.003(10)
O10 0.036(5) 0.092(7) 0.123(9) 0.000 -0.003(6) 0.000
O11 0.190(15) 0.148(13) 0.058(8) 0.034(9) 0.005(10) 0.106(12)
O12 0.158(12) 0.154(11) 0.176(11) 0.008(8) 0.009(8) 0.002(8)
O13 0.073(9) 0.061(8) 0.175(12) -0.051(9) 0.010(9) 0.003(7)
N1 0.079(10) 0.065(9) 0.100(11) -0.017(9) 0.017(9) -0.029(8)
N2 0.081(10) 0.059(9) 0.099(11) -0.018(9) 0.019(9) -0.023(8)
C1 0.035(5) 0.042(4) 0.118(8) -0.014(5) 0.005(5) 0.001(4)
C2 0.035(5) 0.036(4) 0.115(8) -0.019(5) 0.006(5) -0.002(3)
C3 0.057(8) 0.033(6) 0.099(11) -0.007(7) 0.000 0.000
C4 0.042(5) 0.051(5) 0.154(12) -0.036(6) 0.003(6) 0.006(4)
C5 0.058(9) 0.064(9) 0.133(14) -0.060(10) 0.000 0.000
C6 0.043(8) 0.053(8) 0.151(16) -0.044(9) 0.000 0.000
C7 0.074(9) 0.062(8) 0.114(11) -0.025(8) 0.021(8) -0.025(7)
C8 0.071(8) 0.060(8) 0.109(10) -0.031(8) 0.022(8) -0.019(7)
C9 0.083(9) 0.061(8) 0.096(10) -0.014(8) 0.019(9) -0.024(8)
C10 0.087(10) 0.061(9) 0.094(10) -0.009(8) 0.016(9) -0.019(8)
C11 0.092(11) 0.062(9) 0.095(11) -0.003(9) 0.019(9) -0.013(9)
C12 0.085(11) 0.060(10) 0.086(11) 0.002(9) 0.019(10) -0.010(9)
C13 0.078(9) 0.060(8) 0.080(9) 0.003(8) 0.017(8) -0.005(8)
C14 0.087(11) 0.065(10) 0.086(11) -0.001(10) 0.014(10) -0.009(10)
C15 0.089(11) 0.063(10) 0.092(11) -0.008(10) 0.014(10) -0.017(10)
C16 0.067(8) 0.056(8) 0.066(8) 0.002(7) 0.009(7) -0.001(7)
C17 0.061(10) 0.083(11) 0.068(10) 0.004(9) 0.012(9) -0.009(9)
C18 0.152(11) 0.147(10) 0.172(11) -0.004(8) 0.006(8) 0.003(8)

_geom_special_details            
;
 All esds (except the esd in the dihedral angle between two l.s. planes)
 are estimated using the full covariance matrix.  The cell esds are taken
 into account individually in the estimation of esds in distances, angles
 and torsion angles; correlations between esds in cell parameters are only
 used when they are defined by crystal symmetry.  An approximate (isotropic)
 treatment of cell esds is used for estimating esds involving l.s. planes.
;
loop_
_geom_bond_atom_site_label_1
_geom_bond_atom_site_label_2
_geom_bond_distance
_geom_bond_site_symmetry_2
_geom_bond_publ_flag
Zr1 Zr1 3.472(3) 7_646 ?
Zr1 Zr2 3.4959(15) . ?
Zr1 O1 2.254(7) 11_575 ?
Zr1 O4 2.27(2) 13_665 ?
Zr1 O6 2.088(12) . ?
Zr1 O6A 2.088(12) . ?
Zr1 O7 2.068(8) 7_646 ?
Zr1 O7 2.196(11) . ?
Zr1 O9 2.43(3) 13_666 ?
Zr1 O10 2.159(6) . ?
Zr1 O11 1.984(16) . ?
Zr1 O12 2.34(5) . ?
Zr2 O2 2.222(6) . ?
Zr2 O2 2.222(6) 11_575 ?
Zr2 O3 2.27(3) 11_576 ?
Zr2 O3 2.27(3) 1_556 ?
Zr2 O6 2.125(18) . ?
Zr2 O6A 2.125(18) . ?
Zr2 O7 2.148(7) 11_575 ?
Zr2 O7 2.148(7) . ?
Zr2 O8 2.17(3) . ?
Zr2 O8 2.17(3) 11_575 ?
Zr2 O10 2.183(10) 13_666 ?
O1 C1 1.221(11) . ?
O2 C1 1.259(11) . ?
O3 C16 1.263(10) . ?
O4 C16 1.260(10) . ?
O5 H5 0.8402 . ?
O5 C11 1.399(10) . ?
O8 C17 1.256(10) . ?
O9 C17 1.253(10) . ?
O12 C18 1.257(10) . ?
O13 C18 1.257(10) . ?
N1 C7 1.461(10) . ?
N1 C9 1.32(5) . ?
N2 H2 0.8800 . ?
N2 C8 1.456(10) . ?
N2 C9 1.27(5) . ?
C1 C2 1.480(12) . ?
C2 C3 1.404(11) . ?
C2 C4 1.385(12) . ?
C3 H3 0.9500 . ?
C4 H4 0.9500 . ?
C4 C5 1.398(12) . ?
C5 C6 1.506(18) . ?
C6 C7 1.51(3) . ?
C6 C7 1.51(3) 12_655 ?
C6 C8 1.44(2) 9_666 ?
C6 C8 1.44(2) 4_566 ?
C7 H7 0.9904 . ?
C7 C8 2.03(3) 12_655 ?
C7 C8 1.39(3) . ?
C8 H8 0.9499 . ?
C9 C10 1.55(5) . ?
C10 C11 1.3900 . ?
C10 C15 1.3900 . ?
C11 C12 1.3900 . ?
C12 H12 0.9500 . ?
C12 C13 1.3900 . ?
C13 C14 1.3900 . ?
C13 C16 1.500(10) . ?
C14 H14 0.9500 . ?
C14 C15 1.3900 . ?
C15 H15 0.9500 . ?
C17 H17 0.9500 . ?
C18 H18 0.9500 . ?

loop_
_geom_angle_atom_site_label_1
_geom_angle_atom_site_label_2
_geom_angle_atom_site_label_3
_geom_angle
_geom_angle_site_symmetry_1
_geom_angle_site_symmetry_3
_geom_angle_publ_flag
Zr1 Zr1 Zr2 60.54(4) 7_646 . ?
O1 Zr1 Zr1 108.5(2) 11_575 7_646 ?
O1 Zr1 Zr2 71.99(19) 11_575 . ?
O1 Zr1 O4 122.8(6) 11_575 13_665 ?
O1 Zr1 O9 129.6(6) 11_575 13_666 ?
O1 Zr1 O12 79.5(12) 11_575 . ?
O4 Zr1 Zr1 99.8(7) 13_665 7_646 ?
O4 Zr1 Zr2 159.7(6) 13_665 . ?
O4 Zr1 O9 22.0(8) 13_665 13_666 ?
O4 Zr1 O12 61.8(12) 13_665 . ?
O6 Zr1 Zr1 87.7(8) . 7_646 ?
O6 Zr1 Zr2 34.3(5) . . ?
O6 Zr1 O1 79.1(7) . 11_575 ?
O6 Zr1 O4 151.9(7) . 13_665 ?
O6 Zr1 O7 70.0(6) . . ?
O6 Zr1 O9 130.9(9) . 13_666 ?
O6 Zr1 O10 68.7(6) . . ?
O6 Zr1 O12 145.5(10) . . ?
O6A Zr1 Zr2 34.3(5) . . ?
O6A Zr1 O7 70.0(6) . . ?
O6A Zr1 O10 68.7(6) . . ?
O7 Zr1 Zr1 34.3(2) . 7_646 ?
O7 Zr1 Zr1 36.7(3) 7_646 7_646 ?
O7 Zr1 Zr2 91.7(3) 7_646 . ?
O7 Zr1 Zr2 35.9(2) . . ?
O7 Zr1 O1 76.3(3) . 11_575 ?
O7 Zr1 O1 141.9(4) 7_646 11_575 ?
O7 Zr1 O4 128.6(7) . 13_665 ?
O7 Zr1 O4 68.1(7) 7_646 13_665 ?
O7 Zr1 O6 106.8(10) 7_646 . ?
O7 Zr1 O6A 106.8(10) 7_646 . ?
O7 Zr1 O7 71.0(4) 7_646 . ?
O7 Zr1 O9 75.5(7) 7_646 13_666 ?
O7 Zr1 O9 145.1(8) . 13_666 ?
O7 Zr1 O10 70.5(4) 7_646 . ?
O7 Zr1 O12 75.5(10) 7_646 . ?
O7 Zr1 O12 78.9(6) . . ?
O9 Zr1 Zr2 156.6(7) 13_666 . ?
O10 Zr1 Zr1 91.4(3) . 7_646 ?
O10 Zr1 Zr2 91.2(3) . . ?
O10 Zr1 O1 141.3(3) . 11_575 ?
O10 Zr1 O4 84.0(6) . 13_665 ?
O10 Zr1 O7 110.2(4) . . ?
O10 Zr1 O9 66.3(8) . 13_666 ?
O10 Zr1 O12 138.8(12) . . ?
O11 Zr1 Zr1 164.2(8) . 7_646 ?
O11 Zr1 Zr2 135.1(8) . . ?
O11 Zr1 O1 82.2(6) . 11_575 ?
O11 Zr1 O4 64.5(10) . 13_665 ?
O11 Zr1 O6 106.0(11) . . ?
O11 Zr1 O7 128.9(8) . 7_646 ?
O11 Zr1 O7 158.6(6) . . ?
O11 Zr1 O9 53.4(9) . 13_666 ?
O11 Zr1 O10 86.6(6) . . ?
O11 Zr1 O12 97.5(7) . . ?
O12 Zr1 Zr1 73.9(4) . 7_646 ?
O12 Zr1 Zr2 112.6(8) . . ?
O12 Zr1 O9 83.5(13) . 13_666 ?
O2 Zr2 Zr1 74.56(17) 11_575 . ?
O2 Zr2 Zr1 109.44(19) . . ?
O2 Zr2 O2 73.4(3) 11_575 . ?
O2 Zr2 O3 120.2(8) . 11_576 ?
O2 Zr2 O3 120.2(8) 11_575 1_556 ?
O2 Zr2 O3 70.4(8) 11_575 11_576 ?
O2 Zr2 O3 70.4(8) . 1_556 ?
O3 Zr2 Zr1 163.1(8) 1_556 . ?
O3 Zr2 Zr1 104.7(8) 11_576 . ?
O3 Zr2 O3 89.1(15) 11_576 1_556 ?
O6 Zr2 Zr1 33.6(4) . . ?
O6 Zr2 O2 79.7(7) . 11_575 ?
O6 Zr2 O2 79.7(7) . . ?
O6 Zr2 O3 135.3(8) . 1_556 ?
O6 Zr2 O3 135.3(8) . 11_576 ?
O6 Zr2 O7 70.2(6) . . ?
O6 Zr2 O7 70.2(6) . 11_575 ?
O6 Zr2 O8 147.2(8) . 11_575 ?
O6 Zr2 O10 106.1(9) . 13_666 ?
O6A Zr2 Zr1 33.6(4) . . ?
O6A Zr2 O2 79.7(7) . . ?
O6A Zr2 O7 70.2(6) . . ?
O6A Zr2 O8 147.2(8) . . ?
O7 Zr2 Zr1 90.8(3) 11_575 . ?
O7 Zr2 Zr1 36.9(3) . . ?
O7 Zr2 O2 80.0(3) 11_575 . ?
O7 Zr2 O2 80.0(3) . 11_575 ?
O7 Zr2 O2 142.8(3) 11_575 11_575 ?
O7 Zr2 O2 142.8(3) . . ?
O7 Zr2 O3 72.4(8) . 11_576 ?
O7 Zr2 O3 146.8(8) 11_575 11_576 ?
O7 Zr2 O3 72.4(8) 11_575 1_556 ?
O7 Zr2 O3 146.8(8) . 1_556 ?
O7 Zr2 O7 108.5(5) 11_575 . ?
O7 Zr2 O8 82.2(8) 11_575 . ?
O7 Zr2 O8 82.2(8) . 11_575 ?
O7 Zr2 O8 137.8(8) . . ?
O7 Zr2 O8 137.8(8) 11_575 11_575 ?
O7 Zr2 O10 68.6(3) 11_575 13_666 ?
O7 Zr2 O10 68.6(3) . 13_666 ?
O8 Zr2 Zr1 168.5(6) . . ?
O8 Zr2 Zr1 116.0(8) 11_575 . ?
O8 Zr2 O2 78.4(8) . . ?
O8 Zr2 O2 116.4(7) 11_575 . ?
O10 Zr2 Zr1 90.3(3) 13_666 . ?
O10 Zr2 O2 143.20(16) 13_666 . ?
O10 Zr2 O2 143.19(16) 13_666 11_575 ?
O10 Zr2 O3 81.8(8) 13_666 1_556 ?
O10 Zr2 O3 81.8(8) 13_666 11_576 ?
C1 O1 Zr1 135.2(6) . 11_575 ?
C1 O2 Zr2 132.0(6) . . ?
C16 O3 Zr2 127(2) . 1_554 ?
C16 O4 Zr1 128.8(17) . 13_665 ?
C11 O5 H5 105.9 . . ?
Zr1 O6 Zr1 114.1(10) . 11_575 ?
Zr1 O6 Zr2 112.1(8) . . ?
Zr1 O6 Zr2 112.1(8) 11_575 . ?
Zr1 O6A Zr1 114.1(10) . 11_575 ?
Zr1 O6A Zr2 112.1(8) 11_575 . ?
Zr1 O6A Zr2 112.1(8) . . ?
Zr1 O7 Zr1 109.0(4) 7_646 . ?
Zr1 O7 Zr2 112.8(4) 7_646 . ?
Zr2 O7 Zr1 107.2(4) . . ?
C17 O8 Zr2 129.8(18) . . ?
Zr1 O10 Zr1 108.5(4) . 11_575 ?
Zr1 O10 Zr2 108.0(4) 11_575 13_666 ?
Zr1 O10 Zr2 108.0(4) . 13_666 ?
C18 O12 Zr1 129(3) . . ?
C9 N1 C7 109(3) . . ?
C8 N2 H2 121.9 . . ?
C9 N2 H2 121.9 . . ?
C9 N2 C8 116(3) . . ?
O1 C1 O2 125.9(8) . . ?
O1 C1 C2 116.9(9) . . ?
O2 C1 C2 117.2(8) . . ?
C3 C2 C1 120.8(8) . . ?
C4 C2 C1 117.8(8) . . ?
C4 C2 C3 121.4(9) . . ?
C2 C3 C2 118.0(11) 12_655 . ?
C2 C3 H3 121.0 12_655 . ?
C2 C3 H3 121.0 . . ?
C2 C4 H4 120.4 . . ?
C2 C4 C5 119.1(9) . . ?
C5 C4 H4 120.4 . . ?
C4 C5 C4 120.7(12) 12_655 . ?
C4 C5 C6 119.6(6) . . ?
C4 C5 C6 119.6(6) 12_655 . ?
C5 C6 C7 117.1(14) . . ?
C5 C6 C7 117.1(14) . 12_655 ?
C7 C6 C7 56.6(19) 12_655 . ?
C8 C6 C5 122.1(15) 4_566 . ?
C8 C6 C5 122.1(15) 9_666 . ?
C8 C6 C7 120.5(13) 9_666 . ?
C8 C6 C7 90.4(13) 4_566 . ?
C8 C6 C7 90.4(13) 9_666 12_655 ?
C8 C6 C7 120.5(13) 4_566 12_655 ?
C8 C6 C8 63.6(19) 9_666 4_566 ?
N1 C7 C6 132(2) . . ?
N1 C7 C8 122(2) . 12_655 ?
C6 C7 H7 126.3 . . ?
C6 C7 C8 89.1(11) . 12_655 ?
C8 C7 N1 108(2) . . ?
C8 C7 C6 119.5(17) . . ?
C8 C7 H7 113.9 . . ?
C8 C7 H7 124.9 12_655 . ?
C8 C7 C8 48.2(14) . 12_655 ?
C6 C8 N2 139(2) 9_666 . ?
C6 C8 H8 120.2 9_666 . ?
C7 C8 N2 99(2) . . ?
C7 C8 C6 119.7(17) . 9_666 ?
C7 C8 H8 120.1 . . ?
N1 C9 C10 118(3) . . ?
N2 C9 N1 107(3) . . ?
N2 C9 C10 133(4) . . ?
C11 C10 C9 125(2) . . ?
C11 C10 C15 120.0 . . ?
C15 C10 C9 115(2) . . ?
C10 C11 O5 114(2) . . ?
C10 C11 C12 120.0 . . ?
C12 C11 O5 121(2) . . ?
C11 C12 H12 120.0 . . ?
C13 C12 C11 120.0 . . ?
C13 C12 H12 120.0 . . ?
C12 C13 C16 118.3(18) . . ?
C14 C13 C12 120.0 . . ?
C14 C13 C16 121.6(18) . . ?
C13 C14 H14 120.0 . . ?
C13 C14 C15 120.0 . . ?
C15 C14 H14 120.0 . . ?
C10 C15 H15 120.0 . . ?
C14 C15 C10 120.0 . . ?
C14 C15 H15 120.0 . . ?
O3 C16 C13 108(2) . . ?
O4 C16 O3 134(3) . . ?
O4 C16 C13 118(2) . . ?
O8 C17 H17 117.9 . . ?
O9 C17 O8 124.1(15) . . ?
O9 C17 H17 117.9 . . ?
O12 C18 H18 117.1 . . ?
O13 C18 O12 125.8(15) . . ?
O13 C18 H18 117.1 . . ?

loop_
_geom_torsion_atom_site_label_1
_geom_torsion_atom_site_label_2
_geom_torsion_atom_site_label_3
_geom_torsion_atom_site_label_4
_geom_torsion
_geom_torsion_site_symmetry_1
_geom_torsion_site_symmetry_2
_geom_torsion_site_symmetry_3
_geom_torsion_site_symmetry_4
_geom_torsion_publ_flag
Zr1 O1 C1 O2 -7.0(19) 11_575 . . . ?
Zr1 O1 C1 C2 170.4(8) 11_575 . . . ?
Zr1 O4 C16 O3 3(4) 13_665 . . . ?
Zr1 O4 C16 C13 -172(2) 13_665 . . . ?
Zr1 O9 C17 O8 -31(7) 13_666 . . . ?
Zr1 O12 C18 O13 -33(7) . . . . ?
Zr2 O2 C1 O1 1.5(17) . . . . ?
Zr2 O2 C1 C2 -175.9(6) . . . . ?
Zr2 O3 C16 O4 7(4) 1_554 . . . ?
Zr2 O3 C16 C13 -177(2) 1_554 . . . ?
Zr2 O8 C17 O9 19(7) . . . . ?
O1 C1 C2 C3 -157.0(12) . . . . ?
O1 C1 C2 C4 23.5(16) . . . . ?
O2 C1 C2 C3 20.6(16) . . . . ?
O2 C1 C2 C4 -158.9(10) . . . . ?
O5 C11 C12 C13 155(3) . . . . ?
N1 C7 C8 N2 -2(3) . . . . ?
N1 C7 C8 C6 -169(2) . . . 9_666 ?
N1 C9 C10 C11 -18(6) . . . . ?
N1 C9 C10 C15 158(4) . . . . ?
N2 C9 C10 C11 144(5) . . . . ?
N2 C9 C10 C15 -41(7) . . . . ?
C1 C2 C3 C2 174.7(9) . . . 12_655 ?
C1 C2 C4 C5 -177.3(14) . . . . ?
C2 C4 C5 C4 -1(3) . . . 12_655 ?
C2 C4 C5 C6 -178.2(15) . . . . ?
C3 C2 C4 C5 3(2) . . . . ?
C4 C2 C3 C2 -6(2) . . . 12_655 ?
C4 C5 C6 C7 -123.3(17) . . . 12_655 ?
C4 C5 C6 C7 123.3(17) 12_655 . . . ?
C4 C5 C6 C7 59(2) 12_655 . . 12_655 ?
C4 C5 C6 C7 -59(2) . . . . ?
C4 C5 C6 C8 -50(3) 12_655 . . 9_666 ?
C4 C5 C6 C8 127.3(18) . . . 9_666 ?
C4 C5 C6 C8 -127.3(18) 12_655 . . 4_566 ?
C4 C5 C6 C8 50(3) . . . 4_566 ?
C5 C6 C7 N1 -6(4) . . . . ?
C5 C6 C7 C8 179.6(18) . . . . ?
C5 C6 C7 C8 -141.1(11) . . . 12_655 ?
C6 C7 C8 N2 174(2) . . . . ?
C6 C7 C8 C6 7(3) . . . 9_666 ?
C7 N1 C9 N2 8(6) . . . . ?
C7 N1 C9 C10 174(3) . . . . ?
C7 C6 C7 N1 100(3) 12_655 . . . ?
C7 C6 C7 C8 -74(2) 12_655 . . . ?
C7 C6 C7 C8 -35.2(12) 12_655 . . 12_655 ?
C8 N2 C9 N1 -10(6) . . . . ?
C8 N2 C9 C10 -173(4) . . . . ?
C8 C6 C7 N1 -133(3) 4_566 . . . ?
C8 C6 C7 N1 168(3) 9_666 . . . ?
C8 C6 C7 C8 53(2) 4_566 . . . ?
C8 C6 C7 C8 91.9(12) 4_566 . . 12_655 ?
C8 C6 C7 C8 -7(3) 9_666 . . . ?
C8 C6 C7 C8 33(2) 9_666 . . 12_655 ?
C8 C7 C8 N2 116(2) 12_655 . . . ?
C8 C7 C8 C6 -51.5(19) 12_655 . . 9_666 ?
C9 N1 C7 C6 -178(3) . . . . ?
C9 N1 C7 C8 -4(5) . . . . ?
C9 N1 C7 C8 -55(4) . . . 12_655 ?
C9 N2 C8 C6 170(3) . . . 9_666 ?
C9 N2 C8 C7 7(5) . . . . ?
C9 C10 C11 O5 18(4) . . . . ?
C9 C10 C11 C12 175(4) . . . . ?
C9 C10 C15 C14 -176(3) . . . . ?
C10 C11 C12 C13 0.0 . . . . ?
C11 C10 C15 C14 0.0 . . . . ?
C11 C12 C13 C14 0.0 . . . . ?
C11 C12 C13 C16 -176(3) . . . . ?
C12 C13 C14 C15 0.0 . . . . ?
C12 C13 C16 O3 -33(2) . . . . ?
C12 C13 C16 O4 143(2) . . . . ?
C13 C14 C15 C10 0.0 . . . . ?
C14 C13 C16 O3 151(2) . . . . ?
C14 C13 C16 O4 -33(3) . . . . ?
C15 C10 C11 O5 -157(3) . . . . ?
C15 C10 C11 C12 0.0 . . . . ?
C16 C13 C14 C15 176(3) . . . . ?

_smtbx_masks_special_details     ?
loop_
_smtbx_masks_void_nr
_smtbx_masks_void_average_x
_smtbx_masks_void_average_y
_smtbx_masks_void_average_z
_smtbx_masks_void_volume
_smtbx_masks_void_count_electrons
_smtbx_masks_void_content
1 -0.756 -0.931 -0.440 4045.4 423.3 ?

_smtbx_masks_void_probe_radius   1.2
_smtbx_masks_void_truncation_radius 1.2
_shelx_res_file                  
;
TITL etoh_a.res in Imma
    etoh.res
    created by SHELXL-2017/1 at 20:10:09 on 23-Aug-2023
REM Old TITL ETOH in Ima2
REM SHELXT solution in Imma: R1 0.312, Rweak 0.083, Alpha 0.099
REM <I/s> 0.752 for 222 systematic absences, Orientation a'=c, b'=a, c'=b
REM Formula found by SHELXT: C8 N12 O9 Zr3
CELL 0.71073 25.4365 28.8503 12.9217 90 90 90
ZERR 4 0.002 0.0022 0.0011 0 0 0
LATT 2
SYMM -X,0.5-Y,+Z
SYMM -X,0.5+Y,-Z
SYMM +X,-Y,-Z
SFAC C H N O Zr
UNIT 132 80 8 108 24
EQIV $1 1.5-X,+Y,1.5-Z
EQIV $2 +X,1-Y,1-Z
EQIV $3 1-X,+Y,+Z
SIMU 0.01 0.02 2 O5 N1 N2 C7 > C16
SIMU 0.01 0.02 2 O6 O6A
SADI Zr1 O6A Zr1 O6
ISOR 0.01 0.02 O11 O4
DFIX 1.5 0.01 C13 C16
SADI Zr2 O6A Zr2 O6
ISOR 0.01 0.02 O3
DFIX 1.4 0.01 O5 C11
DFIX 1.25 0.01 O3 C16 O4 C16
SIMU 0.01 0.02 2 O8 O9 C17
DFIX 1.25 0.01 O9 C17 O8 C17
DANG 2.2 0.01 O8 O9
ISOR 0.02 0.04 O9 C17 O8
SIMU 0.01 0.02 2 O3 O4 C16
DANG 2.2 0.01 O12 O12_$1
DFIX 1.25 0.01 O12 C18 O13 C18
DANG 2.2 0.01 O12 O13
SIMU 0.01 0.02 2 O12 O13 C18
ISOR 0.01 0.02 O12 C18 O13
DFIX 1.45 0.01 N1 C7 N2 C8
FLAT O3 O4 C13 C16

L.S. 10
PLAN  29
SIZE 0.1 0.12 0.13
TEMP -80.15
CONF
FREE C7 C7_$3
FREE C8 C7_$2
FREE C8 C8_$3
FREE C8 C7_$3
BOND
list 4
MORE -1
BOND $H
ABIN
fmap 2
acta
OMIT 6 1 1
REM <olex2.extras>
REM <HklSrc "%.\\ETOH.hkl">
REM </olex2.extras>

WGHT    0.190900   40.169598
EXTI    0.002440
FVAR       0.19775
ZR1   5    0.718171    0.810747    0.631168    11.00000    0.04102    0.07841 =
         0.10940    0.03939    0.00984    0.00998
ZR2   5    0.663158    0.750000    0.838703    10.50000    0.03623    0.04303 =
         0.06405    0.00000    0.00085    0.00000
O1    4    0.635431    0.663262    0.654408    11.00000    0.04825    0.06711 =
         0.15124   -0.04448    0.02050   -0.01373
O2    4    0.599566    0.703979    0.780851    11.00000    0.04332    0.04080 =
         0.10158   -0.01247    0.00164    0.00146
PART 1
O3    4    0.645212    0.694906   -0.041414    10.25000    0.05500    0.05689 =
         0.05144    0.00607   -0.00280   -0.00524
O4    4    0.721468    0.650608   -0.034729    10.25000    0.06193    0.04711 =
         0.06043    0.00730    0.00865    0.00194
O5    4    0.566946    0.652484    0.296773    10.25000    0.11201    0.06640 =
         0.12074   -0.01721    0.03187   -0.00354
AFIX   3
H5    2    0.562016    0.631164    0.339993    10.25000   -1.50000
AFIX   0
O6    4    0.680329    0.750000    0.677782    10.25000    0.13911    0.08470 =
         0.16045    0.00000    0.09410    0.00000
PART 2
O6A   4    0.680329    0.750000    0.677782    10.25000    0.13911    0.08470 =
         0.16045    0.00000    0.09410    0.00000
PART 0
O7    4    0.708419    0.810422    0.800007    11.00000    0.04984    0.11768 =
         0.16015    0.03862   -0.01416   -0.04375
PART 2
O8    4    0.645214    0.709310    0.975622    10.25000    0.04170    0.06601 =
         0.04971    0.01177    0.01079   -0.02296
O9    4    0.721020    0.674806    1.010341    10.25000    0.06930    0.09077 =
         0.08002    0.00884    0.01101   -0.00286
PART 0
O10   4    0.761023    0.750000    0.582147    10.50000    0.03550    0.09181 =
         0.12270    0.00000   -0.00271    0.00000
PART 1
O11   4    0.699721    0.819498    0.483273    10.50000    0.19012    0.14789 =
         0.05812    0.03367    0.00522    0.10600
PART -1
O12   4    0.734564    0.888443    0.670693    10.50000    0.15791    0.15416 =
         0.17567    0.00803    0.00896    0.00200
O13   4    0.773929    0.887774    0.825544    10.50000    0.07279    0.06149 =
         0.17451   -0.05094    0.00974    0.00320
PART 1
N1    3    0.552929    0.573459    0.388615    10.25000    0.07949    0.06499 =
         0.10046   -0.01674    0.01737   -0.02855
N2    3    0.554509    0.511422    0.307163    10.25000    0.08137    0.05936 =
         0.09927   -0.01840    0.01939   -0.02253
AFIX  43
H2    2    0.557809    0.492773    0.253664    10.25000   -1.20000
AFIX   0
PART 0
C1    1    0.598464    0.674254    0.709520    11.00000    0.03487    0.04191 =
         0.11767   -0.01431    0.00531    0.00126
C2    1    0.547287    0.651958    0.687507    11.00000    0.03469    0.03569 =
         0.11539   -0.01881    0.00572   -0.00210
C3    1    0.500000    0.672889    0.718324    10.50000    0.05750    0.03293 =
         0.09909   -0.00747    0.00000    0.00000
AFIX  43
H3    2    0.500000    0.700378    0.758799    10.50000   -1.20000
AFIX   0
C4    1    0.547772    0.609728    0.636505    11.00000    0.04197    0.05127 =
         0.15383   -0.03579    0.00305    0.00644
AFIX  43
H4    2    0.580142    0.595218    0.619325    11.00000   -1.20000
AFIX   0
C5    1    0.500000    0.588733    0.610637    10.50000    0.05824    0.06383 =
         0.13266   -0.06026    0.00000    0.00000
C6    1    0.500000    0.542180    0.557927    10.50000    0.04304    0.05288 =
         0.15069   -0.04387    0.00000    0.00000
C7    1    0.528228    0.538757    0.455016    10.50000    0.07420    0.06226 =
         0.11440   -0.02536    0.02089   -0.02491
PART 2
AFIX   3
H7    2    0.543508    0.564847    0.415306    10.75000   -1.20000
AFIX   0
PART 0
C8    1    0.529773    0.496399    0.403083    10.50000    0.07094    0.06033 =
         0.10912   -0.03111    0.02170   -0.01942
PART 2
AFIX   3
H8    2    0.550993    0.492879    0.343103    10.75000   -1.20000
AFIX   0
PART 1
C9    1    0.571048    0.552923    0.305027    10.25000    0.08303    0.06061 =
         0.09566   -0.01436    0.01868   -0.02357
AFIX  66
C10   1    0.593935    0.583489    0.217374    10.25000    0.08735    0.06117 =
         0.09387   -0.00931    0.01639   -0.01896
C11   1    0.584987    0.630779    0.206741    10.25000    0.09150    0.06212 =
         0.09514   -0.00261    0.01907   -0.01250
C12   1    0.610575    0.655603    0.129526    10.25000    0.08467    0.05998 =
         0.08555    0.00217    0.01875   -0.00986
AFIX  43
H12   2    0.604459    0.687923    0.122258    10.25000   -1.20000
AFIX  65
C13   1    0.645113    0.633137    0.062943    10.25000    0.07831    0.06024 =
         0.08019    0.00272    0.01670   -0.00489
C14   1    0.654062    0.585847    0.073575    10.25000    0.08718    0.06529 =
         0.08628   -0.00097    0.01401   -0.00873
AFIX  43
H14   2    0.677667    0.570493    0.028069    10.25000   -1.20000
AFIX  65
C15   1    0.628474    0.561023    0.150790    10.25000    0.08928    0.06290 =
         0.09163   -0.00790    0.01360   -0.01719
AFIX  43
H15   2    0.634590    0.528702    0.158057    10.25000   -1.20000
AFIX   0
C16   1    0.674660    0.661737   -0.014665    10.25000    0.06676    0.05594 =
         0.06560    0.00226    0.00891   -0.00070
PART 2
C17   1    0.672317    0.679139    1.021001    10.25000    0.06072    0.08305 =
         0.06809    0.00419    0.01187   -0.00883
AFIX  43
H17   2    0.654788    0.658290    1.066253    10.25000   -1.20000
AFIX   0
PART -1
C18   1    0.764223    0.905399    0.738678    10.50000    0.15196    0.14724 =
         0.17165   -0.00365    0.00648    0.00251
AFIX  43
H18   2    0.780765    0.934074    0.723004    10.50000   -1.20000
AFIX   0
HKLF 4


REM  etoh_a.res in Imma
REM R1 =  0.1030 for    3125 Fo > 4sig(Fo)  and  0.1433 for all    5072 data
REM    293 parameters refined using    196 restraints

END

WGHT      0.1912     39.9421

REM Highest difference peak  1.238,  deepest hole -0.695,  1-sigma level  0.152
Q1    1   0.7233  0.8821  0.6060  11.00000  0.05    1.24
Q2    1   0.6779  0.7975  0.4808  11.00000  0.05    1.18
Q3    1   0.6303  0.7500  0.9734  10.50000  0.05    1.10
Q4    1   0.6317  0.7232  0.9686  11.00000  0.05    0.91
Q5    1   0.6543  0.6231 -0.0847  11.00000  0.05    0.76
Q6    1   0.7187  0.8194  0.5785  11.00000  0.05    0.74
Q7    1   0.7310  0.7500  0.6091  10.50000  0.05    0.71
Q8    1   0.6605  0.7500  0.8942  10.50000  0.05    0.65
Q9    1   0.6992  0.7987  0.6209  11.00000  0.05    0.55
Q10   1   0.6833  0.8614  0.4353  11.00000  0.05    0.55
Q11   1   0.7172  0.8217  0.6710  11.00000  0.05    0.52
Q12   1   0.5307  0.5292  0.5004  11.00000  0.05    0.48
Q13   1   0.6266  0.6265  0.4023  11.00000  0.05    0.48
Q14   1   0.5894  0.5671  0.0979  11.00000  0.05    0.44
Q15   1   0.5504  0.6165  0.3276  11.00000  0.05    0.43
Q16   1   0.6084  0.6204  0.0119  11.00000  0.05    0.42
Q17   1   0.6628  0.7500  0.7716  10.50000  0.05    0.41
Q18   1   0.5881  0.6225  0.0845  11.00000  0.05    0.40
Q19   1   0.6102  0.7107  0.7732  11.00000  0.05    0.40
Q20   1   0.6116  0.6691  0.0019  11.00000  0.05    0.40
Q21   1   0.6420  0.6740  0.6261  11.00000  0.05    0.39
Q22   1   0.7910  0.7500  0.6154  10.50000  0.05    0.38
Q23   1   0.5970  0.7500  0.8305  10.50000  0.05    0.37
Q24   1   0.8003  0.9257  0.8737  11.00000  0.05    0.37
Q25   1   0.5000  0.6226  0.2844  10.50000  0.05    0.37
Q26   1   0.7599  0.8141  0.6262  11.00000  0.05    0.37
Q27   1   0.8182  0.9232  0.6782  11.00000  0.05    0.36
Q28   1   0.5000  0.6294  0.0726  10.50000  0.05    0.36
Q29   1   0.7116  0.7943  0.7707  11.00000  0.05    0.35
;
_shelx_res_checksum              75742
_shelx_fab_file                  
;
0 0 2 176.5123 1.4639
0 0 4 -24.0135 4.1847
0 0 6 12.7066 -1.9392
0 0 8 11.8078 -1.4128
0 0 10 -12.2950 1.0507
0 0 12 -1.0467 0.0158
0 0 14 -8.9104 -0.1853
0 0 16 1.8663 0.1368
0 1 3 5.0447 1.4930
0 1 5 -13.8611 -2.3505
0 1 7 6.2864 -0.5381
0 1 9 7.7850 1.1426
0 1 11 -12.3490 -0.0456
0 1 13 -25.7128 -0.3111
0 1 15 -20.8730 0.1236
0 2 2 -58.2305 -0.0419
0 2 4 -51.5433 -1.3738
0 2 6 -8.9698 0.5945
0 2 8 11.2989 0.5668
0 2 10 2.5778 -0.4927
0 2 12 -4.4472 -0.1083
0 2 14 -15.6435 0.2544
0 2 16 7.3990 -0.0115
0 3 1 -84.5953 0.1917
0 3 3 -48.7153 0.5036
0 3 5 14.0058 -0.7577
0 3 7 9.3505 0.1272
0 3 9 -6.0414 0.1432
0 3 11 9.1506 -0.0867
0 3 13 12.8569 0.1735
0 3 15 12.6870 -0.1351
0 4 0 -75.4546 0.8754
0 4 2 56.5970 0.2476
0 4 4 34.7566 0.3985
0 4 6 16.8108 -0.2712
0 4 8 0.6048 -0.2696
0 4 10 -1.5289 0.3874
0 4 12 -5.8933 0.0582
0 4 14 -12.7649 -0.2796
0 4 16 9.7744 0.1023
0 5 1 -91.4230 0.0062
0 5 3 -12.0128 -0.1549
0 5 5 7.7616 -0.1545
0 5 7 9.0496 0.2493
0 5 9 -0.5067 0.1634
0 5 11 -1.8646 -0.2891
0 5 13 -3.5300 -0.1136
0 5 15 -0.0316 0.3184
0 6 0 -126.9483 -0.2653
0 6 2 -13.1485 -0.2966
0 6 4 10.0084 -0.0008
0 6 6 -0.7185 0.6185
0 6 8 -0.6140 -0.1710
0 6 10 6.5928 -0.4892
0 6 12 -12.4177 0.1974
0 6 14 1.6052 0.2512
0 7 1 -35.0069 0.5070
0 7 3 2.0991 0.7312
0 7 5 28.2288 -0.3650
0 7 7 -0.3809 -0.7795
0 7 9 -1.3170 0.1278
0 7 11 -0.9065 0.5310
0 7 13 -21.6123 -0.0756
0 7 15 1.9379 -0.3966
0 8 0 18.1562 0.9510
0 8 2 26.1367 0.3764
0 8 4 1.6279 -0.7638
0 8 6 15.7551 -0.7025
0 8 8 4.6433 0.5830
0 8 10 -4.3573 0.5732
0 8 12 -10.7975 -0.4164
0 8 14 7.0289 -0.2789
0 9 1 14.0493 -0.0489
0 9 3 -7.2112 -0.6148
0 9 5 -13.8340 -0.3253
0 9 7 -7.8624 0.8546
0 9 9 -6.6878 0.2679
0 9 11 -9.1334 -0.7594
0 9 13 4.4723 -0.0069
0 9 15 10.2802 0.5488
0 10 0 -20.9988 0.0360
0 10 2 17.7806 -0.4793
0 10 4 -3.9096 0.0670
0 10 6 -20.4630 0.9656
0 10 8 -0.3436 -0.2742
0 10 10 6.0468 -0.8256
0 10 12 -4.4061 0.4209
0 10 14 5.5178 0.3635
0 11 1 -8.0510 -0.3975
0 11 3 18.2649 0.2271
0 11 5 12.8973 0.7199
0 11 7 -5.3286 -0.6663
0 11 9 -12.9842 -0.4741
0 11 11 -9.8728 0.6628
0 11 13 -14.7088 0.1188
0 11 15 -12.6322 -0.4820
0 12 0 12.5528 -0.4442
0 12 2 7.8533 0.3306
0 12 4 8.5342 0.2324
0 12 6 -2.6551 -0.6385
0 12 8 4.5749 -0.0463
0 12 10 1.8824 0.6085
0 12 12 7.0633 -0.1669
0 12 14 0.3468 -0.3885
0 13 1 8.4652 0.4557
0 13 3 -10.8702 0.1672
0 13 5 -8.0917 -0.7618
0 13 7 3.7836 0.2925
0 13 9 -1.0593 0.5763
0 13 11 2.4536 -0.4770
0 13 13 5.4708 -0.2312
0 13 15 4.5875 0.4772
0 14 0 -32.5287 0.9710
0 14 2 7.7549 -0.2460
0 14 4 7.3121 -0.7936
0 14 6 3.5857 0.5745
0 14 8 -5.0962 0.3843
0 14 10 6.2793 -0.5642
0 14 12 13.2567 0.0042
0 14 14 2.4568 0.3454
0 15 1 -1.3470 -0.9760
0 15 3 2.7400 -0.5902
0 15 5 -7.7375 1.0350
0 15 7 9.2008 0.0511
0 15 9 -1.5335 -0.6245
0 15 11 -1.9749 0.2696
0 15 13 -3.2826 0.2255
0 16 0 36.1665 -1.4586
0 16 2 10.0306 0.2318
0 16 4 6.3646 1.1959
0 16 6 -0.8705 -0.3920
0 16 8 0.0065 -0.5841
0 16 10 -6.8076 0.3517
0 16 12 -6.9982 0.1079
0 16 14 14.2420 -0.2309
0 17 1 18.0395 1.0127
0 17 3 -1.1837 0.7910
0 17 5 1.5100 -0.8809
0 17 7 4.9207 -0.2303
0 17 9 12.5075 0.4706
0 17 11 8.3994 -0.1116
0 17 13 15.1575 -0.1122
0 18 0 4.8257 1.3880
0 18 2 5.9873 -0.1069
0 18 4 -8.4759 -1.0471
0 18 6 0.6049 0.3090
0 18 8 -8.7889 0.4302
0 18 10 -5.5752 -0.2621
0 18 12 8.0558 -0.0067
0 19 1 -0.2900 -0.8822
0 19 3 10.9478 -0.6114
0 19 5 6.5088 0.6984
0 19 7 21.8187 0.1157
0 19 9 -10.1343 -0.2710
0 19 11 -25.9924 0.1876
0 19 13 13.5891 0.0134
0 20 0 8.4307 -1.0397
0 20 2 -1.5267 0.1422
0 20 4 0.1657 0.7237
0 20 6 -3.5828 -0.2625
0 20 8 7.4219 -0.1942
0 20 10 -5.8741 0.2251
0 20 12 1.9779 -0.1644
0 21 1 -0.9161 0.6232
0 21 3 0.7582 0.3986
0 21 5 3.9198 -0.4990
0 21 7 2.0557 -0.0191
0 21 9 7.7685 0.1809
0 21 11 6.0104 -0.1764
0 21 13 22.9902 0.1078
0 22 0 2.3515 0.6352
0 22 2 2.5261 -0.1151
0 22 4 11.2100 -0.4722
0 22 6 0.7673 0.2748
0 22 8 -14.7906 0.0085
0 22 10 1.5760 -0.2706
0 22 12 12.6252 0.2394
0 23 1 9.3577 -0.4124
0 23 3 3.0997 -0.1408
0 23 5 5.4006 0.3782
0 23 7 -4.0966 -0.2361
0 23 9 4.8151 -0.1594
0 23 11 7.0397 0.2940
0 24 0 16.5543 -0.4099
0 24 2 3.4234 0.1470
0 24 4 1.8188 0.2131
0 24 6 16.1450 -0.3931
0 24 8 -4.4603 0.1183
0 24 10 1.3718 0.4125
0 24 12 -0.8324 -0.4654
0 25 1 -1.7245 0.3333
0 25 3 0.7026 -0.0287
0 25 5 4.8218 -0.3579
0 25 7 -4.1053 0.3241
0 25 9 8.8025 0.2007
0 25 11 25.3433 -0.4369
0 26 0 13.1886 0.2927
0 26 2 -1.3204 -0.1728
0 26 4 -1.5098 -0.1932
0 26 6 -5.1227 0.4670
0 26 8 -11.0012 -0.0123
0 26 10 -17.4841 -0.4490
0 27 1 0.7044 -0.2719
0 27 3 8.3475 0.0763
0 27 5 -3.9761 0.4049
0 27 7 -4.8904 -0.2900
0 27 9 7.4391 -0.2610
0 28 0 -2.8828 -0.2741
0 28 2 -3.9804 0.1899
0 28 4 11.6978 0.2189
0 28 6 -5.0610 -0.4381
0 28 8 -4.9658 -0.0383
0 28 10 -2.7832 0.6198
0 29 1 -7.9495 0.2865
0 29 3 -2.4991 -0.0226
0 29 5 -7.6656 -0.4071
0 29 7 -3.8986 0.1832
0 29 9 6.1924 0.4600
0 30 0 -3.8308 0.3660
0 30 2 2.1408 -0.1867
0 30 4 23.7332 -0.2954
0 30 6 11.8354 0.3082
0 30 8 13.8164 0.2501
0 31 1 9.4996 -0.2765
0 31 3 1.1842 -0.0768
0 31 5 -0.5354 0.3017
0 31 7 1.8389 -0.0890
0 32 0 -15.0112 -0.3243
0 32 2 -0.5739 0.0793
0 32 4 -0.7748 0.2302
0 32 6 5.8372 -0.3340
0 33 1 -11.7972 0.2065
0 33 3 -14.6508 0.1167
0 33 5 -11.8219 -0.4444
0 34 0 -2.7183 0.3698
0 34 2 -9.3913 -0.1117
0 34 4 -4.4645 -0.4306
0 35 1 4.4960 -0.3334
0 35 3 1.0326 -0.2654
0 36 0 -5.1683 -0.4642
1 0 1 -122.7787 0.3873
1 0 3 40.5151 -1.1491
1 0 5 4.9968 0.4433
1 0 7 -6.2265 0.7433
1 0 9 -5.0902 -0.7692
1 0 11 0.6180 0.0517
1 0 13 -15.8751 0.3445
1 0 15 11.0292 -0.2385
1 1 2 62.7303 -1.6412
1 1 4 35.5950 -0.1961
1 1 6 6.0084 0.8949
1 1 8 2.3985 -0.1379
1 1 10 -1.1452 -0.6438
1 1 12 -16.6853 0.2927
1 1 14 -14.0056 0.1304
1 1 16 6.3690 -0.1462
1 2 1 -60.0280 -2.6326
1 2 3 0.3536 -0.0313
1 2 5 3.7941 0.7300
1 2 7 -6.8339 -0.2603
1 2 9 -9.1019 -0.6573
1 2 11 7.0031 0.3026
1 2 13 -2.1662 0.2614
1 2 15 -9.7288 -0.1994
1 3 2 105.6048 0.4158
1 3 4 -1.8876 0.3507
1 3 6 -19.2918 -0.2014
1 3 8 -11.4924 -0.3507
1 3 10 1.8135 0.1622
1 3 12 0.4756 0.1844
1 3 14 13.9929 -0.1422
1 3 16 0.7402 -0.0789
1 4 1 46.0311 0.8292
1 4 3 37.5967 -0.4025
1 4 5 10.8681 -0.1568
1 4 7 0.5187 0.2211
1 4 9 0.6998 -0.1759
1 4 11 1.0721 0.0767
1 4 13 -4.3886 0.1132
1 4 15 7.5205 -0.1669
1 5 2 22.6448 -0.1443
1 5 4 -1.2058 0.1120
1 5 6 -18.9747 -0.2104
1 5 8 1.4080 -0.3009
1 5 10 10.0317 0.4258
1 5 12 -11.8020 -0.0201
1 5 14 -2.8901 -0.2323
1 5 16 0.3215 0.0850
1 6 1 52.8831 -0.1103
1 6 3 -37.6951 -0.7410
1 6 5 -6.5064 0.1104
1 6 7 -3.1191 0.3664
1 6 9 1.2280 -0.0992
1 6 11 4.1444 -0.1003
1 6 13 -2.1383 0.0640
1 6 15 -7.9553 0.0442
1 7 2 8.7624 -0.3170
1 7 4 -5.2292 0.3301
1 7 6 -2.3659 0.4480
1 7 8 -6.9192 -0.2026
1 7 10 -2.8742 -0.2665
1 7 12 10.7120 0.2065
1 7 14 8.1688 0.0507
1 8 1 12.5321 0.0850
1 8 3 -3.3209 0.9270
1 8 5 -5.0741 0.2967
1 8 7 -1.1474 -0.6879
1 8 9 8.2943 -0.1216
1 8 11 -1.5536 0.4672
1 8 13 2.1349 -0.0205
1 8 15 -3.4820 -0.2137
1 9 2 -15.4278 0.3098
1 9 4 -2.6469 0.0727
1 9 6 -6.0389 -0.6359
1 9 8 8.5100 0.1218
1 9 10 18.7987 0.4819
1 9 12 8.0658 -0.0890
1 9 14 5.0037 -0.1843
1 10 1 9.6176 -0.0875
1 10 3 -12.6531 -0.3761
1 10 5 -0.2301 -0.3200
1 10 7 4.2323 0.4550
1 10 9 10.3848 0.2543
1 10 11 6.7400 -0.3058
1 10 13 2.8728 -0.1585
1 10 15 -7.5340 0.2583
1 11 2 -2.7333 0.3320
1 11 4 3.5328 -0.2626
1 11 6 -5.1946 0.0105
1 11 8 -5.1968 0.3187
1 11 10 5.5082 -0.1662
1 11 12 17.0748 -0.1267
1 11 14 2.9543 -0.0001
1 12 1 -10.9879 0.5198
1 12 3 -5.9993 -0.2912
1 12 5 10.3000 0.0252
1 12 7 5.9376 0.2535
1 12 9 -3.1519 -0.2256
1 12 11 -19.7360 0.0626
1 12 13 -5.5344 -0.0097
1 12 15 9.3651 -0.1770
1 13 2 -4.9371 -0.4939
1 13 4 12.4931 -0.0268
1 13 6 6.0211 0.1862
1 13 8 4.2134 -0.2743
1 13 10 1.1774 -0.0081
1 13 12 10.6946 0.0909
1 13 14 0.4919 0.0362
1 14 1 -15.0887 -0.7465
1 14 3 -10.1032 -0.0362
1 14 5 -14.8379 0.0484
1 14 7 -2.3829 0.0210
1 14 9 0.1877 0.0147
1 14 11 3.9843 -0.0414
1 14 13 3.9963 0.0891
1 15 2 -19.4853 0.5425
1 15 4 9.9368 0.1283
1 15 6 -6.2965 -0.1315
1 15 8 0.2676 -0.0460
1 15 10 -8.3633 0.1340
1 15 12 1.5444 -0.0887
1 15 14 -7.0615 -0.0332
1 16 1 -5.8318 1.0112
1 16 3 -1.5499 -0.2184
1 16 5 4.6164 -0.2538
1 16 7 2.3063 0.1660
1 16 9 -5.0921 0.1336
1 16 11 -3.8238 -0.1199
1 16 13 -2.0511 -0.2318
1 17 2 -7.4270 -0.6441
1 17 4 -3.8042 -0.1917
1 17 6 9.0133 0.3728
1 17 8 0.5241 0.0985
1 17 10 2.1147 -0.2786
1 17 12 -0.8110 -0.0938
1 17 14 5.3527 0.1284
1 18 1 0.3774 -0.7938
1 18 3 12.4814 0.1277
1 18 5 -5.5125 0.3383
1 18 7 -6.8700 0.0180
1 18 9 -4.8427 -0.2291
1 18 11 21.4726 -0.0196
1 18 13 3.1951 0.2955
1 19 2 11.0165 0.2587
1 19 4 2.0568 0.0014
1 19 6 -11.3554 0.1132
1 19 8 -7.4797 -0.0685
1 19 10 5.3731 -0.0576
1 19 12 -13.1956 0.3032
1 20 1 -2.5735 0.3888
1 20 3 1.5934 -0.1327
1 20 5 8.5902 0.0486
1 20 7 2.5977 -0.1259
1 20 9 6.9232 -0.1468
1 20 11 -3.5045 0.1951
1 20 13 -13.2006 0.1710
1 21 2 1.7428 -0.1424
1 21 4 1.4029 0.0486
1 21 6 -1.7186 -0.2171
1 21 8 0.8892 -0.0419
1 21 10 14.8722 0.2759
1 21 12 8.7453 -0.1475
1 22 1 -0.1193 -0.2852
1 22 3 -7.1919 -0.2436
1 22 5 -0.3850 0.0062
1 22 7 -5.3217 0.0928
1 22 9 2.9651 0.0859
1 22 11 -8.9105 -0.2439
1 23 2 -9.1266 -0.2171
1 23 4 -3.6204 -0.0381
1 23 6 -10.7421 0.2148
1 23 8 -5.1894 -0.0994
1 23 10 -8.1163 -0.1796
1 23 12 -8.0291 -0.0705
1 24 1 -0.1974 -0.2408
1 24 3 -3.7470 0.3140
1 24 5 1.9197 0.2248
1 24 7 4.7344 -0.3988
1 24 9 8.1997 -0.1126
1 24 11 -4.5088 0.3341
1 25 2 -0.9721 0.2688
1 25 4 -3.0971 0.0969
1 25 6 -6.0029 -0.4112
1 25 8 -4.8926 -0.0032
1 25 10 -13.6580 0.3280
1 26 1 -1.6605 -0.0951
1 26 3 -0.5625 -0.2168
1 26 5 0.2695 -0.1895
1 26 7 5.5065 0.2033
1 26 9 -1.9022 0.1428
1 26 11 1.5585 -0.0835
1 27 2 -2.2283 -0.0032
1 27 4 4.2364 0.0302
1 27 6 -0.7707 0.0783
1 27 8 -2.1415 0.1018
1 27 10 -4.1377 -0.0255
1 28 1 1.9279 0.0775
1 28 3 -16.4787 0.1143
1 28 5 1.1266 0.0759
1 28 7 8.2985 -0.0219
1 28 9 7.6073 -0.1425
1 29 2 1.9211 -0.0667
1 29 4 -3.7622 0.0513
1 29 6 0.9900 -0.0501
1 29 8 -16.3999 0.0257
1 30 1 10.1190 -0.2799
1 30 3 -5.8700 0.0240
1 30 5 -1.7719 -0.0753
1 30 7 -4.5580 0.1908
1 31 2 -10.0533 0.2417
1 31 4 1.0160 0.1017
1 31 6 1.0542 -0.0879
1 31 8 -3.2343 0.0068
1 32 1 -7.8424 0.3777
1 32 3 -14.4456 0.0841
1 32 5 -0.0422 -0.3002
1 32 7 -14.1371 0.0153
1 33 2 1.0965 -0.0640
1 33 4 -2.7034 -0.1479
1 33 6 2.6000 0.1856
1 34 1 11.5700 -0.2238
1 34 3 16.4317 0.1970
1 34 5 8.1067 0.1045
1 35 2 -16.0775 0.1757
2 0 2 81.6903 -0.1781
2 0 4 55.9933 -3.1640
2 0 6 -5.3025 1.9007
2 0 8 -2.7141 1.1431
2 0 10 4.7493 -1.0664
2 0 12 9.6697 -0.0071
2 0 14 8.3767 0.2292
2 0 16 -6.4229 -0.1228
2 1 1 -60.1856 -1.0860
2 1 3 -29.6874 -1.2245
2 1 5 13.1590 1.3771
2 1 7 -4.8708 0.0261
2 1 9 -4.4596 -0.2347
2 1 11 -0.1153 0.0667
2 1 13 -5.7022 -0.1787
2 1 15 -22.0457 0.1834
2 2 2 -72.2452 -0.4434
2 2 4 -45.4680 -1.7874
2 2 6 2.7027 -0.2196
2 2 8 8.9702 1.0638
2 2 10 -7.3073 0.0160
2 2 12 -3.6363 -0.4900
2 2 14 15.0697 0.1163
2 2 16 -10.2236 0.0156
2 3 1 7.9148 -2.7376
2 3 3 -70.1799 -0.9433
2 3 5 -5.7413 2.1933
2 3 7 12.9980 0.1983
2 3 9 4.1464 -0.9219
2 3 11 10.5814 0.1231
2 3 13 8.0692 0.2545
2 3 15 7.0796 -0.0450
2 4 0 -9.0057 1.1449
2 4 2 28.6097 0.1706
2 4 4 -4.4246 0.6805
2 4 6 -10.4699 -0.8089
2 4 8 3.2745 0.0090
2 4 10 -1.3795 0.4715
2 4 12 7.2827 -0.3592
2 4 14 4.1753 -0.1500
2 4 16 -1.9105 0.1527
2 5 1 -27.9015 -0.2666
2 5 3 -7.7914 -0.6665
2 5 5 8.1899 -0.3830
2 5 7 -1.2690 0.5139
2 5 9 -7.7419 0.1192
2 5 11 3.6167 -0.3396
2 5 13 10.1838 0.0016
2 5 15 -0.1397 0.1147
2 6 0 2.3781 -1.5487
2 6 2 -49.7849 -0.0918
2 6 4 -16.3172 1.3656
2 6 6 -4.9558 -0.0049
2 6 8 -0.4449 -0.6583
2 6 10 -10.9168 -0.1329
2 6 12 0.1274 0.3239
2 6 14 0.4959 0.1686
2 7 1 38.9531 0.7520
2 7 3 -8.7559 0.5517
2 7 5 9.0960 0.3361
2 7 7 8.2397 -0.2172
2 7 9 1.7755 -0.3141
2 7 11 -4.7087 0.2320
2 7 13 -8.5759 0.0492
2 7 15 -12.1283 -0.0957
2 8 0 -33.5938 0.3147
2 8 2 19.1979 0.9244
2 8 4 24.3012 -0.2516
2 8 6 3.8687 -0.2483
2 8 8 -1.2954 0.4113
2 8 10 -11.2057 0.3554
2 8 12 -2.5715 -0.3879
2 8 14 5.8013 -0.1280
2 9 1 -9.8928 -0.8513
2 9 3 -7.9230 -0.2321
2 9 5 1.7949 0.0480
2 9 7 -7.9854 0.4872
2 9 9 -4.1426 0.1001
2 9 11 -1.7134 -0.3109
2 9 13 1.2890 0.0315
2 9 15 2.9939 0.1886
2 10 0 -10.1565 -0.4251
2 10 2 -9.2408 -0.5763
2 10 4 10.2473 0.6143
2 10 6 -0.4741 0.3019
2 10 8 -6.1133 -0.4494
2 10 10 -11.7981 -0.2244
2 10 12 0.2607 0.2884
2 10 14 -0.6453 0.1689
2 11 1 6.2448 0.3939
2 11 3 0.2775 0.4502
2 11 5 -0.7905 0.2684
2 11 7 -0.8179 -0.7074
2 11 9 8.9310 -0.1821
2 11 11 -11.4406 0.5215
2 11 13 -16.3821 -0.0655
2 11 15 -6.0746 -0.2907
2 12 0 16.2528 0.2420
2 12 2 5.8827 0.3660
2 12 4 9.0262 0.3770
2 12 6 -2.9764 -0.9773
2 12 8 -0.4119 0.0081
2 12 10 5.6136 0.6604
2 12 12 2.5071 -0.2928
2 12 14 -7.2550 -0.2409
2 13 1 6.0361 0.2965
2 13 3 -10.5913 -0.0423
2 13 5 -7.7534 -1.0860
2 13 7 -1.6130 0.2855
2 13 9 -0.9776 0.5503
2 13 11 -3.0770 -0.4925
2 13 13 -2.1320 -0.0582
2 13 15 8.6420 0.2328
2 14 0 12.1302 -1.0020
2 14 2 0.4173 0.1266
2 14 4 -4.3447 -0.7862
2 14 6 -1.3133 0.3167
2 14 8 0.4401 0.3365
2 14 10 -4.2844 -0.4550
2 14 12 1.1316 0.0276
2 14 14 -6.8132 0.2472
2 15 1 10.1624 -0.4483
2 15 3 9.3358 0.1691
2 15 5 -6.8012 0.6333
2 15 7 -5.2259 0.0458
2 15 9 2.4329 -0.4987
2 15 11 -4.9834 0.1142
2 15 13 -6.8034 0.1325
2 16 0 19.5691 1.2376
2 16 2 4.9244 -0.1590
2 16 4 5.8290 0.4838
2 16 6 1.7529 -0.1117
2 16 8 2.8526 -0.3034
2 16 10 0.5315 0.1924
2 16 12 -10.2312 0.0474
2 16 14 -6.7135 -0.1071
2 17 1 -1.7121 0.4490
2 17 3 -1.1000 -0.0652
2 17 5 -6.7051 -0.6367
2 17 7 -4.1632 -0.0368
2 17 9 6.2252 0.3811
2 17 11 14.5257 0.0024
2 17 13 9.9055 -0.0601
2 18 0 -3.7529 -0.8248
2 18 2 -10.0621 0.2382
2 18 4 0.1706 -0.5869
2 18 6 -3.8370 0.1731
2 18 8 -3.6809 0.3393
2 18 10 -3.3892 -0.0249
2 18 12 -8.0134 -0.0074
2 19 1 -4.9205 -0.4189
2 19 3 -6.4191 -0.1365
2 19 5 2.1408 0.7551
2 19 7 -1.5631 0.0678
2 19 9 -12.7595 -0.3894
2 19 11 -5.5735 0.0279
2 19 13 -3.0531 0.0283
2 20 0 -2.1002 0.5060
2 20 2 -0.3247 0.1441
2 20 4 -6.2847 0.4750
2 20 6 -2.1112 -0.3899
2 20 8 -4.8673 -0.0790
2 20 10 -6.9813 0.1692
2 20 12 -2.7400 -0.2243
2 21 1 -6.8559 -0.0195
2 21 3 -9.2622 0.0814
2 21 5 -3.0489 -0.4359
2 21 7 7.3867 0.1897
2 21 9 -1.0523 0.1898
2 21 11 9.9607 -0.2209
2 21 13 4.5659 -0.0211
2 22 0 -5.0117 -0.1854
2 22 2 8.5391 -0.1108
2 22 4 2.3174 -0.0817
2 22 6 -7.8384 0.3063
2 22 8 -9.8827 -0.1199
2 22 10 -5.2171 -0.2293
2 22 12 4.2611 0.3584
2 23 1 1.5130 0.2756
2 23 3 0.8093 -0.0568
2 23 5 -3.0131 0.1797
2 23 7 7.5006 -0.1735
2 23 9 -4.0355 -0.0579
2 23 11 2.4978 0.3442
2 24 0 0.6529 -0.1220
2 24 2 7.5584 0.2685
2 24 4 4.8237 0.0522
2 24 6 -1.5505 -0.2464
2 24 8 9.4336 0.0906
2 24 10 -6.6336 0.2593
2 24 12 4.5112 0.0211
2 25 1 -4.2619 -0.2562
2 25 3 -3.2790 -0.0364
2 25 5 3.8888 -0.0680
2 25 7 8.0303 0.1928
2 25 9 22.3237 0.0674
2 25 11 7.9998 -0.1436
2 26 0 -10.4967 -0.0765
2 26 2 -0.6164 -0.1963
2 26 4 1.2128 -0.0005
2 26 6 -11.0316 0.2893
2 26 8 -0.4731 -0.1224
2 26 10 8.7188 -0.2898
2 27 1 -1.9479 0.0712
2 27 3 -8.3407 0.1732
2 27 5 -0.4959 0.2369
2 27 7 2.6120 -0.3317
2 27 9 6.2910 -0.3508
2 28 0 -7.2807 0.1577
2 28 2 8.6895 0.1627
2 28 4 -1.9319 0.1431
2 28 6 -4.5035 -0.3218
2 28 8 -5.3675 -0.0041
2 28 10 -2.2517 0.0781
2 29 1 -8.8346 0.0743
2 29 3 -9.4873 -0.1265
2 29 5 -11.4813 -0.3636
2 29 7 3.2125 0.3084
2 29 9 12.8900 0.1229
2 30 0 -3.3205 -0.3907
2 30 2 15.1403 -0.0269
2 30 4 10.7110 -0.1950
2 30 6 9.5842 0.2306
2 30 8 12.9263 0.0580
2 31 1 2.4280 -0.1317
2 31 3 5.7365 0.1395
2 31 5 2.1704 0.3999
2 31 7 8.0069 0.0187
2 32 0 8.9492 0.4391
2 32 2 10.4786 0.1166
2 32 4 -2.6222 0.2177
2 32 6 0.9960 0.0259
2 33 1 2.7849 0.1257
2 33 3 -8.9179 0.0237
2 33 5 -5.6664 -0.0713
2 34 0 -8.2692 -0.2911
2 34 2 1.0197 0.0575
2 34 4 -6.8301 0.0252
2 35 1 13.0923 -0.0132
2 35 3 4.4653 0.0899
3 0 1 -65.9786 1.1920
3 0 3 -78.2209 -0.6830
3 0 5 5.9828 -1.9494
3 0 7 3.5435 0.7841
3 0 9 5.2834 1.3117
3 0 11 3.8033 -0.7724
3 0 13 -0.1287 -0.4236
3 0 15 -1.2487 0.4832
3 1 2 22.8923 -0.3703
3 1 4 11.2784 -0.6765
3 1 6 10.0495 0.0959
3 1 8 7.9365 0.6572
3 1 10 -3.1535 -0.3169
3 1 12 0.0496 -0.2812
3 1 14 4.2203 0.2690
3 1 16 -2.8579 0.0543
3 2 1 -21.1992 -0.6279
3 2 3 -2.1205 -1.4084
3 2 5 3.7349 -0.4233
3 2 7 -16.3720 0.8533
3 2 9 -2.0727 0.0051
3 2 11 -1.1600 -0.1475
3 2 13 -0.4841 0.0099
3 2 15 -1.3970 -0.0631
3 3 2 -32.9456 0.5016
3 3 4 14.7470 -0.3620
3 3 6 6.2016 -0.1202
3 3 8 -7.1310 0.5227
3 3 10 -6.5970 -0.1542
3 3 12 0.3821 -0.2348
3 3 14 0.1692 0.1945
3 3 16 0.0036 0.0328
3 4 1 -7.6548 0.9087
3 4 3 -15.3375 -0.5979
3 4 5 15.1358 -0.4847
3 4 7 1.8100 0.6045
3 4 9 -0.9227 -0.0256
3 4 11 7.1120 -0.1837
3 4 13 3.5713 0.0102
3 4 15 0.7232 0.0396
3 5 2 34.8745 -0.9062
3 5 4 0.6526 -0.0283
3 5 6 -9.3218 0.3528
3 5 8 3.7777 -0.2576
3 5 10 -0.0467 -0.0103
3 5 12 3.4667 0.0468
3 5 14 -4.0544 -0.0363
3 6 1 -11.2916 0.5544
3 6 3 8.2253 -0.0726
3 6 5 -8.0805 0.1387
3 6 7 -9.0593 0.1907
3 6 9 -1.0980 -0.1075
3 6 11 -0.9879 -0.1423
3 6 13 9.0629 0.1221
3 6 15 -6.7164 -0.0213
3 7 2 34.0141 -0.1004
3 7 4 12.0682 0.0312
3 7 6 -9.7268 0.5545
3 7 8 -4.2528 0.0355
3 7 10 -4.7917 -0.4002
3 7 12 -5.1844 -0.0295
3 7 14 9.2189 0.2351
3 8 1 -20.9278 -1.0673
3 8 3 -4.5943 0.8119
3 8 5 -2.3048 0.4271
3 8 7 1.2231 -0.5348
3 8 9 5.5383 -0.0938
3 8 11 16.2808 0.2419
3 8 13 -7.6689 -0.0112
3 8 15 -6.5446 -0.0301
3 9 2 9.4830 0.1749
3 9 4 6.5259 -0.0177
3 9 6 0.5879 -0.3260
3 9 8 7.0731 0.0687
3 9 10 -7.9937 0.2246
3 9 12 8.3584 -0.0305
3 9 14 3.4126 -0.1070
3 10 1 12.5539 0.5343
3 10 3 -15.2485 -0.4154
3 10 5 -7.3730 -0.2511
3 10 7 4.3564 0.2319
3 10 9 1.1713 0.0925
3 10 11 4.6851 -0.1358
3 10 13 4.5503 0.0564
3 10 15 5.2197 0.0752
3 11 2 -12.3217 0.4079
3 11 4 -6.8029 -0.3805
3 11 6 9.8054 -0.1463
3 11 8 5.1369 0.1944
3 11 10 -4.9800 -0.1368
3 11 12 7.9205 0.0431
3 11 14 10.9590 0.1251
3 12 1 -0.1338 -0.0600
3 12 3 -3.1749 -0.1920
3 12 5 -5.8873 0.2688
3 12 7 4.7459 0.0932
3 12 9 -3.4857 -0.3877
3 12 11 1.5892 0.0754
3 12 13 -3.2075 0.1420
3 12 15 7.2525 0.0608
3 13 2 -4.0368 -0.5228
3 13 4 3.6536 0.1258
3 13 6 9.8696 0.0986
3 13 8 2.7566 -0.3001
3 13 10 -2.8841 0.0553
3 13 12 1.1100 0.0758
3 13 14 2.3378 0.0130
3 14 1 -5.8417 -0.6771
3 14 3 -1.5447 0.0481
3 14 5 -8.6267 0.0164
3 14 7 -7.2963 -0.1902
3 14 9 2.1811 0.1253
3 14 11 0.8816 0.1147
3 14 13 -4.6787 -0.1066
3 15 2 8.0860 0.4633
3 15 4 -1.8190 0.1189
3 15 6 8.4151 -0.2861
3 15 8 -7.6861 0.1050
3 15 10 6.2723 0.2825
3 15 12 -8.7334 -0.0204
3 15 14 3.8802 -0.2398
3 16 1 -17.0386 0.6377
3 16 3 5.5979 -0.2152
3 16 5 0.0096 -0.1583
3 16 7 13.1957 0.1361
3 16 9 2.7169 0.0476
3 16 11 6.7792 -0.0833
3 16 13 -13.2990 0.0089
3 17 2 -9.9343 -0.4053
3 17 4 -0.0136 -0.1464
3 17 6 5.3468 0.0750
3 17 8 -0.6671 0.1437
3 17 10 -9.3143 -0.0987
3 17 12 8.1836 -0.0866
3 17 14 -0.9968 0.2850
3 18 1 -1.8734 -0.5656
3 18 3 -2.3487 0.2279
3 18 5 1.4520 0.1083
3 18 7 2.2433 0.0029
3 18 9 8.9450 -0.0007
3 18 11 -9.5732 -0.0464
3 18 13 3.6733 0.0682
3 19 2 -0.6470 0.4926
3 19 4 -2.7175 0.0970
3 19 6 -3.9309 -0.1233
3 19 8 -8.0328 -0.0836
3 19 10 6.5557 -0.0022
3 19 12 -9.8622 0.0880
3 20 1 -1.7605 0.3289
3 20 3 -2.3267 -0.1069
3 20 5 3.2606 -0.0475
3 20 7 10.1707 0.0326
3 20 9 -2.2881 -0.0522
3 20 11 0.1661 0.0954
3 20 13 1.5110 -0.2257
3 21 2 -2.6649 -0.1696
3 21 4 1.2611 0.0664
3 21 6 4.7774 -0.0051
3 21 8 9.3674 0.0511
3 21 10 1.4079 0.1623
3 21 12 0.7364 -0.1762
3 22 1 -1.7579 0.3107
3 22 3 -1.9173 0.0156
3 22 5 3.4767 -0.1345
3 22 7 3.7311 0.1629
3 22 9 6.3300 0.1012
3 22 11 7.8931 -0.2733
3 23 2 3.1862 0.1463
3 23 4 -3.0871 -0.1712
3 23 6 0.5810 0.0740
3 23 8 -4.7166 -0.0024
3 23 10 -10.7024 -0.1017
3 23 12 -13.8680 0.1759
3 24 1 -3.7533 -0.2995
3 24 3 3.6358 0.1184
3 24 5 -3.9588 0.0775
3 24 7 0.0739 -0.1015
3 24 9 0.5109 -0.0869
3 24 11 12.1025 0.2195
3 25 2 1.2888 -0.0312
3 25 4 5.8204 -0.0069
3 25 6 6.6325 -0.1175
3 25 8 0.7963 0.0173
3 25 10 -11.0195 0.1450
3 26 1 -6.2066 0.3967
3 26 3 2.2136 -0.3615
3 26 5 10.7449 -0.2302
3 26 7 6.5885 0.1691
3 26 9 5.8967 0.0296
3 26 11 19.2156 -0.0483
3 27 2 4.1472 -0.0345
3 27 4 -0.5047 -0.0603
3 27 6 12.2860 0.2017
3 27 8 -0.1952 -0.0347
3 27 10 -3.0499 -0.0630
3 28 1 -1.6512 -0.1021
3 28 3 2.3341 0.0591
3 28 5 -10.5996 0.1396
3 28 7 1.4671 -0.0455
3 28 9 -5.8419 -0.1177
3 29 2 4.1335 -0.2862
3 29 4 -0.0209 -0.0149
3 29 6 5.6964 0.0635
3 29 8 0.8439 -0.0960
3 30 1 -0.4904 -0.2525
3 30 3 4.5425 0.0069
3 30 5 -6.9665 0.1053
3 30 7 1.1425 -0.0070
3 31 2 10.7183 0.1673
3 31 4 16.0747 0.0468
3 31 6 5.2224 0.0057
3 31 8 5.7429 -0.2249
3 32 1 -0.3002 0.1422
3 32 3 -1.7124 -0.0160
3 32 5 -3.6141 -0.0691
3 32 7 -14.6307 -0.0928
3 33 2 9.3095 -0.1247
3 33 4 10.7381 -0.1464
3 33 6 1.7912 0.0539
3 34 1 4.5606 -0.2544
3 34 3 -2.1634 -0.0057
3 34 5 12.4254 0.3020
3 35 2 8.4920 0.0238
4 0 0 -75.5055 -1.0414
4 0 2 59.5073 0.6947
4 0 4 25.3672 2.1742
4 0 6 7.9245 -0.6961
4 0 8 -5.1936 -1.3925
4 0 10 -4.1440 0.5660
4 0 12 4.0192 0.5095
4 0 14 13.3241 -0.3465
4 0 16 4.6490 -0.0274
4 1 1 31.1021 -0.0562
4 1 3 22.7060 0.9365
4 1 5 -10.2433 -0.2198
4 1 7 -8.1984 -0.6037
4 1 9 4.0784 -0.0657
4 1 11 -1.0624 0.4090
4 1 13 -4.0239 -0.0274
4 1 15 -2.7470 -0.3232
4 2 0 -50.4564 -1.0817
4 2 2 18.1318 0.1980
4 2 4 2.6685 1.7523
4 2 6 -5.3420 -0.0656
4 2 8 1.3932 -0.7011
4 2 10 1.5923 0.0893
4 2 12 0.7966 0.2418
4 2 14 -2.3861 0.1029
4 2 16 4.9996 -0.0288
4 3 1 35.4111 0.4376
4 3 3 -2.3164 0.1604
4 3 5 -2.1942 0.1726
4 3 7 4.9436 -0.3104
4 3 9 4.6345 -0.0350
4 3 11 -5.0990 0.3825
4 3 13 7.0502 -0.0718
4 3 15 -10.9582 -0.1727
4 4 0 -6.8130 0.3082
4 4 2 -2.6556 -0.1406
4 4 4 4.8013 0.2657
4 4 6 -0.1146 -0.0598
4 4 8 9.3295 -0.1947
4 4 10 -1.1364 0.0975
4 4 12 -4.4160 0.1123
4 4 14 15.7662 -0.0753
4 5 1 30.1270 0.8978
4 5 3 11.2302 0.3463
4 5 5 0.7939 -0.3417
4 5 7 7.3226 -0.0893
4 5 9 2.5013 0.1552
4 5 11 -0.3300 -0.1121
4 5 13 1.0968 -0.0005
4 5 15 -2.9859 0.0559
4 6 0 -6.4821 -1.4217
4 6 2 -14.7893 0.5164
4 6 4 3.1033 -0.3302
4 6 6 -4.8043 -0.0892
4 6 8 5.3805 0.2037
4 6 10 1.8878 0.0026
4 6 12 3.6248 -0.0902
4 6 14 2.3682 -0.0692
4 7 1 -32.5646 -1.2169
4 7 3 -19.4984 0.3486
4 7 5 6.6212 -0.1863
4 7 7 22.6268 -0.5583
4 7 9 1.9622 0.1679
4 7 11 -2.3246 0.4381
4 7 13 -7.6972 -0.2221
4 7 15 -1.6164 -0.2339
4 8 0 12.3129 2.2237
4 8 2 -11.4496 -1.0533
4 8 4 8.6356 -0.7359
4 8 6 9.6746 0.0816
4 8 8 -5.9569 0.2482
4 8 10 -4.7595 -0.0216
4 8 12 6.0494 -0.1005
4 8 14 3.4619 0.0531
4 9 1 9.0695 1.3169
4 9 3 5.5258 -0.4314
4 9 5 -10.5863 0.1954
4 9 7 14.7821 0.4920
4 9 9 0.5017 -0.3177
4 9 11 0.5772 -0.3987
4 9 13 -3.4816 0.1938
4 9 15 -2.6214 0.0966
4 10 0 -7.8983 -1.5214
4 10 2 4.8207 0.7603
4 10 4 8.9052 0.0476
4 10 6 2.4408 0.0858
4 10 8 -10.7546 -0.2394
[truncated: 1,524,003 more chars]
